# Supplementary material for: [Se(CH2C(O)CH3)3][B12F11NH3]: The first selenium cation with three β-ketone substituents
Source: Acta Crystallogr E Crystallogr Commun. 2020 Jan 17;76(Pt 2):221–4. doi: 10.1107/S2056989020000481 (PMC7001834; doi:10.1107/S2056989020000481)
Supplement: Supplementary file 1 [file e-76-00221-sup1.cif]

##############################################################################
#                                                                            #
# This CIF contains the data in a paper accepted for publication in          #
# Acta Crystallographica Section E. It conforms to the requirements of       #
# Notes for Authors for Acta Crystallographica Section E, and has been       #
# peer reviewed under the auspices of the IUCr Commission on Journals.       #
#                                                                            #
# Full details of the Crystallographic Information File format               #
# are given in the paper "The Crystallographic Information File (CIF):       #
# a New Standard Archive File for Crystallography" by S. R. Hall, F. H.      #
# Allen and I. D. Brown [Acta Cryst. (1991), A47, 655-685].                  #
#                                                                            #
# The current version of the core CIF dictionary is obtainable from          #
# ftp://ftp.iucr.org/pub/cif_core.dic.                                       #
#                                                                            #
# Software is freely available for graphical display of the structure(s)     #
# in this CIF. For information consult the CIF software page                 #
# http://www.iucr.org/resources/cif/software.                                #
#                                                                            #
# This file may be used for bona fide research purposes within the           #
# scientific community so long as proper attribution is given to the journal # 
# article from which it was obtained.                                        #
#                                                                            #
##############################################################################
data_I
_audit_creation_method
;
Olex2 1.2
(compiled 2018.05.29 svn.r3508 for OlexSys, GUI svn.r5506)
;
_journal_date_recd_electronic     2020-01-10
_journal_date_accepted     2020-01-14
_journal_name_full     'Acta Crystallographica, Section E'
_journal_year     2020
_journal_volume     76
_journal_issue      2
_journal_page_first     221
_journal_page_last     224
_journal_paper_category     GO
_journal_paper_doi     10.1107/S2056989020000481
_journal_coeditor_code     PK2622
_publ_contact_author_name     'Carsten Jenne*'
_publ_contact_author_address
;
Anorganische Chemie, Fakult\"at f\"ur Mathematik und Naturwissenschaften,
Bergische Universit\"at Wuppertal, Gau\&sstr. 20, 42119 Wuppertal, Germany
;
_publ_contact_author_email     'carsten.jenne@uni-wuppertal.de'
_publ_contact_author_fax     ?
_publ_contact_author_phone     ?
_publ_section_title
;
[Se(CH~2~C(O)CH~3~)~3~][B~12~F~11~NH~3~ ~t~]: The first selenium cation with
three \b-ketone substituents
;
_publ_section_title_footnote     .
loop_
    _publ_author_name
    _publ_author_footnote
    _publ_author_address
    'Jenne, Carsten' .
;
Anorganische Chemie, Fakult\"at f\"ur Mathematik und Naturwissenschaften,
Bergische Universit\"at Wuppertal, Gau\&sstr. 20, 42119 Wuppertal, Germany
;
    'Nierstenh\"ofer, Marc C.' .
;
Anorganische Chemie, Fakult\"at f\"ur Mathematik und Naturwissenschaften,
Bergische Universit\"at Wuppertal, Gau\&sstr. 20, 42119 Wuppertal, Germany
;
_publ_section_synopsis
;
The cation [Se(CH~2~C(O)CH~3~)~3~]^+^ represents the first example for a
cationic selenium compound with three ketone functional groups located in the
\b-position with respect to the selenium atom. The cation possesses almost
trigonal--pyramidal <i>C</i>~3~ symmetry and forms hydrogen bonds to the
ammonio group of the anion
;
_chemical_name_systematic
;
Tris(2-oxopropyl)selanium 1-ammonioundecafluorododecaborate
;
_chemical_name_common     ?
_chemical_formula_moiety     'C9 H15 O3 Se, B12 F11 H3 N'
_chemical_formula_sum     'C9 H18 B12 F11 N O3 Se'
_chemical_formula_iupac     'C9 H15 O3 Se +, B12 F11 H3 N -'
_chemical_formula_weight     605.92
_chemical_melting_point     ?
_space_group_crystal_system     orthorhombic
_space_group_name_H-M_alt     'P b c a'
_space_group_name_Hall     '-P 2ac 2ab'
loop_
    _space_group_symop_operation_xyz
    'x, y, z'
    '-x+1/2, -y, z+1/2'
    '-x, y+1/2, -z+1/2'
    'x+1/2, -y+1/2, -z'
    '-x, -y, -z'
    'x-1/2, y, -z-1/2'
    'x, -y-1/2, z-1/2'
    '-x-1/2, y-1/2, z'
_cell_length_a     12.6157(3)
_cell_length_b     16.9629(4)
_cell_length_c     22.2759(6)
_cell_angle_alpha     90
_cell_angle_beta     90
_cell_angle_gamma     90
_cell_volume     4767.0(2)
_cell_formula_units_Z     8
_cell_measurement_reflns_used     5874
_cell_measurement_theta_min     3.0090
_cell_measurement_theta_max     29.2370
_cell_measurement_temperature     150.0(10)
_exptl_crystal_description     block
_exptl_crystal_colour     'clear light colourless'
_exptl_crystal_size_max     0.17
_exptl_crystal_size_mid     0.11
_exptl_crystal_size_min     0.06
_exptl_crystal_density_diffrn     1.689
_exptl_crystal_density_meas     ?
_exptl_crystal_density_method     ?
_exptl_crystal_F_000     2368
_exptl_absorpt_coefficient_mu     1.676
_exptl_absorpt_correction_type     multi-scan
_exptl_absorpt_process_details
;
(CrysAlisPro; Rigaku OD, 2015)
;
_exptl_absorpt_correction_T_min     0.75817
_exptl_absorpt_correction_T_max     1.00000
_diffrn_ambient_temperature     150.0(10)
_diffrn_source     'fine-focus sealed X-ray tube'
_diffrn_radiation_type     MoK\a
_diffrn_radiation_wavelength     0.71073
_diffrn_radiation_monochromator     graphite
_diffrn_measurement_device_type
                         'Rigaku Oxford Diffraction Xcalibur, Eos, Gemini ultra'
_diffrn_measurement_device     'four-circle diffractometer'
_diffrn_measurement_method     '\w scans'
_diffrn_detector     'CCD plate'
_diffrn_detector_area_resol_mean     16.2705
_diffrn_reflns_number     17080
_diffrn_reflns_av_R_equivalents     0.0235
_diffrn_reflns_av_unetI/netI     0.0274
_diffrn_reflns_theta_min     2.719
_diffrn_reflns_theta_max     29.503
_diffrn_reflns_theta_full     26.000
_diffrn_measured_fraction_theta_max     0.860
_diffrn_measured_fraction_theta_full     0.998
_diffrn_reflns_limit_h_min     -17
_diffrn_reflns_limit_h_max     14
_diffrn_reflns_limit_k_min     -23
_diffrn_reflns_limit_k_max     14
_diffrn_reflns_limit_l_min     -30
_diffrn_reflns_limit_l_max     26
_diffrn_radiation_probe     x-ray
_refine_special_details     ?
_reflns_number_total     5719
_reflns_number_gt     4622
_reflns_threshold_expression     'I > 2\s(I)'
_refine_ls_structure_factor_coef     Fsqd
_refine_ls_matrix_type     full
_refine_ls_R_factor_all     0.0451
_refine_ls_R_factor_gt     0.0315
_refine_ls_wR_factor_gt     0.0805
_refine_ls_wR_factor_ref     0.0868
_refine_ls_goodness_of_fit_ref     1.030
_refine_ls_restrained_S_all     1.030
_refine_ls_number_reflns     5719
_refine_ls_number_parameters     338
_refine_ls_number_restraints     0
_refine_ls_hydrogen_treatment     constr
_refine_ls_weighting_scheme     calc
_refine_ls_weighting_details
              'w=1/[\s^2^(Fo^2^)+(0.0441P)^2^+2.0302P] where P=(Fo^2^+2Fc^2^)/3'
_atom_sites_solution_hydrogens     geom
_atom_sites_solution_primary     direct
_atom_sites_solution_secondary     ?
_refine_ls_shift/su_max     0.002
_refine_ls_shift/su_mean     0.000
_refine_diff_density_max     0.445
_refine_diff_density_min     -0.422
_refine_ls_extinction_method     none
_refine_ls_extinction_coef     .
loop_
    _atom_type_symbol
    _atom_type_description
    _atom_type_scat_dispersion_real
    _atom_type_scat_dispersion_imag
    _atom_type_scat_source
    'C' 'C' 0.0033 0.0016
                         'International Tables Vol C Tables 4.2.6.8 and 6.1.1.4'
    'H' 'H' 0.0000 0.0000
                         'International Tables Vol C Tables 4.2.6.8 and 6.1.1.4'
    'B' 'B' 0.0013 0.0007
                         'International Tables Vol C Tables 4.2.6.8 and 6.1.1.4'
    'F' 'F' 0.0171 0.0103
                         'International Tables Vol C Tables 4.2.6.8 and 6.1.1.4'
    'N' 'N' 0.0061 0.0033
                         'International Tables Vol C Tables 4.2.6.8 and 6.1.1.4'
    'O' 'O' 0.0106 0.0060
                         'International Tables Vol C Tables 4.2.6.8 and 6.1.1.4'
    'Se' 'Se' -0.0929 2.2259
                         'International Tables Vol C Tables 4.2.6.8 and 6.1.1.4'
_computing_data_collection
;
CrysAlisPro (Rigaku OD, 2015)
;
_computing_cell_refinement
;
CrysAlisPro (Rigaku OD, 2015)
;
_computing_data_reduction
;
CrysAlisPro (Rigaku OD, 2015)
;
_computing_structure_solution
;
ShelXT (Sheldrick, 2015a)
;
_computing_structure_refinement
;
ShelXL (Sheldrick, 2015b)
;
_computing_molecular_graphics
;
<i>OLEX2</i> (Dolomanov <i>et al.</i>,  2009)
;
_computing_publication_material
;
<i>OLEX2</i> (Dolomanov <i>et al.</i>,  2009)
;
loop_
    _atom_site_type_symbol
    _atom_site_label
    _atom_site_fract_x
    _atom_site_fract_y
    _atom_site_fract_z
    _atom_site_U_iso_or_equiv
    _atom_site_adp_type
    _atom_site_calc_flag
    _atom_site_occupancy
    _atom_site_disorder_assembly
    _atom_site_disorder_group
    Se Se1 0.48873(2) 0.60776(2) 0.89752(2) 0.02430(7) Uani d 1 . .
    F F11 0.42902(10) 0.72825(7) 0.75079(5) 0.0307(3) Uani d 1 . .
    F F5 0.67805(10) 0.73550(8) 0.71785(6) 0.0336(3) Uani d 1 . .
    F F6 0.51832(10) 0.87887(7) 0.68324(6) 0.0313(3) Uani d 1 . .
    F F2 0.46146(10) 0.86422(9) 0.54175(6) 0.0383(3) Uani d 1 . .
    F F3 0.58351(11) 0.71123(9) 0.48901(6) 0.0407(3) Uani d 1 . .
    F F4 0.71576(10) 0.63101(7) 0.59821(6) 0.0373(3) Uani d 1 . .
    F F10 0.54740(11) 0.57225(7) 0.69968(7) 0.0402(3) Uani d 1 . .
    F F12 0.31082(10) 0.61473(8) 0.65310(7) 0.0424(3) Uani d 1 . .
    F F7 0.29441(9) 0.80596(8) 0.64224(6) 0.0414(3) Uani d 1 . .
    O O1 0.40468(11) 0.75890(9) 0.88266(7) 0.0324(3) Uani d 1 . .
    O O3 0.34256(12) 0.48099(9) 0.88486(8) 0.0347(4) Uani d 1 . .
    F F8 0.33176(11) 0.70261(11) 0.52287(7) 0.0569(4) Uani d 1 . .
    F F9 0.48962(12) 0.55469(9) 0.55813(8) 0.0560(5) Uani d 1 . .
    O O2 0.65887(13) 0.58953(10) 0.97614(7) 0.0402(4) Uani d 1 . .
    N N1 0.70624(12) 0.82307(9) 0.58287(7) 0.0203(3) Uani d 1 . .
    H H 0.712266 0.822528 0.542164 0.024 Uiso calc 1 . .
    H HA 0.766087 0.802626 0.599535 0.024 Uiso calc 1 . .
    H HB 0.697272 0.873550 0.595723 0.024 Uiso calc 1 . .
    C C2 0.49612(15) 0.76780(13) 0.86736(10) 0.0261(4) Uani d 1 . .
    C C1 0.56931(15) 0.69751(11) 0.86722(10) 0.0255(4) Uani d 1 . .
    H H1A 0.631476 0.707672 0.893214 0.031 Uiso calc 1 . .
    H H1B 0.594761 0.686763 0.825987 0.031 Uiso calc 1 . .
    C C5 0.67037(16) 0.53359(13) 0.94298(10) 0.0303(5) Uani d 1 . .
    C C8 0.34198(16) 0.51183(12) 0.83614(11) 0.0301(5) Uani d 1 . .
    C C4 0.59842(17) 0.52743(12) 0.88906(10) 0.0298(5) Uani d 1 . .
    H H4A 0.565919 0.474365 0.887190 0.036 Uiso calc 1 . .
    H H4B 0.639274 0.536213 0.851705 0.036 Uiso calc 1 . .
    C C7 0.40988(17) 0.58340(13) 0.82470(9) 0.0289(4) Uani d 1 . .
    H H7A 0.364670 0.628733 0.813401 0.035 Uiso calc 1 . .
    H H7B 0.459606 0.572818 0.791277 0.035 Uiso calc 1 . .
    C C3 0.54099(18) 0.84483(13) 0.84772(12) 0.0370(5) Uani d 1 . .
    H H3A 0.483168 0.880480 0.836498 0.056 Uiso calc 1 . .
    H H3B 0.587517 0.836547 0.813056 0.056 Uiso calc 1 . .
    H H3C 0.581813 0.868127 0.880676 0.056 Uiso calc 1 . .
    B B1 0.61004(16) 0.77319(13) 0.60178(10) 0.0197(4) Uani d 1 . .
    B B5 0.60007(17) 0.72730(13) 0.67335(10) 0.0218(4) Uani d 1 . .
    B B7 0.38811(18) 0.76623(15) 0.63220(11) 0.0273(5) Uani d 1 . .
    C C6 0.75232(19) 0.47173(14) 0.95177(14) 0.0460(6) Uani d 1 . .
    H H6A 0.789968 0.462767 0.913900 0.069 Uiso calc 1 . .
    H H6B 0.718250 0.422654 0.964678 0.069 Uiso calc 1 . .
    H H6C 0.802785 0.488972 0.982531 0.069 Uiso calc 1 . .
    C C9 0.2774(2) 0.48398(15) 0.78432(13) 0.0484(7) Uani d 1 . .
    H H9A 0.247527 0.432053 0.793526 0.073 Uiso calc 1 . .
    H H9B 0.322503 0.480121 0.748599 0.073 Uiso calc 1 . .
    H H9C 0.219847 0.521441 0.776727 0.073 Uiso calc 1 . .
    B B11 0.46184(17) 0.72269(13) 0.69204(10) 0.0229(4) Uani d 1 . .
    B B4 0.62094(18) 0.66877(13) 0.60733(11) 0.0248(5) Uani d 1 . .
    B B3 0.54671(19) 0.71304(15) 0.54721(11) 0.0287(5) Uani d 1 . .
    B B6 0.51274(16) 0.80691(13) 0.65415(10) 0.0210(4) Uani d 1 . .
    B B8 0.40916(19) 0.70841(18) 0.56625(11) 0.0346(6) Uani d 1 . .
    B B12 0.39774(18) 0.66108(15) 0.63797(11) 0.0297(5) Uani d 1 . .
    B B10 0.52843(18) 0.63720(14) 0.66360(12) 0.0266(5) Uani d 1 . .
    B B2 0.48040(17) 0.79836(16) 0.57652(10) 0.0265(5) Uani d 1 . .
    B B9 0.4957(2) 0.62763(17) 0.58525(13) 0.0345(6) Uani d 1 . .
loop_
    _atom_site_aniso_label
    _atom_site_aniso_U_11
    _atom_site_aniso_U_22
    _atom_site_aniso_U_33
    _atom_site_aniso_U_12
    _atom_site_aniso_U_13
    _atom_site_aniso_U_23
    Se1 0.02537(11) 0.02575(12) 0.02179(11) -0.00251(8) 0.00435(8) -0.00125(8)
    F11 0.0338(6) 0.0364(7) 0.0220(6) 0.0001(5) 0.0069(5) 0.0056(5)
    F5 0.0289(6) 0.0450(7) 0.0269(6) 0.0002(6) -0.0052(5) 0.0055(6)
    F6 0.0354(7) 0.0240(6) 0.0344(7) 0.0013(5) 0.0103(5) -0.0022(5)
    F2 0.0287(6) 0.0525(8) 0.0335(7) 0.0104(6) 0.0019(5) 0.0215(6)
    F3 0.0429(7) 0.0585(9) 0.0208(6) -0.0120(7) 0.0056(6) -0.0084(6)
    F4 0.0304(6) 0.0282(6) 0.0533(9) 0.0073(5) 0.0105(6) -0.0017(6)
    F10 0.0412(7) 0.0284(6) 0.0509(9) 0.0057(6) 0.0125(7) 0.0147(6)
    F12 0.0295(7) 0.0503(8) 0.0475(8) -0.0186(6) 0.0048(6) -0.0008(7)
    F7 0.0183(6) 0.0579(9) 0.0480(8) 0.0104(6) 0.0064(5) 0.0182(7)
    O1 0.0223(7) 0.0366(8) 0.0383(9) 0.0016(6) 0.0042(6) -0.0074(7)
    O3 0.0341(8) 0.0224(7) 0.0476(10) -0.0006(6) 0.0103(7) 0.0050(7)
    F8 0.0358(7) 0.0992(13) 0.0357(8) -0.0223(8) -0.0166(6) 0.0007(8)
    F9 0.0596(10) 0.0477(9) 0.0608(10) -0.0261(7) 0.0160(8) -0.0285(8)
    O2 0.0400(9) 0.0458(10) 0.0347(9) -0.0003(8) -0.0040(7) -0.0113(8)
    N1 0.0174(7) 0.0226(8) 0.0209(8) 0.0032(6) 0.0019(6) 0.0011(7)
    C2 0.0240(10) 0.0285(10) 0.0258(10) 0.0009(8) -0.0029(8) -0.0038(8)
    C1 0.0214(9) 0.0239(10) 0.0314(11) -0.0034(8) 0.0055(8) -0.0025(8)
    C5 0.0267(10) 0.0297(11) 0.0345(12) -0.0060(9) 0.0017(9) 0.0017(9)
    C8 0.0243(10) 0.0242(10) 0.0417(13) 0.0035(8) 0.0008(9) -0.0022(9)
    C4 0.0314(11) 0.0237(10) 0.0343(12) -0.0015(9) 0.0006(9) -0.0032(9)
    C7 0.0297(11) 0.0330(11) 0.0239(10) -0.0049(9) 0.0012(8) 0.0004(9)
    C3 0.0310(11) 0.0283(11) 0.0517(15) -0.0009(10) -0.0049(10) 0.0026(11)
    B1 0.0159(9) 0.0226(10) 0.0204(10) 0.0021(8) 0.0009(8) 0.0018(8)
    B5 0.0184(10) 0.0265(11) 0.0204(10) 0.0018(9) -0.0026(8) 0.0023(9)
    B7 0.0178(10) 0.0385(13) 0.0255(12) 0.0011(10) -0.0007(9) 0.0058(10)
    C6 0.0332(12) 0.0346(12) 0.0700(19) -0.0007(10) -0.0079(12) 0.0005(13)
    C9 0.0381(13) 0.0408(13) 0.0664(19) -0.0030(11) -0.0167(13) -0.0051(13)
    B11 0.0203(10) 0.0259(11) 0.0226(11) 0.0005(9) 0.0025(9) 0.0042(9)
    B4 0.0229(10) 0.0217(10) 0.0297(12) 0.0000(9) 0.0040(9) -0.0023(9)
    B3 0.0265(11) 0.0383(13) 0.0213(11) -0.0075(10) 0.0007(9) -0.0052(10)
    B6 0.0186(10) 0.0236(10) 0.0207(10) 0.0024(8) 0.0020(8) 0.0038(9)
    B8 0.0235(11) 0.0546(16) 0.0257(12) -0.0107(11) -0.0066(10) -0.0014(11)
    B12 0.0223(11) 0.0358(13) 0.0309(13) -0.0100(10) 0.0012(9) 0.0010(11)
    B10 0.0257(11) 0.0228(11) 0.0313(12) -0.0006(9) 0.0039(9) 0.0023(10)
    B2 0.0184(10) 0.0408(13) 0.0204(11) 0.0017(10) -0.0011(8) 0.0073(10)
    B9 0.0344(13) 0.0347(13) 0.0344(13) -0.0116(11) 0.0052(11) -0.0099(11)
_geom_special_details
;
 All esds (except the esd in the dihedral angle between two l.s. planes)
 are estimated using the full covariance matrix.  The cell esds are taken
 into account individually in the estimation of esds in distances, angles
 and torsion angles; correlations between esds in cell parameters are only
 used when they are defined by crystal symmetry.  An approximate (isotropic)
 treatment of cell esds is used for estimating esds involving l.s. planes.
;
loop_
    _geom_bond_atom_site_label_1
    _geom_bond_atom_site_label_2
    _geom_bond_site_symmetry_2
    _geom_bond_distance
    _geom_bond_publ_flag
    Se1 C1 . 1.9511(19) y
    Se1 C4 . 1.951(2) y
    Se1 C7 . 1.947(2) y
    F11 B11 . 1.376(3) ?
    F5 B5 . 1.404(2) ?
    F6 B6 . 1.384(3) ?
    F2 B2 . 1.380(3) ?
    F3 B3 . 1.378(3) ?
    F4 B4 . 1.372(3) ?
    F10 B10 . 1.384(3) ?
    F12 B12 . 1.391(3) ?
    F7 B7 . 1.379(3) ?
    O1 C2 . 1.212(2) y
    O3 C8 . 1.205(3) y
    F8 B8 . 1.377(3) ?
    F9 B9 . 1.379(3) ?
    O2 C5 . 1.211(3) y
    N1 H . 0.9100 ?
    N1 HA . 0.9100 ?
    N1 HB . 0.9100 ?
    N1 B1 . 1.538(3) ?
    C2 C1 . 1.508(3) y
    C2 C3 . 1.490(3) ?
    C1 H1A . 0.9900 ?
    C1 H1B . 0.9900 ?
    C5 C4 . 1.509(3) y
    C5 C6 . 1.486(3) ?
    C8 C7 . 1.507(3) y
    C8 C9 . 1.489(3) ?
    C4 H4A . 0.9900 ?
    C4 H4B . 0.9900 ?
    C7 H7A . 0.9900 ?
    C7 H7B . 0.9900 ?
    C3 H3A . 0.9800 ?
    C3 H3B . 0.9800 ?
    C3 H3C . 0.9800 ?
    B1 B5 . 1.779(3) ?
    B1 B4 . 1.781(3) ?
    B1 B3 . 1.777(3) ?
    B1 B6 . 1.787(3) ?
    B1 B2 . 1.781(3) ?
    B5 B11 . 1.795(3) ?
    B5 B4 . 1.794(3) ?
    B5 B6 . 1.794(3) ?
    B5 B10 . 1.789(3) ?
    B7 B11 . 1.785(3) ?
    B7 B6 . 1.785(3) ?
    B7 B8 . 1.786(4) ?
    B7 B12 . 1.792(4) ?
    B7 B2 . 1.786(3) ?
    C6 H6A . 0.9800 ?
    C6 H6B . 0.9800 ?
    C6 H6C . 0.9800 ?
    C9 H9A . 0.9800 ?
    C9 H9B . 0.9800 ?
    C9 H9C . 0.9800 ?
    B11 B6 . 1.779(3) ?
    B11 B12 . 1.788(3) ?
    B11 B10 . 1.792(3) ?
    B4 B3 . 1.798(4) ?
    B4 B10 . 1.794(3) ?
    B4 B9 . 1.795(3) ?
    B3 B8 . 1.788(3) ?
    B3 B2 . 1.795(4) ?
    B3 B9 . 1.797(4) ?
    B6 B2 . 1.783(3) ?
    B8 B12 . 1.794(4) ?
    B8 B2 . 1.786(4) ?
    B8 B9 . 1.803(4) ?
    B12 B10 . 1.791(3) ?
    B12 B9 . 1.797(4) ?
    B10 B9 . 1.801(4) ?
loop_
    _geom_angle_atom_site_label_1
    _geom_angle_atom_site_label_2
    _geom_angle_atom_site_label_3
    _geom_angle_site_symmetry_1
    _geom_angle_site_symmetry_3
    _geom_angle
    _geom_angle_publ_flag
    C4 Se1 C1 . . 98.17(9) y
    C7 Se1 C1 . . 98.26(9) y
    C7 Se1 C4 . . 97.67(9) y
    H N1 HA . . 109.5 ?
    H N1 HB . . 109.5 ?
    HA N1 HB . . 109.5 ?
    B1 N1 H . . 109.5 ?
    B1 N1 HA . . 109.5 ?
    B1 N1 HB . . 109.5 ?
    O1 C2 C1 . . 118.99(19) ?
    O1 C2 C3 . . 123.6(2) ?
    C3 C2 C1 . . 117.40(17) ?
    Se1 C1 H1A . . 110.3 ?
    Se1 C1 H1B . . 110.3 ?
    C2 C1 Se1 . . 107.29(13) ?
    C2 C1 H1A . . 110.3 ?
    C2 C1 H1B . . 110.3 ?
    H1A C1 H1B . . 108.5 ?
    O2 C5 C4 . . 117.9(2) ?
    O2 C5 C6 . . 123.8(2) ?
    C6 C5 C4 . . 118.3(2) ?
    O3 C8 C7 . . 119.9(2) ?
    O3 C8 C9 . . 124.3(2) ?
    C9 C8 C7 . . 115.8(2) ?
    Se1 C4 H4A . . 110.2 ?
    Se1 C4 H4B . . 110.2 ?
    C5 C4 Se1 . . 107.53(14) ?
    C5 C4 H4A . . 110.2 ?
    C5 C4 H4B . . 110.2 ?
    H4A C4 H4B . . 108.5 ?
    Se1 C7 H7A . . 110.0 ?
    Se1 C7 H7B . . 110.0 ?
    C8 C7 Se1 . . 108.69(15) ?
    C8 C7 H7A . . 110.0 ?
    C8 C7 H7B . . 110.0 ?
    H7A C7 H7B . . 108.3 ?
    C2 C3 H3A . . 109.5 ?
    C2 C3 H3B . . 109.5 ?
    C2 C3 H3C . . 109.5 ?
    H3A C3 H3B . . 109.5 ?
    H3A C3 H3C . . 109.5 ?
    H3B C3 H3C . . 109.5 ?
    N1 B1 B5 . . 122.82(16) ?
    N1 B1 B4 . . 120.34(16) ?
    N1 B1 B3 . . 118.90(16) ?
    N1 B1 B6 . . 123.00(16) ?
    N1 B1 B2 . . 120.40(16) ?
    B5 B1 B4 . . 60.53(13) ?
    B5 B1 B6 . . 60.43(12) ?
    B5 B1 B2 . . 108.85(15) ?
    B4 B1 B6 . . 109.03(15) ?
    B4 B1 B2 . . 109.34(16) ?
    B3 B1 B5 . . 109.28(16) ?
    B3 B1 B4 . . 60.73(14) ?
    B3 B1 B6 . . 108.75(15) ?
    B3 B1 B2 . . 60.58(14) ?
    B2 B1 B6 . . 59.93(12) ?
    F5 B5 B1 . . 122.70(17) ?
    F5 B5 B11 . . 121.44(17) ?
    F5 B5 B4 . . 122.07(17) ?
    F5 B5 B6 . . 121.61(17) ?
    F5 B5 B10 . . 121.63(17) ?
    B1 B5 B11 . . 107.20(15) ?
    B1 B5 B4 . . 59.80(12) ?
    B1 B5 B6 . . 60.03(12) ?
    B1 B5 B10 . . 107.51(16) ?
    B4 B5 B11 . . 107.98(15) ?
    B4 B5 B6 . . 108.13(15) ?
    B6 B5 B11 . . 59.44(12) ?
    B10 B5 B11 . . 60.00(12) ?
    B10 B5 B4 . . 60.11(13) ?
    B10 B5 B6 . . 107.69(15) ?
    F7 B7 B11 . . 121.85(18) ?
    F7 B7 B6 . . 121.44(19) ?
    F7 B7 B8 . . 121.95(18) ?
    F7 B7 B12 . . 122.20(18) ?
    F7 B7 B2 . . 121.48(18) ?
    B11 B7 B8 . . 108.03(17) ?
    B11 B7 B12 . . 59.96(13) ?
    B11 B7 B2 . . 107.76(15) ?
    B6 B7 B11 . . 59.77(12) ?
    B6 B7 B8 . . 107.85(16) ?
    B6 B7 B12 . . 107.77(16) ?
    B6 B7 B2 . . 59.88(13) ?
    B8 B7 B12 . . 60.17(15) ?
    B8 B7 B2 . . 59.97(14) ?
    B2 B7 B12 . . 108.01(17) ?
    C5 C6 H6A . . 109.5 ?
    C5 C6 H6B . . 109.5 ?
    C5 C6 H6C . . 109.5 ?
    H6A C6 H6B . . 109.5 ?
    H6A C6 H6C . . 109.5 ?
    H6B C6 H6C . . 109.5 ?
    C8 C9 H9A . . 109.5 ?
    C8 C9 H9B . . 109.5 ?
    C8 C9 H9C . . 109.5 ?
    H9A C9 H9B . . 109.5 ?
    H9A C9 H9C . . 109.5 ?
    H9B C9 H9C . . 109.5 ?
    F11 B11 B5 . . 120.67(17) ?
    F11 B11 B7 . . 121.67(17) ?
    F11 B11 B6 . . 120.32(18) ?
    F11 B11 B12 . . 123.00(17) ?
    F11 B11 B10 . . 122.20(17) ?
    B7 B11 B5 . . 108.36(15) ?
    B7 B11 B12 . . 60.22(14) ?
    B7 B11 B10 . . 108.37(17) ?
    B6 B11 B5 . . 60.28(12) ?
    B6 B11 B7 . . 60.11(12) ?
    B6 B11 B12 . . 108.24(16) ?
    B6 B11 B10 . . 108.23(15) ?
    B12 B11 B5 . . 107.98(16) ?
    B12 B11 B10 . . 60.05(14) ?
    B10 B11 B5 . . 59.84(13) ?
    F4 B4 B1 . . 121.42(17) ?
    F4 B4 B5 . . 120.51(18) ?
    F4 B4 B3 . . 122.59(18) ?
    F4 B4 B10 . . 122.08(18) ?
    F4 B4 B9 . . 123.03(18) ?
    B1 B4 B5 . . 59.67(12) ?
    B1 B4 B3 . . 59.52(13) ?
    B1 B4 B10 . . 107.16(15) ?
    B1 B4 B9 . . 107.43(17) ?
    B5 B4 B3 . . 107.63(16) ?
    B5 B4 B10 . . 59.81(13) ?
    B5 B4 B9 . . 108.09(16) ?
    B10 B4 B3 . . 107.82(16) ?
    B10 B4 B9 . . 60.21(14) ?
    B9 B4 B3 . . 60.01(15) ?
    F3 B3 B1 . . 120.35(18) ?
    F3 B3 B4 . . 121.07(19) ?
    F3 B3 B8 . . 123.31(19) ?
    F3 B3 B2 . . 121.2(2) ?
    F3 B3 B9 . . 123.1(2) ?
    B1 B3 B4 . . 59.75(13) ?
    B1 B3 B8 . . 107.42(16) ?
    B1 B3 B2 . . 59.84(12) ?
    B1 B3 B9 . . 107.53(17) ?
    B8 B3 B4 . . 108.09(17) ?
    B8 B3 B2 . . 59.79(14) ?
    B8 B3 B9 . . 60.37(15) ?
    B2 B3 B4 . . 107.98(16) ?
    B2 B3 B9 . . 108.17(17) ?
    B9 B3 B4 . . 59.91(14) ?
    F6 B6 B1 . . 123.57(16) ?
    F6 B6 B5 . . 121.40(17) ?
    F6 B6 B7 . . 120.93(16) ?
    F6 B6 B11 . . 120.30(17) ?
    F6 B6 B2 . . 122.52(17) ?
    B1 B6 B5 . . 59.55(12) ?
    B7 B6 B1 . . 107.61(16) ?
    B7 B6 B5 . . 108.37(16) ?
    B11 B6 B1 . . 107.49(15) ?
    B11 B6 B5 . . 60.29(12) ?
    B11 B6 B7 . . 60.11(13) ?
    B11 B6 B2 . . 108.19(16) ?
    B2 B6 B1 . . 59.87(12) ?
    B2 B6 B5 . . 108.09(16) ?
    B2 B6 B7 . . 60.09(13) ?
    F8 B8 B7 . . 120.7(2) ?
    F8 B8 B3 . . 121.66(19) ?
    F8 B8 B12 . . 122.41(19) ?
    F8 B8 B2 . . 120.5(2) ?
    F8 B8 B9 . . 122.7(2) ?
    B7 B8 B3 . . 108.37(16) ?
    B7 B8 B12 . . 60.08(14) ?
    B7 B8 B9 . . 108.32(18) ?
    B3 B8 B12 . . 107.98(17) ?
    B3 B8 B9 . . 60.07(14) ?
    B12 B8 B9 . . 59.96(15) ?
    B2 B8 B7 . . 60.01(14) ?
    B2 B8 B3 . . 60.29(14) ?
    B2 B8 B12 . . 107.98(17) ?
    B2 B8 B9 . . 108.32(16) ?
    F12 B12 B7 . . 121.77(19) ?
    F12 B12 B11 . . 121.59(18) ?
    F12 B12 B8 . . 122.15(18) ?
    F12 B12 B10 . . 121.38(19) ?
    F12 B12 B9 . . 121.48(19) ?
    B7 B12 B8 . . 59.75(15) ?
    B7 B12 B9 . . 108.29(17) ?
    B11 B12 B7 . . 59.82(13) ?
    B11 B12 B8 . . 107.58(17) ?
    B11 B12 B10 . . 60.08(13) ?
    B11 B12 B9 . . 108.28(16) ?
    B8 B12 B9 . . 60.26(16) ?
    B10 B12 B7 . . 108.08(16) ?
    B10 B12 B8 . . 108.13(16) ?
    B10 B12 B9 . . 60.24(15) ?
    F10 B10 B5 . . 121.47(19) ?
    F10 B10 B11 . . 121.32(19) ?
    F10 B10 B4 . . 122.04(18) ?
    F10 B10 B12 . . 121.60(18) ?
    F10 B10 B9 . . 122.0(2) ?
    B5 B10 B11 . . 60.16(13) ?
    B5 B10 B4 . . 60.08(13) ?
    B5 B10 B12 . . 108.09(16) ?
    B5 B10 B9 . . 108.08(17) ?
    B11 B10 B4 . . 108.08(16) ?
    B11 B10 B9 . . 107.95(17) ?
    B4 B10 B9 . . 59.92(14) ?
    B12 B10 B11 . . 59.87(13) ?
    B12 B10 B4 . . 107.97(17) ?
    B12 B10 B9 . . 60.04(14) ?
    F2 B2 B1 . . 122.02(17) ?
    F2 B2 B7 . . 121.58(17) ?
    F2 B2 B3 . . 121.96(18) ?
    F2 B2 B6 . . 121.21(19) ?
    F2 B2 B8 . . 122.18(18) ?
    B1 B2 B7 . . 107.82(16) ?
    B1 B2 B3 . . 59.58(13) ?
    B1 B2 B6 . . 60.20(12) ?
    B1 B2 B8 . . 107.33(17) ?
    B7 B2 B3 . . 108.08(17) ?
    B6 B2 B7 . . 60.03(13) ?
    B6 B2 B3 . . 108.17(16) ?
    B6 B2 B8 . . 108.01(16) ?
    B8 B2 B7 . . 60.02(14) ?
    B8 B2 B3 . . 59.93(14) ?
    F9 B9 B4 . . 121.2(2) ?
    F9 B9 B3 . . 122.5(2) ?
    F9 B9 B8 . . 123.0(2) ?
    F9 B9 B12 . . 122.07(19) ?
    F9 B9 B10 . . 121.2(2) ?
    B4 B9 B3 . . 60.07(14) ?
    B4 B9 B8 . . 107.58(18) ?
    B4 B9 B12 . . 107.67(18) ?
    B4 B9 B10 . . 59.86(14) ?
    B3 B9 B8 . . 59.56(15) ?
    B3 B9 B10 . . 107.60(17) ?
    B12 B9 B3 . . 107.44(19) ?
    B12 B9 B8 . . 59.78(15) ?
    B12 B9 B10 . . 59.72(14) ?
    B10 B9 B8 . . 107.33(18) ?
loop_
    _geom_torsion_atom_site_label_1
    _geom_torsion_atom_site_label_2
    _geom_torsion_atom_site_label_3
    _geom_torsion_atom_site_label_4
    _geom_torsion_site_symmetry_1
    _geom_torsion_site_symmetry_2
    _geom_torsion_site_symmetry_3
    _geom_torsion_site_symmetry_4
    _geom_torsion
    _geom_torsion_publ_flag
    F11 B11 B6 F6 . . . . -0.9(3) ?
    F11 B11 B6 B1 . . . . 147.93(18) ?
    F11 B11 B6 B5 . . . . 110.3(2) ?
    F11 B11 B6 B7 . . . . -111.4(2) ?
    F11 B11 B6 B2 . . . . -148.84(18) ?
    F11 B11 B12 F12 . . . . -0.5(3) ?
    F11 B11 B12 B7 . . . . 110.5(2) ?
    F11 B11 B12 B8 . . . . 147.75(19) ?
    F11 B11 B12 B10 . . . . -111.0(2) ?
    F11 B11 B12 B9 . . . . -148.6(2) ?
    F11 B11 B10 F10 . . . . 1.5(3) ?
    F11 B11 B10 B5 . . . . -109.3(2) ?
    F11 B11 B10 B4 . . . . -146.95(19) ?
    F11 B11 B10 B12 . . . . 112.3(2) ?
    F11 B11 B10 B9 . . . . 149.69(19) ?
    F5 B5 B11 F11 . . . . 0.9(3) ?
    F5 B5 B11 B7 . . . . 148.07(19) ?
    F5 B5 B11 B6 . . . . 110.6(2) ?
    F5 B5 B11 B12 . . . . -148.19(18) ?
    F5 B5 B11 B10 . . . . -110.9(2) ?
    F5 B5 B4 F4 . . . . -1.0(3) ?
    F5 B5 B4 B1 . . . . -111.9(2) ?
    F5 B5 B4 B3 . . . . -148.52(18) ?
    F5 B5 B4 B10 . . . . 110.7(2) ?
    F5 B5 B4 B9 . . . . 148.08(19) ?
    F5 B5 B6 F6 . . . . -1.0(3) ?
    F5 B5 B6 B1 . . . . 112.2(2) ?
    F5 B5 B6 B7 . . . . -147.79(18) ?
    F5 B5 B6 B11 . . . . -110.4(2) ?
    F5 B5 B6 B2 . . . . 148.59(18) ?
    F5 B5 B10 F10 . . . . 0.0(3) ?
    F5 B5 B10 B11 . . . . 110.6(2) ?
    F5 B5 B10 B4 . . . . -111.4(2) ?
    F5 B5 B10 B12 . . . . 147.83(18) ?
    F5 B5 B10 B9 . . . . -148.66(19) ?
    F6 B6 B2 F2 . . . . 1.3(3) ?
    F6 B6 B2 B1 . . . . 112.8(2) ?
    F6 B6 B2 B7 . . . . -109.7(2) ?
    F6 B6 B2 B3 . . . . 149.52(18) ?
    F6 B6 B2 B8 . . . . -147.10(18) ?
    F3 B3 B8 F8 . . . . 0.1(4) ?
    F3 B3 B8 B7 . . . . -146.8(2) ?
    F3 B3 B8 B12 . . . . 149.6(2) ?
    F3 B3 B8 B2 . . . . -109.5(2) ?
    F3 B3 B8 B9 . . . . 112.2(3) ?
    F3 B3 B2 F2 . . . . 1.6(3) ?
    F3 B3 B2 B1 . . . . -109.4(2) ?
    F3 B3 B2 B7 . . . . 150.18(19) ?
    F3 B3 B2 B6 . . . . -146.30(19) ?
    F3 B3 B2 B8 . . . . 113.0(2) ?
    F3 B3 B9 F9 . . . . -0.5(4) ?
    F3 B3 B9 B4 . . . . 109.5(2) ?
    F3 B3 B9 B8 . . . . -112.5(2) ?
    F3 B3 B9 B12 . . . . -149.7(2) ?
    F3 B3 B9 B10 . . . . 147.3(2) ?
    F4 B4 B3 F3 . . . . -0.6(3) ?
    F4 B4 B3 B1 . . . . -110.0(2) ?
    F4 B4 B3 B8 . . . . 149.99(19) ?
    F4 B4 B3 B2 . . . . -146.79(18) ?
    F4 B4 B3 B9 . . . . 112.2(2) ?
    F4 B4 B10 F10 . . . . -1.3(3) ?
    F4 B4 B10 B5 . . . . 109.2(2) ?
    F4 B4 B10 B11 . . . . 146.82(19) ?
    F4 B4 B10 B12 . . . . -149.87(19) ?
    F4 B4 B10 B9 . . . . -112.5(2) ?
    F4 B4 B9 F9 . . . . 0.5(4) ?
    F4 B4 B9 B3 . . . . -111.5(2) ?
    F4 B4 B9 B8 . . . . -148.8(2) ?
    F4 B4 B9 B12 . . . . 148.1(2) ?
    F4 B4 B9 B10 . . . . 111.0(2) ?
    F10 B10 B9 F9 . . . . -0.8(3) ?
    F10 B10 B9 B4 . . . . -111.2(2) ?
    F10 B10 B9 B3 . . . . -149.03(19) ?
    F10 B10 B9 B8 . . . . 148.21(19) ?
    F10 B10 B9 B12 . . . . 110.7(2) ?
    F12 B12 B10 F10 . . . . -0.5(3) ?
    F12 B12 B10 B5 . . . . -148.3(2) ?
    F12 B12 B10 B11 . . . . -110.9(2) ?
    F12 B12 B10 B4 . . . . 148.19(19) ?
    F12 B12 B10 B9 . . . . 110.9(2) ?
    F12 B12 B9 F9 . . . . -0.7(4) ?
    F12 B12 B9 B4 . . . . -147.9(2) ?
    F12 B12 B9 B3 . . . . 148.7(2) ?
    F12 B12 B9 B8 . . . . 111.6(2) ?
    F12 B12 B9 B10 . . . . -110.7(2) ?
    F7 B7 B11 F11 . . . . -1.2(3) ?
    F7 B7 B11 B5 . . . . -147.9(2) ?
    F7 B7 B11 B6 . . . . -110.4(2) ?
    F7 B7 B11 B12 . . . . 111.4(2) ?
    F7 B7 B11 B10 . . . . 148.7(2) ?
    F7 B7 B6 F6 . . . . 1.6(3) ?
    F7 B7 B6 B1 . . . . -148.48(19) ?
    F7 B7 B6 B5 . . . . 148.58(19) ?
    F7 B7 B6 B11 . . . . 111.1(2) ?
    F7 B7 B6 B2 . . . . -110.7(2) ?
    F7 B7 B8 F8 . . . . 0.7(3) ?
    F7 B7 B8 B3 . . . . 147.9(2) ?
    F7 B7 B8 B12 . . . . -111.5(2) ?
    F7 B7 B8 B2 . . . . 110.5(2) ?
    F7 B7 B8 B9 . . . . -148.5(2) ?
    F7 B7 B12 F12 . . . . -0.2(3) ?
    F7 B7 B12 B11 . . . . -110.9(2) ?
    F7 B7 B12 B8 . . . . 111.1(2) ?
    F7 B7 B12 B10 . . . . -148.0(2) ?
    F7 B7 B12 B9 . . . . 148.2(2) ?
    F7 B7 B2 F2 . . . . 0.3(3) ?
    F7 B7 B2 B1 . . . . 148.6(2) ?
    F7 B7 B2 B3 . . . . -148.4(2) ?
    F7 B7 B2 B6 . . . . 110.6(2) ?
    F7 B7 B2 B8 . . . . -111.3(2) ?
    O1 C2 C1 Se1 . . . . -2.6(2) ?
    O3 C8 C7 Se1 . . . . 1.0(2) ?
    F8 B8 B12 F12 . . . . 1.3(4) ?
    F8 B8 B12 B7 . . . . -109.4(3) ?
    F8 B8 B12 B11 . . . . -146.8(2) ?
    F8 B8 B12 B10 . . . . 149.8(2) ?
    F8 B8 B12 B9 . . . . 111.8(3) ?
    F8 B8 B2 F2 . . . . -0.4(3) ?
    F8 B8 B2 B1 . . . . -148.9(2) ?
    F8 B8 B2 B7 . . . . 110.1(2) ?
    F8 B8 B2 B3 . . . . -111.4(2) ?
    F8 B8 B2 B6 . . . . 147.6(2) ?
    F8 B8 B9 F9 . . . . -0.6(4) ?
    F8 B8 B9 B4 . . . . 148.0(2) ?
    F8 B8 B9 B3 . . . . 110.5(2) ?
    F8 B8 B9 B12 . . . . -111.4(2) ?
    F8 B8 B9 B10 . . . . -148.9(2) ?
    O2 C5 C4 Se1 . . . . -9.3(2) ?
    N1 B1 B5 F5 . . . . 1.9(3) ?
    N1 B1 B5 B11 . . . . 149.81(17) ?
    N1 B1 B5 B4 . . . . -109.0(2) ?
    N1 B1 B5 B6 . . . . 112.3(2) ?
    N1 B1 B5 B10 . . . . -147.01(17) ?
    N1 B1 B4 F4 . . . . 3.6(3) ?
    N1 B1 B4 B5 . . . . 113.0(2) ?
    N1 B1 B4 B3 . . . . -108.3(2) ?
    N1 B1 B4 B10 . . . . 150.76(17) ?
    N1 B1 B4 B9 . . . . -145.85(18) ?
    N1 B1 B3 F3 . . . . 0.1(3) ?
    N1 B1 B3 B4 . . . . 110.61(19) ?
    N1 B1 B3 B8 . . . . -148.22(18) ?
    N1 B1 B3 B2 . . . . -110.62(19) ?
    N1 B1 B3 B9 . . . . 148.16(17) ?
    N1 B1 B6 F6 . . . . -2.4(3) ?
    N1 B1 B6 B5 . . . . -112.0(2) ?
    N1 B1 B6 B7 . . . . 146.64(17) ?
    N1 B1 B6 B11 . . . . -149.98(17) ?
    N1 B1 B6 B2 . . . . 108.7(2) ?
    N1 B1 B2 F2 . . . . -2.7(3) ?
    N1 B1 B2 B7 . . . . -150.88(18) ?
    N1 B1 B2 B3 . . . . 108.2(2) ?
    N1 B1 B2 B6 . . . . -112.9(2) ?
    N1 B1 B2 B8 . . . . 145.84(18) ?
    C3 C2 C1 Se1 . . . . 178.11(17) ?
    B1 B5 B11 F11 . . . . -147.51(18) ?
    B1 B5 B11 B7 . . . . -0.4(2) ?
    B1 B5 B11 B6 . . . . -37.80(15) ?
    B1 B5 B11 B12 . . . . 63.4(2) ?
    B1 B5 B11 B10 . . . . 100.66(17) ?
    B1 B5 B4 F4 . . . . 110.9(2) ?
    B1 B5 B4 B3 . . . . -36.63(15) ?
    B1 B5 B4 B10 . . . . -137.39(16) ?
    B1 B5 B4 B9 . . . . -100.02(18) ?
    B1 B5 B6 F6 . . . . -113.1(2) ?
    B1 B5 B6 B7 . . . . 100.05(17) ?
    B1 B5 B6 B11 . . . . 137.48(16) ?
    B1 B5 B6 B2 . . . . 36.42(14) ?
    B1 B5 B10 F10 . . . . 149.29(18) ?
    B1 B5 B10 B11 . . . . -100.14(16) ?
    B1 B5 B10 B4 . . . . 37.85(15) ?
    B1 B5 B10 B12 . . . . -62.9(2) ?
    B1 B5 B10 B9 . . . . 0.6(2) ?
    B1 B4 B3 F3 . . . . 109.4(2) ?
    B1 B4 B3 B8 . . . . -100.03(18) ?
    B1 B4 B3 B2 . . . . -36.81(15) ?
    B1 B4 B3 B9 . . . . -137.81(17) ?
    B1 B4 B10 F10 . . . . -148.2(2) ?
    B1 B4 B10 B5 . . . . -37.70(15) ?
    B1 B4 B10 B11 . . . . -0.1(2) ?
    B1 B4 B10 B12 . . . . 63.2(2) ?
    B1 B4 B10 B9 . . . . 100.63(19) ?
    B1 B4 B9 F9 . . . . 149.4(2) ?
    B1 B4 B9 B3 . . . . 37.35(16) ?
    B1 B4 B9 B8 . . . . 0.0(2) ?
    B1 B4 B9 B12 . . . . -63.0(2) ?
    B1 B4 B9 B10 . . . . -100.17(17) ?
    B1 B3 B8 F8 . . . . 147.2(2) ?
    B1 B3 B8 B7 . . . . 0.4(2) ?
    B1 B3 B8 B12 . . . . -63.2(2) ?
    B1 B3 B8 B2 . . . . 37.62(16) ?
    B1 B3 B8 B9 . . . . -100.65(19) ?
    B1 B3 B2 F2 . . . . 111.0(2) ?
    B1 B3 B2 B7 . . . . -100.46(17) ?
    B1 B3 B2 B6 . . . . -36.94(15) ?
    B1 B3 B2 B8 . . . . -137.65(17) ?
    B1 B3 B9 F9 . . . . -147.5(2) ?
    B1 B3 B9 B4 . . . . -37.47(15) ?
    B1 B3 B9 B8 . . . . 100.46(18) ?
    B1 B3 B9 B12 . . . . 63.3(2) ?
    B1 B3 B9 B10 . . . . 0.3(2) ?
    B1 B6 B2 F2 . . . . -111.6(2) ?
    B1 B6 B2 B7 . . . . 137.50(17) ?
    B1 B6 B2 B3 . . . . 36.67(15) ?
    B1 B6 B2 B8 . . . . 100.06(18) ?
    B5 B1 B4 F4 . . . . -109.4(2) ?
    B5 B1 B4 B3 . . . . 138.72(16) ?
    B5 B1 B4 B10 . . . . 37.77(15) ?
    B5 B1 B4 B9 . . . . 101.15(17) ?
    B5 B1 B3 F3 . . . . -148.0(2) ?
    B5 B1 B3 B4 . . . . -37.48(15) ?
    B5 B1 B3 B8 . . . . 63.7(2) ?
    B5 B1 B3 B2 . . . . 101.28(16) ?
    B5 B1 B3 B9 . . . . 0.1(2) ?
    B5 B1 B6 F6 . . . . 109.6(2) ?
    B5 B1 B6 B7 . . . . -101.36(17) ?
    B5 B1 B6 B11 . . . . -37.98(15) ?
    B5 B1 B6 B2 . . . . -139.27(17) ?
    B5 B1 B2 F2 . . . . 147.1(2) ?
    B5 B1 B2 B7 . . . . -1.1(2) ?
    B5 B1 B2 B3 . . . . -102.00(17) ?
    B5 B1 B2 B6 . . . . 36.85(15) ?
    B5 B1 B2 B8 . . . . -64.4(2) ?
    B5 B11 B6 F6 . . . . -111.2(2) ?
    B5 B11 B6 B1 . . . . 37.65(14) ?
    B5 B11 B6 B7 . . . . 138.29(16) ?
    B5 B11 B6 B2 . . . . 100.88(16) ?
    B5 B11 B12 F12 . . . . 147.8(2) ?
    B5 B11 B12 B7 . . . . -101.30(17) ?
    B5 B11 B12 B8 . . . . -64.0(2) ?
    B5 B11 B12 B10 . . . . 37.19(15) ?
    B5 B11 B12 B9 . . . . -0.3(2) ?
    B5 B11 B10 F10 . . . . 110.8(2) ?
    B5 B11 B10 B4 . . . . -37.61(15) ?
    B5 B11 B10 B12 . . . . -138.32(17) ?
    B5 B11 B10 B9 . . . . -100.97(17) ?
    B5 B4 B3 F3 . . . . 146.05(19) ?
    B5 B4 B3 B1 . . . . 36.69(14) ?
    B5 B4 B3 B8 . . . . -63.3(2) ?
    B5 B4 B3 B2 . . . . -0.1(2) ?
    B5 B4 B3 B9 . . . . -101.12(17) ?
    B5 B4 B10 F10 . . . . -110.5(2) ?
    B5 B4 B10 B11 . . . . 37.64(15) ?
    B5 B4 B10 B12 . . . . 100.95(18) ?
    B5 B4 B10 B9 . . . . 138.34(18) ?
    B5 B4 B9 F9 . . . . -147.6(2) ?
    B5 B4 B9 B3 . . . . 100.33(18) ?
    B5 B4 B9 B8 . . . . 63.0(2) ?
    B5 B4 B9 B12 . . . . 0.0(2) ?
    B5 B4 B9 B10 . . . . -37.19(16) ?
    B5 B6 B2 F2 . . . . -147.83(17) ?
    B5 B6 B2 B1 . . . . -36.28(15) ?
    B5 B6 B2 B7 . . . . 101.22(17) ?
    B5 B6 B2 B3 . . . . 0.4(2) ?
    B5 B6 B2 B8 . . . . 63.8(2) ?
    B5 B10 B9 F9 . . . . 147.71(19) ?
    B5 B10 B9 B4 . . . . 37.31(16) ?
    B5 B10 B9 B3 . . . . -0.6(2) ?
    B5 B10 B9 B8 . . . . -63.3(2) ?
    B5 B10 B9 B12 . . . . -100.88(18) ?
    B7 B11 B6 F6 . . . . 110.5(2) ?
    B7 B11 B6 B1 . . . . -100.64(17) ?
    B7 B11 B6 B5 . . . . -138.29(16) ?
    B7 B11 B6 B2 . . . . -37.41(15) ?
    B7 B11 B12 F12 . . . . -110.9(2) ?
    B7 B11 B12 B8 . . . . 37.29(16) ?
    B7 B11 B12 B10 . . . . 138.49(17) ?
    B7 B11 B12 B9 . . . . 100.97(19) ?
    B7 B11 B10 F10 . . . . -148.17(19) ?
    B7 B11 B10 B5 . . . . 101.01(16) ?
    B7 B11 B10 B4 . . . . 63.4(2) ?
    B7 B11 B10 B12 . . . . -37.31(15) ?
    B7 B11 B10 B9 . . . . 0.0(2) ?
    B7 B6 B2 F2 . . . . 110.9(2) ?
    B7 B6 B2 B1 . . . . -137.50(17) ?
    B7 B6 B2 B3 . . . . -100.83(18) ?
    B7 B6 B2 B8 . . . . -37.44(16) ?
    B7 B8 B12 F12 . . . . 110.7(2) ?
    B7 B8 B12 B11 . . . . -37.32(15) ?
    B7 B8 B12 B10 . . . . -100.78(18) ?
    B7 B8 B12 B9 . . . . -138.73(17) ?
    B7 B8 B2 F2 . . . . -110.6(2) ?
    B7 B8 B2 B1 . . . . 100.96(17) ?
    B7 B8 B2 B3 . . . . 138.44(17) ?
    B7 B8 B2 B6 . . . . 37.45(15) ?
    B7 B8 B9 F9 . . . . 147.8(2) ?
    B7 B8 B9 B4 . . . . -63.6(2) ?
    B7 B8 B9 B3 . . . . -101.09(18) ?
    B7 B8 B9 B12 . . . . 37.03(16) ?
    B7 B8 B9 B10 . . . . -0.5(2) ?
    B7 B12 B10 F10 . . . . 147.5(2) ?
    B7 B12 B10 B5 . . . . -0.3(2) ?
    B7 B12 B10 B11 . . . . 37.06(16) ?
    B7 B12 B10 B4 . . . . -63.8(2) ?
    B7 B12 B10 B9 . . . . -101.17(19) ?
    B7 B12 B9 F9 . . . . -149.2(2) ?
    B7 B12 B9 B4 . . . . 63.6(2) ?
    B7 B12 B9 B3 . . . . 0.2(2) ?
    B7 B12 B9 B8 . . . . -36.87(16) ?
    B7 B12 B9 B10 . . . . 100.81(18) ?
    C6 C5 C4 Se1 . . . . 171.83(17) ?
    C9 C8 C7 Se1 . . . . -178.89(16) ?
    B11 B5 B4 F4 . . . . -149.29(18) ?
    B11 B5 B4 B1 . . . . 99.84(16) ?
    B11 B5 B4 B3 . . . . 63.21(19) ?
    B11 B5 B4 B10 . . . . -37.55(15) ?
    B11 B5 B4 B9 . . . . -0.2(2) ?
    B11 B5 B6 F6 . . . . 109.4(2) ?
    B11 B5 B6 B1 . . . . -137.48(16) ?
    B11 B5 B6 B7 . . . . -37.43(15) ?
    B11 B5 B6 B2 . . . . -101.06(17) ?
    B11 B5 B10 F10 . . . . -110.6(2) ?
    B11 B5 B10 B4 . . . . 137.98(16) ?
    B11 B5 B10 B12 . . . . 37.23(15) ?
    B11 B5 B10 B9 . . . . 100.75(18) ?
    B11 B7 B6 F6 . . . . -109.5(2) ?
    B11 B7 B6 B1 . . . . 100.45(16) ?
    B11 B7 B6 B5 . . . . 37.51(15) ?
    B11 B7 B6 B2 . . . . 138.26(17) ?
    B11 B7 B8 F8 . . . . 149.7(2) ?
    B11 B7 B8 B3 . . . . -63.1(2) ?
    B11 B7 B8 B12 . . . . 37.49(15) ?
    B11 B7 B8 B2 . . . . -100.51(17) ?
    B11 B7 B8 B9 . . . . 0.5(2) ?
    B11 B7 B12 F12 . . . . 110.7(2) ?
    B11 B7 B12 B8 . . . . -138.04(16) ?
    B11 B7 B12 B10 . . . . -37.18(16) ?
    B11 B7 B12 B9 . . . . -100.94(18) ?
    B11 B7 B2 F2 . . . . -147.5(2) ?
    B11 B7 B2 B1 . . . . 0.8(2) ?
    B11 B7 B2 B3 . . . . 63.8(2) ?
    B11 B7 B2 B6 . . . . -37.16(15) ?
    B11 B7 B2 B8 . . . . 100.96(19) ?
    B11 B6 B2 F2 . . . . 148.37(17) ?
    B11 B6 B2 B1 . . . . -100.08(16) ?
    B11 B6 B2 B7 . . . . 37.42(15) ?
    B11 B6 B2 B3 . . . . -63.41(19) ?
    B11 B6 B2 B8 . . . . 0.0(2) ?
    B11 B12 B10 F10 . . . . 110.4(2) ?
    B11 B12 B10 B5 . . . . -37.36(15) ?
    B11 B12 B10 B4 . . . . -100.89(17) ?
    B11 B12 B10 B9 . . . . -138.23(18) ?
    B11 B12 B9 F9 . . . . 147.5(2) ?
    B11 B12 B9 B4 . . . . 0.2(2) ?
    B11 B12 B9 B3 . . . . -63.1(2) ?
    B11 B12 B9 B8 . . . . -100.23(19) ?
    B11 B12 B9 B10 . . . . 37.45(16) ?
    B11 B10 B9 F9 . . . . -148.7(2) ?
    B11 B10 B9 B4 . . . . 100.92(17) ?
    B11 B10 B9 B3 . . . . 63.0(2) ?
    B11 B10 B9 B8 . . . . 0.3(2) ?
    B11 B10 B9 B12 . . . . -37.27(16) ?
    B4 B1 B5 F5 . . . . 110.9(2) ?
    B4 B1 B5 B11 . . . . -101.17(17) ?
    B4 B1 B5 B6 . . . . -138.70(16) ?
    B4 B1 B5 B10 . . . . -37.99(15) ?
    B4 B1 B3 F3 . . . . -110.5(2) ?
    B4 B1 B3 B8 . . . . 101.17(19) ?
    B4 B1 B3 B2 . . . . 138.77(16) ?
    B4 B1 B3 B9 . . . . 37.55(16) ?
    B4 B1 B6 F6 . . . . 147.01(18) ?
    B4 B1 B6 B5 . . . . 37.43(15) ?
    B4 B1 B6 B7 . . . . -63.93(19) ?
    B4 B1 B6 B11 . . . . -0.6(2) ?
    B4 B1 B6 B2 . . . . -101.84(18) ?
    B4 B1 B2 F2 . . . . -148.4(2) ?
    B4 B1 B2 B7 . . . . 63.4(2) ?
    B4 B1 B2 B3 . . . . -37.54(15) ?
    B4 B1 B2 B6 . . . . 101.31(17) ?
    B4 B1 B2 B8 . . . . 0.1(2) ?
    B4 B5 B11 F11 . . . . 149.43(18) ?
    B4 B5 B11 B7 . . . . -63.42(19) ?
    B4 B5 B11 B6 . . . . -100.86(17) ?
    B4 B5 B11 B12 . . . . 0.3(2) ?
    B4 B5 B11 B10 . . . . 37.60(15) ?
    B4 B5 B6 F6 . . . . -150.00(17) ?
    B4 B5 B6 B1 . . . . -36.88(14) ?
    B4 B5 B6 B7 . . . . 63.16(19) ?
    B4 B5 B6 B11 . . . . 100.60(17) ?
    B4 B5 B6 B2 . . . . -0.5(2) ?
    B4 B5 B10 F10 . . . . 111.4(2) ?
    B4 B5 B10 B11 . . . . -137.98(16) ?
    B4 B5 B10 B12 . . . . -100.75(18) ?
    B4 B5 B10 B9 . . . . -37.24(16) ?
    B4 B3 B8 F8 . . . . -149.7(2) ?
    B4 B3 B8 B7 . . . . 63.4(2) ?
    B4 B3 B8 B12 . . . . -0.2(2) ?
    B4 B3 B8 B2 . . . . 100.69(18) ?
    B4 B3 B8 B9 . . . . -37.58(17) ?
    B4 B3 B2 F2 . . . . 147.77(19) ?
    B4 B3 B2 B1 . . . . 36.77(15) ?
    B4 B3 B2 B7 . . . . -63.7(2) ?
    B4 B3 B2 B6 . . . . -0.2(2) ?
    B4 B3 B2 B8 . . . . -100.88(18) ?
    B4 B3 B9 F9 . . . . -110.0(3) ?
    B4 B3 B9 B8 . . . . 137.93(18) ?
    B4 B3 B9 B12 . . . . 100.73(19) ?
    B4 B3 B9 B10 . . . . 37.79(16) ?
    B4 B10 B9 F9 . . . . 110.4(2) ?
    B4 B10 B9 B3 . . . . -37.88(16) ?
    B4 B10 B9 B8 . . . . -100.64(18) ?
    B4 B10 B9 B12 . . . . -138.19(18) ?
    B3 B1 B5 F5 . . . . 148.45(18) ?
    B3 B1 B5 B11 . . . . -63.60(19) ?
    B3 B1 B5 B4 . . . . 37.57(15) ?
    B3 B1 B5 B6 . . . . -101.14(17) ?
    B3 B1 B5 B10 . . . . -0.4(2) ?
    B3 B1 B4 F4 . . . . 111.9(2) ?
    B3 B1 B4 B5 . . . . -138.72(16) ?
    B3 B1 B4 B10 . . . . -100.95(18) ?
    B3 B1 B4 B9 . . . . -37.57(16) ?
    B3 B1 B6 F6 . . . . -148.40(19) ?
    B3 B1 B6 B5 . . . . 102.02(17) ?
    B3 B1 B6 B7 . . . . 0.7(2) ?
    B3 B1 B6 B11 . . . . 64.03(19) ?
    B3 B1 B6 B2 . . . . -37.25(16) ?
    B3 B1 B2 F2 . . . . -110.9(2) ?
    B3 B1 B2 B7 . . . . 100.92(19) ?
    B3 B1 B2 B6 . . . . 138.85(17) ?
    B3 B1 B2 B8 . . . . 37.64(16) ?
    B3 B4 B10 F10 . . . . 149.1(2) ?
    B3 B4 B10 B5 . . . . -100.43(17) ?
    B3 B4 B10 B11 . . . . -62.8(2) ?
    B3 B4 B10 B12 . . . . 0.5(2) ?
    B3 B4 B10 B9 . . . . 37.91(17) ?
    B3 B4 B9 F9 . . . . 112.1(3) ?
    B3 B4 B9 B8 . . . . -37.30(17) ?
    B3 B4 B9 B12 . . . . -100.3(2) ?
    B3 B4 B9 B10 . . . . -137.52(18) ?
    B3 B8 B12 F12 . . . . -148.0(2) ?
    B3 B8 B12 B7 . . . . 101.27(19) ?
    B3 B8 B12 B11 . . . . 64.0(2) ?
    B3 B8 B12 B10 . . . . 0.5(2) ?
    B3 B8 B12 B9 . . . . -37.46(17) ?
    B3 B8 B2 F2 . . . . 111.0(2) ?
    B3 B8 B2 B1 . . . . -37.48(15) ?
    B3 B8 B2 B7 . . . . -138.44(17) ?
    B3 B8 B2 B6 . . . . -100.99(17) ?
    B3 B8 B9 F9 . . . . -111.1(3) ?
    B3 B8 B9 B4 . . . . 37.52(16) ?
    B3 B8 B9 B12 . . . . 138.12(18) ?
    B3 B8 B9 B10 . . . . 100.60(18) ?
    B6 B1 B5 F5 . . . . -110.4(2) ?
    B6 B1 B5 B11 . . . . 37.53(15) ?
    B6 B1 B5 B4 . . . . 138.70(16) ?
    B6 B1 B5 B10 . . . . 100.72(16) ?
    B6 B1 B4 F4 . . . . -146.77(19) ?
    B6 B1 B4 B5 . . . . -37.38(14) ?
    B6 B1 B4 B3 . . . . 101.33(17) ?
    B6 B1 B4 B10 . . . . 0.4(2) ?
    B6 B1 B4 B9 . . . . 63.8(2) ?
    B6 B1 B3 F3 . . . . 147.7(2) ?
    B6 B1 B3 B4 . . . . -101.80(17) ?
    B6 B1 B3 B8 . . . . -0.6(2) ?
    B6 B1 B3 B2 . . . . 36.97(15) ?
    B6 B1 B3 B9 . . . . -64.3(2) ?
    B6 B1 B2 F2 . . . . 110.3(2) ?
    B6 B1 B2 B7 . . . . -37.93(16) ?
    B6 B1 B2 B3 . . . . -138.85(17) ?
    B6 B1 B2 B8 . . . . -101.21(17) ?
    B6 B5 B11 F11 . . . . -109.7(2) ?
    B6 B5 B11 B7 . . . . 37.43(15) ?
    B6 B5 B11 B12 . . . . 101.17(17) ?
    B6 B5 B11 B10 . . . . 138.45(17) ?
    B6 B5 B4 F4 . . . . 147.86(18) ?
    B6 B5 B4 B1 . . . . 36.98(14) ?
    B6 B5 B4 B3 . . . . 0.4(2) ?
    B6 B5 B4 B10 . . . . -100.41(16) ?
    B6 B5 B4 B9 . . . . -63.0(2) ?
    B6 B5 B10 F10 . . . . -147.41(19) ?
    B6 B5 B10 B11 . . . . -36.83(15) ?
    B6 B5 B10 B4 . . . . 101.15(17) ?
    B6 B5 B10 B12 . . . . 0.4(2) ?
    B6 B5 B10 B9 . . . . 63.9(2) ?
    B6 B7 B11 F11 . . . . 109.2(2) ?
    B6 B7 B11 B5 . . . . -37.50(15) ?
    B6 B7 B11 B12 . . . . -138.15(17) ?
    B6 B7 B11 B10 . . . . -100.92(17) ?
    B6 B7 B8 F8 . . . . -147.2(2) ?
    B6 B7 B8 B3 . . . . 0.0(2) ?
    B6 B7 B8 B12 . . . . 100.66(17) ?
    B6 B7 B8 B2 . . . . -37.34(16) ?
    B6 B7 B8 B9 . . . . 63.7(2) ?
    B6 B7 B12 F12 . . . . 147.91(19) ?
    B6 B7 B12 B11 . . . . 37.25(15) ?
    B6 B7 B12 B8 . . . . -100.79(17) ?
    B6 B7 B12 B10 . . . . 0.1(2) ?
    B6 B7 B12 B9 . . . . -63.7(2) ?
    B6 B7 B2 F2 . . . . -110.3(2) ?
    B6 B7 B2 B1 . . . . 38.01(16) ?
    B6 B7 B2 B3 . . . . 100.97(17) ?
    B6 B7 B2 B8 . . . . 138.13(17) ?
    B6 B11 B12 F12 . . . . -148.5(2) ?
    B6 B11 B12 B7 . . . . -37.52(15) ?
    B6 B11 B12 B8 . . . . -0.2(2) ?
    B6 B11 B12 B10 . . . . 100.97(17) ?
    B6 B11 B12 B9 . . . . 63.5(2) ?
    B6 B11 B10 F10 . . . . 148.15(19) ?
    B6 B11 B10 B5 . . . . 37.33(15) ?
    B6 B11 B10 B4 . . . . -0.3(2) ?
    B6 B11 B10 B12 . . . . -100.99(17) ?
    B6 B11 B10 B9 . . . . -63.6(2) ?
    B8 B7 B11 F11 . . . . -150.19(19) ?
    B8 B7 B11 B5 . . . . 63.1(2) ?
    B8 B7 B11 B6 . . . . 100.57(17) ?
    B8 B7 B11 B12 . . . . -37.58(16) ?
    B8 B7 B11 B10 . . . . -0.3(2) ?
    B8 B7 B6 F6 . . . . 149.62(19) ?
    B8 B7 B6 B1 . . . . -0.4(2) ?
    B8 B7 B6 B5 . . . . -63.4(2) ?
    B8 B7 B6 B11 . . . . -100.87(19) ?
    B8 B7 B6 B2 . . . . 37.38(17) ?
    B8 B7 B12 F12 . . . . -111.3(2) ?
    B8 B7 B12 B11 . . . . 138.04(16) ?
    B8 B7 B12 B10 . . . . 100.87(18) ?
    B8 B7 B12 B9 . . . . 37.10(17) ?
    B8 B7 B2 F2 . . . . 111.5(2) ?
    B8 B7 B2 B1 . . . . -100.12(19) ?
    B8 B7 B2 B3 . . . . -37.15(16) ?
    B8 B7 B2 B6 . . . . -138.13(17) ?
    B8 B3 B2 F2 . . . . -111.3(2) ?
    B8 B3 B2 B1 . . . . 137.65(17) ?
    B8 B3 B2 B7 . . . . 37.19(16) ?
    B8 B3 B2 B6 . . . . 100.71(18) ?
    B8 B3 B9 F9 . . . . 112.1(3) ?
    B8 B3 B9 B4 . . . . -137.93(18) ?
    B8 B3 B9 B12 . . . . -37.20(16) ?
    B8 B3 B9 B10 . . . . -100.15(19) ?
    B8 B12 B10 F10 . . . . -149.3(2) ?
    B8 B12 B10 B5 . . . . 62.9(2) ?
    B8 B12 B10 B11 . . . . 100.27(19) ?
    B8 B12 B10 B4 . . . . -0.6(2) ?
    B8 B12 B10 B9 . . . . -37.96(18) ?
    B8 B12 B9 F9 . . . . -112.3(3) ?
    B8 B12 B9 B4 . . . . 100.4(2) ?
    B8 B12 B9 B3 . . . . 37.11(17) ?
    B8 B12 B9 B10 . . . . 137.68(18) ?
    B12 B7 B11 F11 . . . . -112.6(2) ?
    B12 B7 B11 B5 . . . . 100.65(17) ?
    B12 B7 B11 B6 . . . . 138.15(17) ?
    B12 B7 B11 B10 . . . . 37.24(15) ?
    B12 B7 B6 F6 . . . . -146.85(18) ?
    B12 B7 B6 B1 . . . . 63.1(2) ?
    B12 B7 B6 B5 . . . . 0.2(2) ?
    B12 B7 B6 B11 . . . . -37.34(15) ?
    B12 B7 B6 B2 . . . . 100.92(18) ?
    B12 B7 B8 F8 . . . . 112.2(2) ?
    B12 B7 B8 B3 . . . . -100.62(19) ?
    B12 B7 B8 B2 . . . . -138.00(17) ?
    B12 B7 B8 B9 . . . . -36.97(16) ?
    B12 B7 B2 F2 . . . . 149.1(2) ?
    B12 B7 B2 B1 . . . . -62.5(2) ?
    B12 B7 B2 B3 . . . . 0.5(2) ?
    B12 B7 B2 B6 . . . . -100.51(17) ?
    B12 B7 B2 B8 . . . . 37.62(16) ?
    B12 B11 B6 F6 . . . . 148.10(18) ?
    B12 B11 B6 B1 . . . . -63.08(19) ?
    B12 B11 B6 B5 . . . . -100.73(17) ?
    B12 B11 B6 B7 . . . . 37.57(16) ?
    B12 B11 B6 B2 . . . . 0.2(2) ?
    B12 B11 B10 F10 . . . . -110.9(2) ?
    B12 B11 B10 B5 . . . . 138.32(17) ?
    B12 B11 B10 B4 . . . . 100.71(18) ?
    B12 B11 B10 B9 . . . . 37.35(16) ?
    B12 B8 B2 F2 . . . . -148.1(2) ?
    B12 B8 B2 B1 . . . . 63.4(2) ?
    B12 B8 B2 B7 . . . . -37.57(16) ?
    B12 B8 B2 B3 . . . . 100.87(19) ?
    B12 B8 B2 B6 . . . . -0.1(2) ?
    B12 B8 B9 F9 . . . . 110.7(2) ?
    B12 B8 B9 B4 . . . . -100.60(19) ?
    B12 B8 B9 B3 . . . . -138.12(18) ?
    B12 B8 B9 B10 . . . . -37.52(16) ?
    B12 B10 B9 F9 . . . . -111.4(2) ?
    B12 B10 B9 B4 . . . . 138.19(18) ?
    B12 B10 B9 B3 . . . . 100.3(2) ?
    B12 B10 B9 B8 . . . . 37.55(16) ?
    B10 B5 B11 F11 . . . . 111.8(2) ?
    B10 B5 B11 B7 . . . . -101.02(18) ?
    B10 B5 B11 B6 . . . . -138.45(17) ?
    B10 B5 B11 B12 . . . . -37.29(16) ?
    B10 B5 B4 F4 . . . . -111.7(2) ?
    B10 B5 B4 B1 . . . . 137.39(16) ?
    B10 B5 B4 B3 . . . . 100.76(17) ?
    B10 B5 B4 B9 . . . . 37.37(17) ?
    B10 B5 B6 F6 . . . . 146.48(18) ?
    B10 B5 B6 B1 . . . . -100.40(17) ?
    B10 B5 B6 B7 . . . . -0.4(2) ?
    B10 B5 B6 B11 . . . . 37.08(15) ?
    B10 B5 B6 B2 . . . . -63.98(19) ?
    B10 B11 B6 F6 . . . . -148.32(18) ?
    B10 B11 B6 B1 . . . . 0.5(2) ?
    B10 B11 B6 B5 . . . . -37.14(15) ?
    B10 B11 B6 B7 . . . . 101.15(18) ?
    B10 B11 B6 B2 . . . . 63.74(19) ?
    B10 B11 B12 F12 . . . . 110.6(2) ?
    B10 B11 B12 B7 . . . . -138.49(17) ?
    B10 B11 B12 B8 . . . . -101.20(18) ?
    B10 B11 B12 B9 . . . . -37.52(17) ?
    B10 B4 B3 F3 . . . . -150.83(19) ?
    B10 B4 B3 B1 . . . . 99.81(17) ?
    B10 B4 B3 B8 . . . . -0.2(2) ?
    B10 B4 B3 B2 . . . . 63.0(2) ?
    B10 B4 B3 B9 . . . . -38.00(16) ?
    B10 B4 B9 F9 . . . . -110.4(3) ?
    B10 B4 B9 B3 . . . . 137.52(18) ?
    B10 B4 B9 B8 . . . . 100.22(19) ?
    B10 B4 B9 B12 . . . . 37.17(17) ?
    B10 B12 B9 F9 . . . . 110.0(3) ?
    B10 B12 B9 B4 . . . . -37.24(17) ?
    B10 B12 B9 B3 . . . . -100.57(19) ?
    B10 B12 B9 B8 . . . . -137.68(18) ?
    B2 B1 B5 F5 . . . . -147.05(19) ?
    B2 B1 B5 B11 . . . . 0.9(2) ?
    B2 B1 B5 B4 . . . . 102.07(18) ?
    B2 B1 B5 B6 . . . . -36.64(15) ?
    B2 B1 B5 B10 . . . . 64.1(2) ?
    B2 B1 B4 F4 . . . . 149.37(19) ?
    B2 B1 B4 B5 . . . . -101.24(16) ?
    B2 B1 B4 B3 . . . . 37.48(15) ?
    B2 B1 B4 B10 . . . . -63.5(2) ?
    B2 B1 B4 B9 . . . . -0.1(2) ?
    B2 B1 B3 F3 . . . . 110.7(2) ?
    B2 B1 B3 B4 . . . . -138.77(16) ?
    B2 B1 B3 B8 . . . . -37.60(17) ?
    B2 B1 B3 B9 . . . . -101.22(18) ?
    B2 B1 B6 F6 . . . . -111.2(2) ?
    B2 B1 B6 B5 . . . . 139.27(17) ?
    B2 B1 B6 B7 . . . . 37.91(16) ?
    B2 B1 B6 B11 . . . . 101.28(17) ?
    B2 B7 B11 F11 . . . . 146.45(19) ?
    B2 B7 B11 B5 . . . . -0.3(2) ?
    B2 B7 B11 B6 . . . . 37.21(16) ?
    B2 B7 B11 B12 . . . . -100.95(19) ?
    B2 B7 B11 B10 . . . . -63.7(2) ?
    B2 B7 B6 F6 . . . . 112.2(2) ?
    B2 B7 B6 B1 . . . . -37.81(16) ?
    B2 B7 B6 B5 . . . . -100.75(17) ?
    B2 B7 B6 B11 . . . . -138.26(17) ?
    B2 B7 B8 F8 . . . . -109.8(3) ?
    B2 B7 B8 B3 . . . . 37.38(16) ?
    B2 B7 B8 B12 . . . . 138.00(17) ?
    B2 B7 B8 B9 . . . . 101.03(18) ?
    B2 B7 B12 F12 . . . . -148.83(19) ?
    B2 B7 B12 B11 . . . . 100.51(17) ?
    B2 B7 B12 B8 . . . . -37.53(15) ?
    B2 B7 B12 B10 . . . . 63.3(2) ?
    B2 B7 B12 B9 . . . . -0.4(2) ?
    B2 B3 B8 F8 . . . . 109.6(3) ?
    B2 B3 B8 B7 . . . . -37.26(17) ?
    B2 B3 B8 B12 . . . . -100.86(19) ?
    B2 B3 B8 B9 . . . . -138.27(18) ?
    B2 B3 B9 F9 . . . . 149.3(2) ?
    B2 B3 B9 B4 . . . . -100.68(17) ?
    B2 B3 B9 B8 . . . . 37.26(16) ?
    B2 B3 B9 B12 . . . . 0.1(2) ?
    B2 B3 B9 B10 . . . . -62.9(2) ?
    B2 B8 B12 F12 . . . . 148.2(2) ?
    B2 B8 B12 B7 . . . . 37.54(16) ?
    B2 B8 B12 B11 . . . . 0.2(2) ?
    B2 B8 B12 B10 . . . . -63.2(2) ?
    B2 B8 B12 B9 . . . . -101.20(18) ?
    B2 B8 B9 F9 . . . . -148.7(2) ?
    B2 B8 B9 B4 . . . . 0.0(2) ?
    B2 B8 B9 B3 . . . . -37.52(16) ?
    B2 B8 B9 B12 . . . . 100.60(18) ?
    B2 B8 B9 B10 . . . . 63.1(2) ?
    B9 B4 B3 F3 . . . . -112.8(2) ?
    B9 B4 B3 B1 . . . . 137.81(17) ?
    B9 B4 B3 B8 . . . . 37.78(17) ?
    B9 B4 B3 B2 . . . . 101.00(18) ?
    B9 B4 B10 F10 . . . . 111.1(2) ?
    B9 B4 B10 B5 . . . . -138.34(18) ?
    B9 B4 B10 B11 . . . . -100.69(19) ?
    B9 B4 B10 B12 . . . . -37.39(17) ?
    B9 B3 B8 F8 . . . . -112.2(3) ?
    B9 B3 B8 B7 . . . . 101.0(2) ?
    B9 B3 B8 B12 . . . . 37.41(18) ?
    B9 B3 B8 B2 . . . . 138.27(18) ?
    B9 B3 B2 F2 . . . . -148.9(2) ?
    B9 B3 B2 B1 . . . . 100.14(18) ?
    B9 B3 B2 B7 . . . . -0.3(2) ?
    B9 B3 B2 B6 . . . . 63.2(2) ?
    B9 B3 B2 B8 . . . . -37.51(17) ?
    B9 B8 B12 F12 . . . . -110.6(2) ?
    B9 B8 B12 B7 . . . . 138.73(17) ?
    B9 B8 B12 B11 . . . . 101.41(18) ?
    B9 B8 B12 B10 . . . . 37.95(17) ?
    B9 B8 B2 F2 . . . . 148.4(2) ?
    B9 B8 B2 B1 . . . . -0.1(2) ?
    B9 B8 B2 B7 . . . . -101.02(19) ?
    B9 B8 B2 B3 . . . . 37.42(17) ?
    B9 B8 B2 B6 . . . . -63.6(2) ?
    B9 B12 B10 F10 . . . . -111.4(2) ?
    B9 B12 B10 B5 . . . . 100.87(19) ?
    B9 B12 B10 B11 . . . . 138.23(18) ?
    B9 B12 B10 B4 . . . . 37.34(17) ?
loop_
    _geom_hbond_atom_site_label_D
    _geom_hbond_atom_site_label_H
    _geom_hbond_atom_site_label_A
    _geom_hbond_site_symmetry_A
    _geom_hbond_distance_DH
    _geom_hbond_distance_HA
    _geom_hbond_distance_DA
    _geom_hbond_angle_DHA
    _geom_hbond_publ_flag
    N1 H F8 4_566 0.91 2.13 2.871(2) 137.5 no
    N1 H O2 7_575 0.91 2.20 2.865(2) 129.3 yes
    N1 HA O1 6_657 0.91 1.94 2.836(2) 167.6 yes
    N1 HB O3 3_656 0.91 1.94 2.841(2) 170.7 yes
_shelx_space_group_comment
;
The symmetry employed for this shelxl refinement is uniquely defined
by the following loop, which should always be used as a source of
symmetry information in preference to the above space-group names.
They are only intended as comments.
;
_shelx_estimated_absorpt_T_min     ?
_shelx_estimated_absorpt_T_max     ?
_shelx_hkl_file
;
   0   0   3-86.7070 38.9489   4
   0   0   5-50.0292 53.1155   4
   0   0  -5 242.520 71.2678   4
   0   0   6 22899.6 386.519   4
   0   0  -6 22958.4 381.989   4
   0   0  -7 242.258 79.4659   4
   0   0   7 73.9438 54.6047   4
   0   0  -8 52275.4 668.234   4
   0   0   8 54306.9 688.684   4
   0   0   9 62.4018 74.1609   4
   0   0  -9 41.8832 91.9353   4
   0   0  10 68678.2 901.990   4
   0   0 -10 67365.4 841.238   4
   0   0  11 274.973 125.064   4
   0   0 -11 107.978 104.664   4
   0   0 -12 704.875 134.779   4
   0   0 -13 45.9563 106.778   4
   0   0 -14 116244. 1317.17   4
   0   0 -15 160.933 132.730   4
   0   0 -16 27244.6 697.911   4
   0   0 -17-1.87741 126.877   4
   0   0 -18 13163.1 519.898   4
   0   0 -19 195.979 154.195   4
   0   0 -20 57245.2 1127.28   4
   0   0 -21 299.580 187.343   4
   0   0 -22 575.286 192.840   4
   0   0 -23 119.445 160.186   4
   0   0 -24 26827.1 868.439   4
   0   0 -25 546.707 220.665   4
   0   0 -26 14225.3 687.716   4
   0   0 -27 215.638 188.472   4
   0  -1   3 11.3114 26.9110   4
   0   1  -3-12.4443 26.8268   4
   0  -1   4 107.477 43.7669   4
   0   1  -4 96.6247 41.4940   4
   0   1  -5 18.5774 48.2329   4
   0  -1   5 65.1191 47.0678   4
   0   1   5 34.3809 60.1401   4
   0  -1  -6-26.4351 78.9459   4
   0   1   6-52.8484 62.5037   4
   0   1  -6 11.2467 52.9942   4
   0  -1   6 12.9203 47.6665   4
   0   1   7 14.2323 60.1522   4
   0  -1  -7-24.6011 81.6905   4
   0  -1   7 45.0277 56.2383   4
   0   1  -7-17.3528 62.9553   4
   0  -1   8 5.22458 61.7550   4
   0   1  -8 100.100 80.2463   4
   0  -1  -8-37.0404 85.8611   4
   0  -1  -9 28.7921 103.419   4
   0   1  -9 40.2386 78.5400   4
   0  -1   9 42.9445 65.7121   4
   0  -1  10 88.4967 88.1209   4
   0   1 -10 153.450 109.653   4
   0  -1 -10 57.6158 115.685   4
   0  -1  11 374.346 141.043   4
   0   1 -11 146.223 102.781   4
   0  -1 -11 79.0767 118.672   4
   0  -1 -12 63.8145 119.072   4
   0   1 -12-62.4040 95.1397   4
   0  -1  12 0.75642 83.0442   4
   0  -1 -13 28.6043 110.507   4
   0   1 -13-46.1682 100.168   4
   0  -1 -14 262.919 134.981   4
   0   1 -14 429.648 137.088   4
   0  -1 -15 73.4670 112.447   4
   0   1 -15 266.916 124.780   4
   0  -1 -16 120.796 136.143   4
   0   1 -16-9.45161 119.384   4
   0   1 -17 183.806 143.616   4
   0  -1 -17 173.289 152.368   4
   0   1 -18-14.4306 123.880   4
   0  -1 -18 72.8038 153.584   4
   0  -1 -19 37.7817 154.554   4
   0   1 -19 84.4875 131.785   4
   0  -1 -20 45.7072 147.451   4
   0   1 -20-138.789 155.334   4
   0  -1 -21 125.139 155.938   4
   0   1 -21 1.56695 139.532   4
   0  -1 -22-71.9851 165.683   4
   0   1 -22-58.9600 161.149   4
   0   1 -23-21.3675 154.476   4
   0  -1 -23-239.057 191.079   4
   0   1 -24 231.399 182.746   4
   0  -1 -24-73.2945 183.446   4
   0  -1 -25 63.0156 178.811   4
   0   1 -25 95.1673 166.497   4
   0  -1 -26 160.588 186.955   4
   0  -1 -27-36.3383 191.199   4
   0  -1 -28-245.281 233.910   4
   0  -1 -29-35.9347 200.467   4
   0   2   2 3788.66 141.513   2
   0  -2   4 3667.48 114.125   4
   0   2  -5 61.7547 45.9331   4
   0  -2   5 50.1616 38.8439   4
   0   2  -6 14405.5 264.707   4
   0  -2   6 14455.9 277.149   4
   0   2  -7 165409. 973.649   4
   0  -2   7 164084. 1014.55   4
   0   2  -8 158306. 1031.03   4
   0  -2   8 156090. 1097.86   4
   0  -2  -9 38204.1 666.425   4
   0   2  -9 38147.2 553.109   4
   0  -2   9 39922.5 579.842   4
   0  -2  10 14340.8 377.635   4
   0  -2 -10 14074.4 418.555   4
   0   2 -10 14033.2 359.343   4
   0  -2 -11 81209.3 1036.33   4
   0  -2  11 80342.7 944.068   4
   0   2 -11 78195.9 890.029   4
   0   2 -12 5902.37 272.871   4
   0  -2  12 5276.51 272.804   4
   0  -2 -12 5407.51 297.316   4
   0  -2 -13 114123. 1339.37   4
   0   2 -13 112991. 1169.06   4
   0  -2  13 115461. 1243.80   4
   0   2 -14 19366.0 514.836   4
   0  -2 -14 20217.9 582.652   4
   0   2 -15 1482.92 176.007   4
   0  -2 -15 1455.93 202.848   4
   0  -2 -16 3013.94 267.713   4
   0   2 -16 2893.60 243.231   4
   0  -2 -17 72727.0 1224.91   4
   0   2 -17 71663.5 1104.81   4
   0  -2 -18 30911.6 834.419   4
   0   2 -18 31989.2 749.747   4
   0   2 -19 1956.34 235.889   4
   0  -2 -19 1764.97 246.679   4
   0   2 -20 5737.43 369.128   4
   0  -2 -20 5395.98 397.392   4
   0  -2 -21 51398.5 1173.41   4
   0   2 -21 52887.7 1070.32   4
   0  -2 -22 1777.01 277.267   4
   0   2 -22 1813.28 245.122   4
   0  -2 -23 13951.5 641.522   4
   0  -2 -24 2492.66 333.188   4
   0  -2 -25 1700.37 278.794   4
   0  -2 -26 450.484 221.344   4
   0  -2 -27 35485.4 1131.48   4
   0  -2 -28 546.210 242.586   4
   0  -2 -29 6603.64 531.949   4
   0  -3   0 177.060 50.4309   2
   0   3   0 154.768 46.5869   2
   0   3  -1 25.3649 36.0791   2
   0  -3   1 66.5598 43.9199   2
   0   3   1 64.1696 47.5120   2
   0  -3  -1 44.1462 41.6026   3
   0   3   2 5.36517 30.8799   3
   0  -3   2 25.8521 25.1343   1
   0   3  -2 42.4377 36.2543   2
   0   3   2 27.3640 50.1638   2
   0  -3  -2 35.6445 34.1328   3
   0  -3   2 21.2236 39.3363   2
   0  -3   3-9.48555 28.8025   1
   0   3   3 84.2155 58.4713   2
   0  -3   3 16.1858 39.0153   2
   0   3  -3 19.1334 29.9642   1
   0   3   3 84.8375 35.6282   3
   0   3  -4 65.8488 34.6640   1
   0  -3   5 18.1868 36.6805   4
   0   3  -5 20.0450 37.9202   1
   0  -3   6 6.60510 43.9263   4
   0  -3   7 69.1688 55.2069   4
   0  -3   8 15.5191 56.0376   4
   0  -3   9 93.2949 68.3468   4
   0   3 -10-26.5264 82.4720   4
   0  -3  10 187.904 70.5149   4
   0  -3  11-136.462 87.2522   4
   0   3 -11-16.0232 75.6342   4
   0   3 -12 14.2568 87.8263   4
   0  -3  12 22.7346 80.5863   4
   0  -3 -13 200.278 137.622   4
   0  -3  13 27.4919 72.5776   4
   0   3 -13 152.524 100.095   4
   0   3 -14 40.9372 103.157   4
   0  -3 -14-118.293 140.435   4
   0   3 -15 15.9290 92.1516   4
   0  -3 -15-56.7191 133.809   4
   0   3 -16-0.02558 102.076   4
   0  -3 -16-63.8979 148.721   4
   0  -3 -17 24.2361 151.892   4
   0   3 -17 111.833 106.946   4
   0  -3 -18 82.3339 149.396   4
   0  -3 -19 80.9140 173.248   4
   0  -3 -20-186.346 190.176   4
   0  -3 -21-174.975 177.881   4
   0  -3 -22 110.526 199.757   4
   0  -3 -23 32.6133 189.014   4
   0  -3 -24-223.153 214.057   4
   0  -3 -25-311.970 207.969   4
   0  -3 -26 83.7869 202.982   4
   0  -3 -27 221.300 202.856   4
   0  -3 -28-97.5885 193.648   4
   0   4   0 2213.18 116.928   2
   0  -4   0 2651.58 125.643   2
   0   4   1 97924.6 744.285   2
   0   4  -1 96878.9 669.414   2
   0  -4   1 97631.9 674.354   2
   0  -4  -1 100703. 770.460   2
   0  -4  -1 97757.4 641.884   3
   0  -4  -2 44267.4 565.442   2
   0  -4  -2 46998.7 423.272   3
   0   4   2 45079.0 530.951   2
   0  -4   2 45525.4 450.638   2
   0   4  -2 45893.7 445.886   2
   0   4   3 210620. 1255.59   2
   0  -4   3 209685. 965.207   2
   0   4   3 211562. 876.486   3
   0   4  -3 210470. 964.185   2
   0   4  -4 212539. 791.763   1
   0   4   4 207887. 878.314   3
   0   4   4 212825. 1343.18   2
   0  -4   4 210333. 992.134   2
   0   4  -5 20874.0 263.352   1
   0   4   5 19674.3 425.559   2
   0   4  -6 714.644 65.2699   1
   0  -4   6 727.929 69.8596   4
   0  -4   7 1420.10 95.9538   4
   0   4  -7 1383.19 94.0399   1
   0  -4   8 37682.4 497.929   4
   0  -4   9 14014.0 327.651   4
   0  -4  10 83771.4 858.023   4
   0  -4  11 474.470 101.843   4
   0  -4  12 41358.6 676.154   4
   0  -4  13 4954.09 250.777   4
   0  -4  14 84185.8 1076.43   4
   0  -4 -14 86454.2 1274.90   4
   0  -4 -15 14272.7 545.965   4
   0  -4 -16 106588. 1516.94   4
   0  -4 -17 4499.12 340.105   4
   0  -4 -18 691.549 197.198   4
   0  -4 -19 2122.88 285.407   4
   0  -4 -20 46422.4 1131.43   4
   0  -4 -21 9817.88 552.169   4
   0  -4 -22 4231.25 403.489   4
   0  -4 -23 4578.58 415.959   4
   0  -4 -24 22575.0 884.589   4
   0  -4 -25 790.055 248.759   4
   0  -4 -26 146.474 210.244   4
   0  -4 -27-256.873 213.073   4
   0  -4 -28 4002.87 444.260   4
   0   5   0-27.8514 51.4169   2
   0  -5   0-51.4952 63.4346   2
   0  -5   1-66.7027 57.7372   2
   0   5   1-42.7928 48.7546   2
   0  -5  -1 21.4192 69.2523   2
   0   5  -1 13.6375 46.8680   2
   0  -5   2 0.17424 60.3924   2
   0   5  -2 79.7254 44.6788   2
   0  -5  -2 39.5473 77.3544   2
   0  -5  -2-3.72230 50.4862   3
   0   5   2-54.2705 62.2109   2
   0   5  -3-26.9025 44.6327   2
   0  -5   3-10.6667 34.2811   1
   0  -5  -3 40.8777 47.5950   3
   0   5   3 53.9662 60.0751   2
   0  -5   3-17.2905 56.1439   2
   0   5   4 6.93030 42.6001   3
   0   5   4 47.8639 56.6454   2
   0  -5   4-27.1679 33.1239   1
   0   5   5 53.2296 37.1872   3
   0  -5   5-15.6447 58.7110   2
   0   5   5 2.06699 56.9382   2
   0  -5   6-13.3826 59.5692   2
   0   5   6 111.937 72.4266   2
   0   5  -6 12.3191 46.1677   1
   0   5  -7-8.05080 51.1717   1
   0  -5   7 8.95346 47.2864   4
   0   5   7 60.4397 88.0983   2
   0  -5   8 87.9692 60.0165   4
   0   5  -8 53.4882 67.6236   1
   0   5  -9 45.3204 64.4993   1
   0  -5   9 85.0765 59.2171   4
   0   5 -10-47.3583 67.5938   1
   0  -5  10-10.0037 69.3382   4
   0  -5  11 5.75998 64.2959   4
   0   5 -11 33.9007 77.2634   1
   0  -5  12 53.6218 66.6842   4
   0  -5  13 62.9848 82.2755   4
   0  -5 -14-150.368 168.742   4
   0  -5  14-62.5440 77.4633   4
   0  -5 -15-116.168 160.115   4
   0  -5 -16-88.5078 165.417   4
   0  -5 -17-100.383 164.889   4
   0  -5 -18-66.9558 182.403   4
   0  -5 -19 35.7431 164.289   4
   0  -5 -20-68.7468 205.717   4
   0  -5 -21-89.8572 197.231   4
   0  -5 -22 108.647 183.152   4
   0  -5 -23-125.417 209.131   4
   0  -5 -24-139.495 176.798   4
   0  -5 -25 109.591 196.207   4
   0  -5 -26 97.9129 208.436   4
   0   5 -27 262.466 189.975   1
   0  -5 -27 52.9526 190.983   4
   0   6   0 92367.2 819.791   2
   0  -6   0 90127.4 824.187   2
   0   6  -1 15939.1 335.792   2
   0  -6  -1 16526.1 380.611   2
   0  -6   1 16134.5 346.799   2
   0   6   1 16327.1 365.464   2
   0   6   2 26418.4 470.888   2
   0  -6  -2 24702.1 506.193   2
   0  -6  -2 25568.9 402.041   3
   0   6  -2 26273.2 418.241   2
   0  -6   2 26363.1 425.011   2
   0   6   3 322901. 1716.40   2
   0  -6  -3 326943. 1384.16   3
   0  -6  -3 321532. 1853.28   2
   0   6  -3 319069. 1455.19   2
   0  -6   3 318135. 1478.47   2
   0  -6   4 12512.6 225.356   1
   0  -6   4 12394.5 294.911   2
   0   6  -4 13028.2 298.497   2
   0   6   4 13264.9 373.267   2
   0   6   4 12704.2 272.451   3
   0   6   5 154085. 1328.51   2
   0  -6   5 156553. 810.925   1
   0  -6   5 151977. 1024.51   2
   0  -6   6 15583.3 340.030   2
   0   6   6 16319.2 466.490   2
   0   6   6 15536.6 300.797   3
   0  -6   7 393971. 1718.55   2
   0   6   7 395685. 2355.23   2
   0   6   7 395495. 1487.50   3
   0  -6   8 3057.24 141.448   4
   0   6  -8 3323.39 142.631   1
   0  -6   8 3069.27 166.587   2
   0  -6   9 3218.06 160.264   4
   0   6  -9 2963.04 142.809   1
   0   6 -10 70880.3 695.957   1
   0  -6  10 71448.9 766.880   4
   0  -6  11 41065.1 621.329   4
   0   6 -11 41521.8 565.377   1
   0   6 -12 3444.30 186.774   1
   0  -6  12 3557.04 197.872   4
   0   6 -13 62175.3 776.698   1
   0  -6  13 63557.1 852.363   4
   0  -6 -13 63392.7 1129.88   4
   0  -6 -14 38154.2 929.843   4
   0  -6  14 39398.0 703.811   4
   0   6 -14 40517.5 654.076   1
   0  -6  15 48934.4 817.628   4
   0   6 -15 53461.4 785.803   1
   0  -6 -15 52037.7 1098.12   4
   0  -6 -16 209.554 179.884   4
   0   6 -16 537.240 129.993   1
   0  -6 -17 39791.6 1018.41   4
   0   6 -17 42052.0 770.807   1
   0  -6 -18 2176.77 292.629   4
   0   6 -18 2571.33 222.232   1
   0  -6 -19 4063.07 370.732   4
   0   6 -19 4193.28 275.627   1
   0   6 -20 5577.45 334.364   1
   0  -6 -20 5119.59 410.502   4
   0   6 -21 14955.4 552.579   1
   0  -6 -21 15438.3 708.911   4
   0  -6 -22 26.8392 189.671   4
   0   6 -22 120.218 135.533   1
   0  -6 -23 9326.84 589.702   4
   0   6 -23 8881.93 453.922   1
   0   6 -24 6864.60 417.317   1
   0  -6 -24 6781.62 523.895   4
   0  -6 -25 1316.31 294.071   4
   0   6 -25 1211.08 215.834   1
   0  -6 -26 13281.8 733.630   4
   0  -6 -27 2376.10 353.954   4
   0   7   0 66.9590 71.6144   2
   0  -7   0-89.0848 92.1948   2
   0  -7  -1-199.399 116.827   2
   0  -7   1-30.4107 90.3459   2
   0   7  -1-29.5602 67.7308   2
   0  -7  -1-53.7400 84.4932   3
   0   7   1-55.3193 69.5547   2
   0  -7  -2 35.0228 75.0458   3
   0   7  -2 50.8868 65.8992   2
   0  -7  -2-51.2468 108.327   2
   0   7   2 115.409 82.5285   2
   0  -7   2 18.4029 79.3620   2
   0  -7  -3 72.0421 132.500   2
   0  -7  -3 110.358 79.0791   3
   0   7   3 23.0159 78.5182   2
   0   7  -3 34.3857 61.2110   2
   0  -7   3 8.96371 81.9246   2
   0  -7   4 91.0087 80.3722   2
   0   7  -4 78.1860 62.8922   2
   0  -7   4 60.1282 45.9207   1
   0   7   4 78.8792 87.8976   2
   0  -7   5-0.40784 71.0448   2
   0   7   5-140.090 114.221   2
   0  -7   5 67.0749 49.3216   1
   0  -7   6-44.2853 90.8849   2
   0   7   6 47.3516 64.4305   3
   0  -7   6 18.2844 44.0754   1
   0   7   7-28.0385 51.9957   3
   0  -7   7 37.7820 72.6677   2
   0   7   8 20.5826 50.0601   3
   0  -7   8 1.16645 74.8565   2
   0  -7   8 38.2707 48.1121   4
   0   7   9 10.8451 50.1384   3
   0   7  -9-41.3013 56.3162   1
   0  -7   9 25.1796 74.5733   2
   0  -7   9 8.59732 51.4865   4
   0   7 -10-12.2208 60.1045   1
   0  -7  10 38.5888 80.5794   2
   0  -7  10 12.4450 50.9331   4
   0  -7  11-3.78734 76.2624   2
   0  -7  11 12.0363 59.0393   4
   0   7 -11-61.8029 65.8281   1
   0  -7  12 35.4724 61.7589   4
   0  -7 -12-109.231 135.656   4
   0   7 -12-5.43073 68.7072   1
   0   7 -13-83.9501 79.6114   1
   0  -7 -13-8.53673 165.389   4
   0  -7  13-34.5508 72.3624   4
   0  -7  14 119.430 89.1460   4
   0   7 -14 115.520 92.6378   1
   0  -7 -14 131.134 164.501   4
   0  -7  15-52.0370 80.3543   4
   0   7 -15 149.935 96.1378   1
   0  -7 -15 103.671 189.456   4
   0  -7 -16-113.505 177.198   4
   0   7 -16-28.7109 95.1815   1
   0  -7 -17 5.26693 160.340   4
   0   7 -17 54.1788 104.900   1
   0   7 -18 87.8510 122.686   1
   0  -7 -18-89.3436 184.834   4
   0   7 -19-184.032 122.645   1
   0  -7 -19-89.8997 187.674   4
   0   7 -20 101.128 119.147   1
   0  -7 -20-51.6500 187.831   4
   0   7 -21 19.5842 117.658   1
   0  -7 -21 13.6171 207.358   4
   0   7 -22 273.146 145.389   1
   0  -7 -22 23.6857 183.033   4
   0  -7 -23 206.396 214.048   4
   0   7 -23 121.725 146.822   1
   0   7 -24 102.820 155.839   1
   0  -7 -24-159.019 226.973   4
   0  -7 -25-231.104 215.087   4
   0  -7 -26-308.453 258.230   4
   0   8   0 179184. 1338.60   2
   0  -8   0 181244. 1390.93   2
   0   8  -1 129331. 1110.08   2
   0  -8  -1 126670. 1234.46   2
   0   8   1 128310. 1146.64   2
   0  -8  -1 126557. 1067.98   3
   0  -8   1 126308. 1119.62   2
   0  -8  -2 26712.0 609.379   2
   0   8  -2 25476.5 485.641   2
   0  -8   2 24940.2 504.215   2
   0   8   2 25078.3 527.056   2
   0  -8  -2 24883.3 468.509   3
   0   8   3 909.958 134.977   2
   0  -8  -3 902.192 115.611   3
   0   8  -3 938.489 110.292   2
   0  -8   3 866.313 122.640   2
   0   8  -4 106603. 965.587   2
   0   8   4 109620. 1146.83   2
   0  -8   4 107795. 756.038   1
   0  -8   4 106098. 979.060   2
   0  -8  -4 113399. 1261.20   2
   0  -8  -4 107924. 919.034   3
   0  -8   5 39710.5 602.516   2
   0  -8   5 40995.8 459.455   1
   0   8  -5 40550.9 599.515   2
   0   8   5 40460.7 718.848   2
   0  -8   6 47095.8 505.146   1
   0  -8   6 45161.9 639.507   2
   0  -8   7 1236.72 121.866   2
   0   8   7 1384.80 113.080   3
   0  -8   8 28179.8 529.255   2
   0   8   8 26559.0 448.478   3
   0   8   9 3037.43 155.531   3
   0  -8   9 2674.44 140.170   4
   0  -8  -9 3052.31 281.313   4
   0  -8   9 2790.35 182.784   2
   0  -8 -10 49241.7 977.153   4
   0  -8  10 49829.1 731.355   2
   0  -8  10 50093.7 627.266   4
   0   8  10 49089.4 626.977   3
   0   8 -11 29661.2 467.016   1
   0   8  11 29030.0 487.223   3
   0  -8 -11 30147.1 772.032   4
   0  -8  11 29163.1 505.284   4
   0  -8 -12 150.707 152.002   4
   0  -8  12 215.415 79.0495   4
   0   8 -12-35.4160 71.5699   1
   0  -8 -13 41861.1 979.617   4
   0  -8  13 41987.9 671.636   4
   0   8 -13 43057.4 620.158   1
   0   8 -14 97255.0 988.358   1
   0  -8  14 97183.8 1082.07   4
   0  -8 -14 104232. 1569.08   4
   0  -8  15 2253.21 188.203   4
   0  -8 -15 2514.69 285.011   4
   0   8 -15 2637.18 187.157   1
   0   8 -16 18293.1 472.052   1
   0  -8 -16 19111.6 703.105   4
   0  -8 -17 31006.8 942.058   4
   0   8 -17 32449.3 649.920   1
   0  -8 -18 22338.6 822.769   4
   0   8 -18 23829.8 584.443   1
   0  -8 -19 11373.8 616.842   4
   0   8 -19 12688.5 448.943   1
   0  -8 -20 9072.14 569.426   4
   0   8 -20 10032.7 411.161   1
   0   8 -21 4893.40 303.893   1
   0  -8 -21 4949.05 442.092   4
   0   8 -22 520.335 152.663   1
   0  -8 -22 412.249 238.125   4
   0  -8 -23 249.952 227.140   4
   0  -8 -24 2031.19 339.170   4
   0  -8 -25 886.018 297.632   4
   0   9   0 111.523 83.1915   2
   0  -9   0-123.638 133.672   2
   0  -9   1-151.477 113.936   2
   0   9   1-166.656 90.1488   2
   0  -9  -1-421.489 173.829   2
   0   9  -1-17.7857 67.6694   2
   0  -9  -1-99.8237 102.348   3
   0   9   2-4.13858 79.9972   2
   0  -9   2 85.4700 91.4644   2
   0   9  -2-59.5678 76.0888   2
   0  -9  -2 3.77690 88.9788   3
   0  -9   3-24.5972 89.9909   2
   0   9  -3-68.3845 70.5247   2
   0  -9  -3 26.9942 83.4624   3
   0   9   3 135.076 96.0246   2
   0   9  -4-31.2790 67.7829   2
   0  -9  -4 91.8090 73.8449   3
   0  -9   4 48.9034 82.2062   2
   0  -9   5-20.6132 79.2379   2
   0   9  -5-34.3636 66.3894   2
   0  -9   5-29.2125 47.2323   1
   0  -9   6 2.21109 85.3871   2
   0  -9   6 9.38970 44.6212   1
   0  -9   7-65.4146 75.2186   2
   0  -9   7 38.0678 44.2596   1
   0   9   8-14.6595 52.9956   3
   0  -9   8 1.06818 81.6020   2
   0  -9  -9-197.619 165.772   4
   0  -9   9 221.203 95.2620   2
   0   9   9-47.2124 53.7529   3
   0  -9   9 86.8990 54.9164   4
   0  -9  10 68.3462 57.5050   4
   0   9  10 10.7388 50.5204   3
   0   9  11-39.3690 57.3398   3
   0  -9  11-21.2932 59.6396   4
   0  -9  12 26.1075 58.7379   4
   0  -9 -12-140.641 179.795   4
   0   9  12 99.5710 63.9032   3
   0   9 -13 49.8111 72.7106   1
   0  -9  13 9.06454 64.4876   4
   0   9 -14 19.0421 76.0096   1
   0   9  14-8.85517 64.8119   3
   0  -9 -14-144.140 193.617   4
   0  -9  14-14.1957 75.6629   4
   0  -9  15-52.1609 98.8792   2
   0   9 -15-9.07038 76.0669   1
   0  -9 -16-22.1933 165.196   4
   0  -9  16 67.1706 112.437   2
   0   9 -16-6.39809 83.5658   1
   0  -9 -17 284.870 216.480   4
   0   9 -17 75.2309 100.052   1
   0  -9  17 95.0447 118.504   2
   0  -9 -18 4.24178 176.590   4
   0   9 -18-46.1637 102.176   1
   0  -9  18-36.5333 112.429   2
   0  -9 -19 178.248 215.114   4
   0   9 -19 238.062 114.864   1
   0   9 -20 8.20359 100.236   1
   0  -9 -20-421.168 230.206   4
   0  -9 -21-88.0455 214.429   4
   0   9 -21-21.1524 115.839   1
   0  -9 -22-564.871 268.913   4
   0  -9 -23-106.727 221.854   4
   0  -9 -24-383.187 273.364   4
   0  -9 -25 68.6599 241.465   4
   0  10   0 109474. 1163.58   2
   0 -10  -1 13236.4 397.719   3
   0  10   1 13671.3 420.786   2
   0  10  -1 12711.9 398.552   2
   0 -10   1 12710.5 414.406   2
   0  10  -2 15876.3 428.493   2
   0 -10  -2 16473.7 437.285   3
   0 -10   2 16413.3 460.530   2
   0 -10   3 7932.17 317.078   2
   0 -10  -3 7209.97 288.239   3
   0  10  -3 7402.14 294.353   2
   0  10  -4 34663.4 622.620   2
   0 -10  -4 33388.4 589.044   3
   0 -10   4 33369.0 646.005   2
   0 -10   5 1548.66 154.961   2
   0  10  -5 1493.60 139.529   2
   0 -10   5 1243.19 95.2788   1
   0 -10   6 825.392 132.684   2
   0 -10   6 587.707 73.6255   1
   0 -10   7 57486.0 620.519   1
   0 -10   7 57379.6 821.799   2
   0 -10  -8 19262.7 651.368   4
   0 -10  -9 10035.4 470.162   4
   0 -10 -10 51210.2 1041.79   4
   0  10  10 48062.9 672.415   3
   0 -10  10 51552.0 626.646   4
   0 -10  11 30574.3 506.785   4
   0  10  11 28968.3 522.429   3
   0 -10 -11 29639.6 832.369   4
   0 -10  12 13107.0 351.081   4
   0  10  12 13282.4 358.310   3
   0  10  13 29777.1 545.645   3
   0 -10  13 31207.9 558.844   4
   0 -10 -13 29962.0 864.269   4
   0 -10  14 16507.6 501.067   2
   0 -10 -14 15947.9 670.045   4
   0 -10  15 7491.33 345.503   2
   0 -10 -15 7163.48 469.114   4
   0 -10  16 20937.4 580.103   2
   0  10 -16 20467.7 489.982   1
   0 -10 -16 22207.2 811.488   4
   0 -10 -17 18430.7 765.499   4
   0  10 -17 19800.6 486.447   1
   0 -10  17 18946.1 575.996   2
   0 -10 -18 1246.34 277.936   4
   0  10 -18 1151.01 147.487   1
   0 -10  18 1211.28 184.117   2
   0 -10  19 3773.17 286.180   2
   0 -10 -19 3519.73 381.996   4
   0  10 -19 4129.17 255.201   1
   0 -10  20 10468.6 470.728   2
   0 -10 -20 11271.7 644.037   4
   0 -10  21 7736.47 435.685   2
   0 -10 -21 8349.49 571.027   4
   0 -10 -22 356.701 233.032   4
   0 -10 -23 414.423 273.256   4
   0 -10 -24 15089.9 832.276   4
   0 -11   0 353.828 132.280   3
   0 -11  -1 21.5623 93.4872   3
   0 -11  -2 33.7307 98.9075   3
   0 -11  -3-25.0714 88.9075   3
   0  11  -3 104.011 81.8949   2
   0 -11  -4-27.3063 87.5962   3
   0  11  -4-1.25433 67.1814   2
   0 -11  -4-157.230 141.173   2
   0  11  -5 54.6128 72.7674   2
   0 -11   5-7.70243 51.5040   1
   0 -11   6 38.7339 55.3170   1
   0 -11   7-13.2353 54.8692   1
   0 -11  -8-163.043 170.336   4
   0 -11  -9-127.682 164.024   4
   0 -11  10 19.6112 54.4562   4
   0 -11 -10 306.054 238.563   4
   0 -11  11-1.65413 59.7162   4
   0 -11 -11 110.374 178.371   4
   0  11  12-23.4095 63.9861   3
   0 -11 -12-680.359 236.349   4
   0 -11 -13 143.864 184.189   4
   0 -11  13 126.755 125.677   2
   0 -11 -14-598.550 262.430   4
   0 -11  14-84.8817 105.075   2
   0 -11  15-68.5698 114.418   2
   0 -11 -15 432.876 276.710   4
   0 -11 -16 394.428 240.837   4
   0 -11  16-77.9951 116.355   2
   0 -11 -17-23.2246 180.754   4
   0 -11  17 50.2704 105.082   2
   0 -11 -18-228.556 219.216   4
   0 -11  18 41.3166 108.693   2
   0 -11  19-68.2811 106.893   2
   0 -11 -19 260.959 216.611   4
   0 -11  20 53.3851 113.309   2
   0 -11 -20 83.2402 191.097   4
   0 -11 -21-541.114 259.862   4
   0 -11 -22 253.459 214.429   4
   0 -11 -23-184.661 224.487   4
   0 -12   0 59087.6 951.388   3
   0 -12  -1 1273.80 236.782   2
   0 -12  -1 853.750 157.787   3
   0 -12  -2 27423.8 757.705   2
   0 -12  -2 26068.8 603.361   3
   0 -12  -3 116876. 1553.32   2
   0 -12  -3 119657. 1262.72   3
   0 -12  -4 5286.30 274.503   3
   0 -12   5 14324.5 345.527   1
   0 -12   6 3618.13 173.588   1
   0 -12   7 56418.0 656.184   1
   0 -12   8 3537.99 168.603   1
   0 -12  -8 6443.76 477.740   4
   0 -12  -9 369.111 168.824   4
   0 -12 -10-157.421 181.359   4
   0 -12 -11 44721.8 1074.17   4
   0 -12  11 44082.1 815.328   2
   0 -12  12 3044.63 231.754   2
   0 -12 -12 2979.99 306.095   4
   0 -12  13 27377.4 655.483   2
   0 -12 -13 27212.2 875.816   4
   0 -12  14 2192.64 214.121   2
   0 -12 -14 2594.55 317.471   4
   0 -12 -15 1183.03 284.803   4
   0 -12  15 668.767 139.186   2
   0 -12 -16 500.969 231.663   4
   0 -12  16 597.365 142.949   2
   0 -12  17 30342.5 746.895   2
   0 -12 -17 27961.2 983.187   4
   0 -12  18 700.613 151.615   2
   0 -12 -18 206.582 204.308   4
   0 -12 -19 761.186 268.960   4
   0 -12 -20 6783.05 540.382   4
   0 -12 -21 6759.08 565.828   4
   0 -12 -22 724.963 296.964   4
   0 -13   0 82.5208 132.009   2
   0 -13   0-57.1616 122.926   3
   0 -13  -1-131.688 123.302   3
   0 -13  -1-120.032 153.360   2
   0 -13   1-73.7494 137.409   2
   0 -13   1 59.6227 129.862   3
   0 -13  -2-102.771 118.522   3
   0 -13   2 116.793 118.504   2
   0 -13  -3-129.799 111.200   3
   0 -13   3 157.004 126.833   2
   0 -13  -3-318.199 191.282   2
   0 -13  -4-93.6123 118.339   3
   0 -13   4 468.453 158.359   2
   0 -13   5 307.217 151.232   2
   0 -13   5 2.02156 61.1236   1
   0 -13   6 31.4741 62.1718   1
   0 -13   7 7.41890 58.6372   1
   0 -13   7 153.717 138.111   2
   0 -13  -8-278.372 225.964   4
   0 -13   8 28.3747 122.562   2
   0 -13   9 149.184 115.705   2
   0 -13  -9 785.665 234.179   4
   0 -13  10-45.7304 100.729   2
   0 -13 -10-464.677 219.334   4
   0 -13 -11-533.874 239.964   4
   0 -13  11-19.8399 104.463   2
   0 -13  12 58.5888 109.663   2
   0 -13 -12 1437.93 316.734   4
   0 -13 -13-368.491 196.104   4
   0 -13  13 114.284 126.803   2
   0 -13 -14-267.862 219.412   4
   0 -13  14 65.8864 113.228   2
   0 -13 -15 92.8516 196.293   4
   0 -13  15 79.1575 118.657   2
   0 -13  16-104.285 110.043   2
   0 -13 -16-45.4432 214.765   4
   0 -13  17 8.02077 121.699   2
   0 -13 -17 126.836 211.860   4
   0 -13 -18-112.899 208.405   4
   0 -13 -19 97.5253 220.143   4
   0 -13 -20 107.788 196.258   4
   0 -13 -21 43.7097 226.456   4
   0 -13 -22-173.965 245.956   4
   0 -14   0 18873.9 583.455   3
   0 -14   0 19510.0 675.752   2
   0 -14   1 1517.71 203.514   2
   0 -14  -1 1597.41 219.774   2
   0 -14  -1 1596.65 193.604   3
   0 -14   1 1560.54 214.925   3
   0 -14  -2 5047.58 296.036   3
   0 -14   2 4345.00 310.293   2
   0 -14  -2 5124.77 356.927   2
   0 -14  -3 34897.8 749.315   3
   0 -14   3 33754.9 785.370   2
   0 -14  -3 33284.9 873.492   2
   0 -14   4 77163.0 1177.26   2
   0 -14  -4 77518.9 1085.93   3
   0 -14   5 607.009 158.479   2
   0 -14   6 51845.2 949.544   2
   0 -14   7 16596.1 544.524   2
   0 -14  -7 18103.3 683.723   4
   0 -14   8 16477.5 537.244   2
   0 -14  -8 15920.6 628.572   4
   0 -14   9 7.75210 115.065   2
   0 -14  -9 66.4563 246.484   4
   0 -14  10 29572.8 717.700   2
   0 -14 -10 34638.8 990.560   4
   0 -14  11 2935.34 251.779   2
   0 -14 -11 2366.76 288.355   4
   0 -14  12 70.2913 109.585   2
   0 -14 -12 291.111 221.169   4
   0 -14  13 4956.97 313.152   2
   0 -14 -13 5101.08 416.942   4
   0 -14  14 16929.9 568.648   2
   0 -14 -14 15979.0 725.499   4
   0 -14 -15 159.801 217.348   4
   0 -14  15 214.667 138.559   2
   0 -14 -16 9373.76 580.994   4
   0 -14 -17-41.2461 217.742   4
   0 -14 -18 9498.67 620.638   4
   0 -14 -19-74.2492 242.873   4
   0 -14 -20 7500.75 590.113   4
   0 -14 -21-87.3958 239.420   4
   0 -15   0 253.265 161.602   2
   0 -15   0 85.8606 134.884   3
   0 -15  -1-357.023 207.258   2
   0 -15   1-161.049 172.041   2
   0 -15   1-117.197 131.040   3
   0 -15  -1-63.1857 120.286   3
   0 -15   2-344.378 176.441   2
   0 -15   2-209.221 165.034   3
   0 -15  -2-185.132 130.035   3
   0 -15  -2-351.879 197.835   2
   0 -15   3-126.671 159.757   2
   0 -15  -3 0.57416 111.639   3
   0 -15   4-6.09533 129.360   2
   0 -15  -4 93.9282 113.983   3
   0 -15   5-31.0822 138.783   2
   0 -15   6-220.208 142.818   2
   0 -15  -6-707.221 188.216   4
   0 -15  -7 4987.21 432.983   4
   0 -15   7 8.64874 118.555   2
   0 -15   8 11.1443 110.122   2
   0 -15  -8-912.214 292.546   4
   0 -15  -9 526.413 242.422   4
   0 -15   9-10.2599 120.552   2
   0 -15 -10-235.447 200.633   4
   0 -15  10-191.213 130.120   2
   0 -15  11 114.956 117.875   2
   0 -15 -11-200.591 193.279   4
   0 -15 -12-67.9650 179.828   4
   0 -15  12 45.4516 113.807   2
   0 -15 -13 291.477 211.470   4
   0 -15  13-32.9082 133.692   2
   0 -15 -14-90.1379 210.960   4
   0 -15  14 10.3809 108.632   2
   0 -15 -15-124.204 212.687   4
   0 -15 -16-339.888 234.675   4
   0 -15 -17-3.17392 214.791   4
   0 -15 -18 365.353 258.576   4
   0 -15 -19-76.5242 210.548   4
   0 -15 -20 60.2820 242.150   4
   0 -16   0 1264.00 265.184   2
   0 -16   0 614.462 169.365   3
   0 -16  -1 11345.2 488.110   3
   0 -16   1 11140.2 495.045   3
   0 -16  -1 11697.3 589.080   2
   0 -16   1 12075.2 583.760   2
   0 -16   2 2684.45 301.807   2
   0 -16  -2 2108.09 241.818   3
   0 -16  -2 2679.38 307.139   2
   0 -16   2 1824.08 235.058   3
   0 -16  -3 13958.0 527.167   3
   0 -16   3 13760.2 578.040   3
   0 -16   3 13887.7 571.902   2
   0 -16   4 1151.56 192.311   2
   0 -16  -4 1580.16 200.421   3
   0 -16   5 2869.42 266.552   2
   0 -16  -5 2845.09 300.560   4
   0 -16  -6 2702.04 352.694   4
   0 -16   6 353.197 147.531   2
   0 -16   7 34059.8 843.240   2
   0 -16  -7 33987.6 958.720   4
   0 -16   8 3217.79 273.137   2
   0 -16  -8 2620.08 298.534   4
   0 -16  -9 1085.61 237.597   4
   0 -16   9 1142.25 187.583   2
   0 -16 -10 402.853 213.424   4
   0 -16  10 117.669 124.094   2
   0 -16  11 7513.75 402.137   2
   0 -16 -11 7113.21 485.911   4
   0 -16  12 457.172 135.193   2
   0 -16 -12 157.135 198.036   4
   0 -16 -13 8404.38 558.286   4
   0 -16 -14 2022.74 318.038   4
   0 -16 -15 1039.81 290.001   4
   0 -16 -16 161.810 207.947   4
   0 -16 -17 20138.6 912.906   4
   0 -16 -18 682.343 264.243   4
   0 -16 -19 1809.22 358.307   4
   0 -17   0 67.1256 165.889   2
   0 -17   0 89.6751 139.098   3
   0 -17  -1 45.3590 190.089   2
   0 -17   1-50.0905 136.844   3
   0 -17  -1-147.522 149.957   3
   0 -17   1 204.727 165.327   2
   0 -17  -2-40.4351 136.177   3
   0 -17   2 43.3815 154.057   3
   0 -17   2 327.696 193.302   2
   0 -17   3 306.625 173.831   2
   0 -17  -3-91.1548 126.547   3
   0 -17   3 1.26709 157.164   3
   0 -17  -4 69.7136 125.382   3
   0 -17   4-28.7392 160.494   3
   0 -17  -4-132.486 166.409   4
   0 -17   4 22.1326 142.028   2
   0 -17   5 60.0703 138.207   2
   0 -17  -5-15.9736 151.205   4
   0 -17  -6-170.993 159.995   4
   0 -17   6-188.190 141.372   2
   0 -17   7-179.934 134.972   2
   0 -17  -7-414.450 209.960   4
   0 -17  -8 266.346 182.771   4
   0 -17   8-130.254 139.943   2
   0 -17  -9 25.2171 176.660   4
   0 -17   9 173.216 130.717   2
   0 -17  10-83.2411 126.148   2
   0 -17 -10-121.254 183.838   4
   0 -17 -11 84.5245 187.075   4
   0 -17 -12-37.1090 196.094   4
   0 -17 -13-70.4888 212.179   4
   0 -17 -14 207.984 216.759   4
   0 -17 -15 271.986 216.459   4
   0 -17 -16 350.055 241.412   4
   0 -17 -17-98.5696 232.739   4
   0 -17 -18 163.045 243.958   4
   0 -18   0 10231.3 566.934   2
   0 -18   0 10272.4 504.086   3
   0 -18   1 777.459 221.706   2
   0 -18  -1 772.808 179.942   3
   0 -18  -1 1098.00 251.629   2
   0 -18   1 928.615 201.914   3
   0 -18  -2 125.629 146.828   3
   0 -18   2 94.6364 173.553   2
   0 -18  -2-76.9051 155.473   4
   0 -18   2-96.3065 159.087   3
   0 -18  -3 17684.9 659.343   4
   0 -18   3 17245.4 684.234   3
   0 -18  -3 16497.5 609.762   3
   0 -18   3 16201.0 698.333   2
   0 -18   4 7408.53 468.163   3
   0 -18   4 6215.87 447.009   2
   0 -18  -4 7345.96 442.334   4
   0 -18   5-82.2872 155.065   2
   0 -18   5-9.86442 170.941   3
   0 -18  -5 29.2832 157.845   4
   0 -18  -6 10394.0 543.498   4
   0 -18   6 10279.6 515.574   2
   0 -18   7 3657.99 315.074   2
   0 -18  -7 3251.88 343.581   4
   0 -18  -8 1420.89 243.496   4
   0 -18   8 2090.86 259.051   2
   0 -18  -9-42.0720 177.839   4
   0 -18 -10 15754.3 726.582   4
   0 -18 -11 3144.83 363.661   4
   0 -18 -12 1981.12 307.165   4
   0 -18 -13-135.387 216.582   4
   0 -18 -14 12226.0 700.335   4
   0 -18 -15 2536.83 369.320   4
   0 -18 -16 1041.92 290.676   4
   0 -19   0 349.597 215.402   2
   0 -19   0-191.542 166.683   3
   0 -19   1 106.875 140.656   3
   0 -19  -1-286.248 180.234   3
   0 -19   1 30.8697 179.212   2
   0 -19  -2-131.824 139.835   3
   0 -19   2-125.527 173.231   3
   0 -19   2 351.769 203.843   2
   0 -19  -3 4.14952 133.432   3
   0 -19   3 11.6621 173.127   2
   0 -19   3 105.840 172.632   3
   0 -19  -4-390.275 194.824   4
   0 -19   4-158.420 195.654   2
   0 -19   4-183.893 179.120   3
   0 -19   5 207.675 182.272   2
   0 -19  -5 12.7952 160.841   4
   0 -19   5 62.3233 178.518   3
   0 -19  -6-133.170 162.794   4
   0 -19   6 91.6038 172.000   3
   0 -19   6-11.4060 147.163   2
   0 -19  -7 21.8458 163.509   4
   0 -19  -8 206.486 196.867   4
   0 -19  -9 282.949 200.078   4
   0 -19 -10-406.566 216.998   4
   0 -19 -11-226.591 231.621   4
   0 -19 -12 44.1321 213.584   4
   0 -19 -13-231.622 218.519   4
   0 -19 -14 72.0988 195.439   4
   0 -19 -15-11.8667 203.895   4
   0 -20   0 3669.58 343.314   3
   0 -20  -1 2771.99 300.913   3
   0 -20   1 3798.27 366.956   3
   0 -20   1 3594.18 381.530   2
   0 -20   2 2878.85 334.766   3
   0 -20   2 2613.28 330.745   2
   0 -20  -2 2961.61 308.993   3
   0 -20   3 18004.6 790.791   2
   0 -20   3 19393.6 776.078   3
   0 -20   4 1484.40 267.215   2
   0 -20   4 1588.81 282.128   3
   0 -20   5 1362.43 266.519   3
   0 -20   6 593.826 220.382   3
   0 -20   7 6663.77 499.752   3
   0 -20  -8 2643.40 337.348   4
   0 -20  -9-185.790 187.554   4
   0 -20 -10 230.722 213.679   4
   0 -20 -11 2667.70 355.049   4
   0 -20 -12 20.0897 193.646   4
   0 -20 -13 540.775 238.755   4
   0 -20 -14 803.243 263.108   4
   0 -21   0-264.613 189.621   3
   0 -21  -1-132.445 165.707   3
   0 -21   1-50.2220 161.364   3
   0 -21   2-36.8438 164.693   3
   0 -21  -2 155.982 153.985   3
   0 -21   3 195.421 203.585   3
   0 -21   4 41.8817 181.927   3
   0 -21   5-18.6875 177.588   3
   0 -21   6-234.545 189.989   3
   0 -21   7-143.102 197.610   3
   0 -21   8-219.176 181.497   3
   0 -21   9-79.0266 185.797   3
   0 -21 -12 100.129 192.605   4
   0 -21 -13 500.585 264.516   4
   0 -22   1-103.328 178.627   3
   0 -22   2 523.997 214.160   3
   0 -22   3 117.726 174.631   3
   0 -22   4 5265.74 456.849   3
   0 -22   5 476.336 226.679   3
   0 -22   6 987.414 251.121   3
   0 -22   7 708.947 242.743   3
   0 -23   3 222.880 214.503   3
   0 -23   4-537.143 236.950   3
  -1   0   3 137.942 44.1438   4
  -1   0   4 74307.2 600.920   4
  -1   0   5 4.79272 46.1115   4
  -1   0   6 5733.42 200.952   4
   1   0  -6 5367.29 198.834   4
  -1   0  -6 5604.03 200.047   4
  -1   0  -7 53.5815 62.8653   4
  -1   0   7-3.80077 60.4178   4
  -1   0  -9 259.827 108.755   4
  -1   0   9-17.2546 82.8564   4
   1   0 -10 24832.2 522.829   4
  -1   0 -10 24795.7 510.139   4
  -1   0  10 25488.1 542.531   4
  -1   0 -11 61.6983 121.274   4
  -1   0  11 221.408 109.346   4
   1   0 -11 72.2537 113.570   4
   1   0 -12 33831.6 653.549   4
  -1   0 -12 34392.3 652.402   4
   1   0 -13 209.353 132.591   4
  -1   0 -13 213.975 124.923   4
  -1   0 -14 474.750 144.549   4
   1   0 -14 715.158 150.304   4
  -1   0 -15 237.491 123.221   4
   1   0 -15 391.610 150.511   4
   1   0 -16 42313.2 855.648   4
  -1   0 -16 41929.7 849.099   4
  -1   0 -17 50.4054 135.945   4
   1   0 -17 157.141 145.158   4
  -1   0 -18 5193.02 344.806   4
   1   0 -18 5139.98 349.425   4
   1   0 -19-106.091 153.782   4
  -1   0 -19 112.794 157.620   4
   1   0 -20 2256.70 250.672   4
  -1   0 -20 2360.07 264.044   4
  -1   0 -21-24.6619 153.989   4
   1   0 -21-58.4426 162.265   4
   1   0 -22 6359.43 428.487   4
  -1   0 -22 6037.86 415.352   4
   1   0 -23 121.159 181.255   4
  -1   0 -23 35.4111 155.050   4
   1   0 -24 299.610 187.038   4
  -1   0 -24 213.760 164.011   4
  -1   0 -25 160.546 180.011   4
  -1   0 -26-17.9216 178.720   4
  -1   0 -27-175.984 194.314   4
  -1   0 -28 480.564 243.280   4
  -1   0 -29 116.658 198.976   4
   1   1   2 30428.1 317.905   2
  -1   1   2 30857.6 316.181   4
  -1  -1   2 29843.0 297.278   1
   1   1   3 31467.9 371.090   2
  -1   1   3 30687.2 365.046   4
  -1  -1   4 9229.19 206.014   4
  -1   1   4 9032.92 221.610   4
  -1  -1   5 134424. 853.037   4
  -1   1  -5 135906. 761.620   4
  -1   1   5 133376. 930.960   4
  -1  -1   6 326482. 1441.73   4
  -1   1   6 328883. 1546.25   4
  -1  -1  -7 1169.04 122.666   4
   1   1  -7 1195.59 107.442   4
  -1   1  -7 1393.21 102.229   4
  -1  -1   7 1561.80 114.925   4
  -1   1   7 1277.18 115.639   4
   1  -1  -8 37313.2 602.221   4
  -1   1   8 38933.8 617.397   4
  -1  -1  -8 37076.0 595.741   4
   1   1  -8 39031.0 564.564   4
  -1   1  -8 39257.6 548.939   4
  -1  -1   8 39199.2 584.702   4
  -1  -1  -9 77402.0 884.410   4
  -1   1  -9 74811.5 793.488   4
  -1  -1   9 76328.3 863.596   4
  -1   1   9 77683.1 906.841   4
   1   1  -9 75786.1 830.941   4
   1  -1  -9 73994.8 887.889   4
   1   1 -10 69093.0 838.776   4
  -1   1  10 72601.2 923.587   4
  -1  -1  10 70373.4 882.985   4
  -1   1 -10 72629.8 826.689   4
   1  -1 -10 72516.6 906.350   4
  -1  -1 -10 68577.2 890.016   4
   1   1 -11 43765.7 691.632   4
  -1  -1 -11 44939.6 744.229   4
  -1   1 -11 43812.8 679.904   4
  -1  -1  11 44788.2 739.112   4
   1  -1 -11 41808.5 739.196   4
  -1   1  11 47101.3 781.004   4
  -1   1 -12 53519.1 793.970   4
   1   1 -12 55631.2 817.292   4
  -1  -1 -12 53376.4 865.149   4
   1  -1 -12 53923.3 870.377   4
  -1  -1  12 55537.8 846.827   4
  -1   1 -13 54952.6 834.067   4
  -1  -1 -13 55272.5 888.856   4
   1   1 -13 54471.9 855.850   4
   1  -1 -13 55590.8 905.376   4
   1  -1 -14 6156.47 341.643   4
  -1   1 -14 6111.54 308.612   4
  -1  -1 -14 5812.80 324.082   4
   1   1 -14 6233.13 321.041   4
  -1   1 -15 103264. 1233.32   4
   1   1 -15 101944. 1262.84   4
  -1  -1 -15 105229. 1328.98   4
   1  -1 -15 103636. 1327.46   4
   1  -1 -16 7483.58 384.968   4
   1   1 -16 7030.13 371.221   4
  -1  -1 -16 7309.84 380.187   4
  -1   1 -16 6626.94 355.851   4
  -1  -1 -17 2365.98 243.411   4
   1   1 -17 2610.04 246.398   4
  -1   1 -17 2683.92 240.396   4
   1  -1 -17 2671.49 268.965   4
  -1   1 -18 661.196 165.357   4
   1   1 -18 775.062 174.635   4
  -1  -1 -18 723.339 185.717   4
   1  -1 -18 454.277 166.014   4
   1   1 -19 13891.0 548.757   4
   1  -1 -19 14764.3 572.036   4
  -1  -1 -19 14564.2 584.240   4
  -1   1 -19 14379.6 544.801   4
  -1  -1 -20 8240.00 450.034   4
  -1   1 -20 8175.99 424.572   4
   1  -1 -20 7782.63 453.413   4
   1   1 -20 8599.46 448.643   4
  -1   1 -21 4248.75 334.671   4
   1   1 -21 4812.00 357.726   4
  -1  -1 -21 4770.18 371.264   4
   1  -1 -21 4357.41 360.588   4
   1  -1 -22 12969.8 604.402   4
  -1  -1 -22 13208.6 599.434   4
  -1   1 -22 13109.7 578.460   4
   1  -1 -23 3172.90 342.138   4
  -1  -1 -23 2928.82 322.417   4
  -1   1 -23 3229.55 321.032   4
  -1  -1 -24 1947.80 280.959   4
   1  -1 -24 2000.80 299.925   4
  -1   1 -24 1997.50 262.480   4
   1  -1 -25 13049.4 660.979   4
  -1  -1 -25 14015.7 662.780   4
  -1   1 -25 13535.1 639.822   4
   1  -1 -26 1572.85 280.096   4
  -1   1 -26 1776.97 285.412   4
  -1  -1 -26 1814.28 298.634   4
  -1   1 -27 1571.42 267.971   4
  -1  -1 -27 1828.06 304.529   4
  -1  -1 -28 5801.34 480.415   4
  -1  -1 -29 8000.83 564.894   4
  -1   2   0 205.876 42.2948   3
   1   2   0 129.898 40.0910   2
   1   2   1 4468.93 134.518   2
  -1   2   1 4444.43 122.115   3
   1   2  -1 4577.55 131.378   2
  -1   2   1 4622.67 112.611   4
   1   2  -2 919.526 68.3695   1
  -1  -2   2 666.655 60.4810   1
   1   2   2 855.299 75.9445   2
  -1   2   2 918.242 68.4755   4
   1   2   3 14307.6 284.493   2
  -1   2   3 14104.1 261.176   4
   1   2  -3 14247.7 228.060   1
  -1  -2   3 13787.6 224.996   1
  -1   2   4 76498.1 666.498   4
   1   2   4 72509.6 704.490   2
   1   2  -4 76984.0 570.778   1
  -1   2  -4 78222.6 427.395   4
  -1   2  -5 4254.21 126.141   4
  -1   2   5 3772.18 170.648   4
   1   2  -5 4022.93 146.913   1
   1   2   5 3519.63 170.444   2
  -1   2   6 17591.1 371.571   4
  -1  -2   6 17058.1 332.222   4
  -1   2  -6 17475.7 279.558   4
  -1   2   7 5014.61 216.650   4
  -1   2  -7 4965.06 171.162   4
  -1  -2   7 4811.44 195.708   4
  -1  -2   8 37906.3 559.823   4
  -1   2  -8 37306.6 493.339   4
  -1  -2  -8 32564.2 654.786   4
  -1   2   8 38465.3 628.233   4
  -1   2  -9 6417.37 233.164   4
  -1  -2  -9 6661.96 294.217   4
  -1  -2   9 6148.48 254.144   4
  -1   2   9 6106.96 268.890   4
  -1   2 -10 6810.84 249.098   4
  -1   2  10 6356.67 288.885   4
  -1  -2  10 6545.82 270.177   4
  -1  -2 -10 5655.06 259.349   4
  -1  -2  11 4492.70 237.637   4
  -1  -2 -11 3746.10 230.981   4
  -1   2 -11 4648.36 225.455   4
  -1   2 -12 718.693 124.650   4
  -1  -2  12 655.659 115.087   4
   1  -2 -13 2941.61 248.695   4
   1   2 -13 2704.22 225.510   4
  -1   2 -13 3151.34 213.467   4
  -1  -2 -13 3545.86 263.929   4
  -1  -2 -14 208.638 126.497   4
   1   2 -14 151.517 114.450   4
   1  -2 -14 128.757 118.564   4
  -1   2 -14 368.413 121.729   4
   1   2 -15 1136.09 183.035   4
   1  -2 -15 1117.78 192.982   4
  -1   2 -15 1235.42 162.662   4
  -1  -2 -15 1338.68 208.478   4
  -1  -2 -16 14703.6 541.631   4
   1  -2 -16 13611.5 538.023   4
  -1   2 -16 14981.6 480.996   4
  -1   2 -17 2207.54 220.061   4
  -1  -2 -17 2282.12 250.675   4
   1  -2 -17 1747.39 235.338   4
  -1   2 -18 4305.42 285.240   4
  -1  -2 -18 3917.22 318.935   4
   1  -2 -18 3818.28 323.231   4
  -1   2 -19 5687.70 341.281   4
   1  -2 -19 5736.19 389.797   4
  -1  -2 -19 5779.49 382.320   4
  -1  -2 -20 96.2253 152.300   4
   1  -2 -20 130.019 155.137   4
  -1   2 -20 236.691 142.016   4
   1  -2 -21 2703.12 307.503   4
  -1  -2 -21 2616.69 296.898   4
  -1   2 -21 2411.95 272.564   4
   1  -2 -22 59.6045 166.407   4
  -1  -2 -22 232.472 168.515   4
  -1   2 -22 126.414 141.847   4
   1  -2 -23 909.161 227.156   4
  -1  -2 -23 720.658 219.799   4
  -1   2 -23 674.659 183.152   4
  -1   2 -24 332.554 177.564   4
   1  -2 -24 136.466 169.583   4
  -1  -2 -24 269.124 198.039   4
   1  -2 -25 202.467 200.138   4
  -1  -2 -25 166.285 180.205   4
  -1   2 -25 302.068 188.341   4
  -1  -2 -26-191.319 205.569   4
   1  -2 -26-53.1623 201.461   4
   1  -2 -27 174.858 216.823   4
  -1  -2 -27 194.937 192.645   4
  -1  -2 -28 63.8027 209.549   4
   1  -2 -28 400.625 229.666   4
  -1  -2 -29 996.291 267.967   4
   1  -3   0 234.954 47.4693   2
  -1   3   0 197.615 47.1286   2
   1   3   0 242.962 56.4617   2
   1  -3   0 172.196 38.4932   4
   1  -3  -1 2454.11 110.950   3
  -1   3   1 2356.07 107.826   3
  -1   3  -1 2286.13 76.4076   2
   1  -3   1 2468.89 81.4758   2
   1  -3  -1 2603.54 103.851   4
   1   3   1 2302.72 115.460   2
   1   3  -1 2210.39 110.834   2
  -1   3   1 2224.41 105.482   2
   1   3  -2 81598.9 610.360   2
  -1   3  -2 80912.8 399.143   2
   1   3   2 82270.1 675.970   2
  -1   3   2 83328.1 631.507   4
   1  -3  -2 81321.1 603.399   4
  -1  -3   2 81192.0 616.428   2
  -1   3   2 82104.0 574.637   3
  -1  -3   2 80650.0 540.771   1
   1  -3   2 81863.2 406.945   2
  -1   3   3 2925.01 130.513   4
  -1  -3   3 2570.13 107.493   1
   1   3   3 2690.00 139.503   2
   1  -3  -3 2814.46 140.556   4
  -1  -3   3 2875.29 127.803   2
   1   3  -3 2801.34 111.914   1
   1  -3   3 2826.79 82.1650   2
  -1   3   4 42076.9 530.781   4
   1   3  -4 41144.4 418.792   1
   1  -3  -4 42364.2 531.894   4
   1   3   4 42721.0 570.270   2
  -1  -3   4 41674.0 430.124   1
   1   3   5 21756.7 435.720   2
  -1   3  -5 21788.2 238.285   4
   1  -3   5 21687.3 256.813   4
  -1   3   5 21374.0 409.590   4
   1   3  -5 21444.0 322.511   1
   1  -3   6 43151.9 428.389   4
   1   3  -6 44643.3 502.506   1
  -1   3  -6 43270.6 397.157   4
   1   3   6 42470.7 636.184   2
  -1   3   6 42552.9 616.561   4
  -1   3  -7 50221.5 477.988   4
   1   3  -7 50082.3 567.392   1
   1   3   7 50294.3 699.533   2
  -1  -3   7 46746.8 591.126   4
  -1   3   7 51242.9 722.599   4
   1  -3   7 48923.9 515.930   4
  -1  -3   8 89101.9 840.120   4
   1  -3   8 86836.5 780.755   4
  -1   3   8 87899.5 1014.13   4
  -1   3  -8 89911.9 704.678   4
  -1   3  -9 588.901 88.4108   4
  -1  -3   9 571.970 94.8931   4
   1  -3   9 472.380 91.8598   4
  -1   3   9 566.517 125.039   4
  -1  -3  10 206.799 91.3028   4
  -1   3 -10 221.559 87.5809   4
  -1   3  10-57.2714 113.162   4
  -1   3 -11 2997.77 177.953   4
  -1  -3  11 3013.23 193.835   4
  -1   3 -12 66270.8 803.232   4
  -1  -3 -12 64540.3 1023.21   4
  -1  -3  12 69260.3 922.483   4
  -1  -3 -13 14748.3 497.349   4
  -1   3 -13 14071.8 396.318   4
   1  -3 -14 47345.3 933.742   4
  -1   3 -14 49663.1 765.725   4
  -1  -3 -14 47373.0 933.240   4
   1  -3 -15 7498.65 391.111   4
  -1   3 -15 7298.97 326.845   4
  -1  -3 -15 7051.12 392.715   4
  -1   3 -16 38611.6 741.836   4
  -1  -3 -16 37100.8 875.813   4
   1  -3 -16 39398.6 888.858   4
  -1  -3 -17 1454.24 221.047   4
   1  -3 -17 1716.82 241.482   4
  -1   3 -17 2007.53 197.144   4
  -1   3 -18 34712.2 755.970   4
   1  -3 -18 33545.4 891.904   4
  -1  -3 -18 33591.9 890.801   4
   1  -3 -19 656.498 194.860   4
  -1  -3 -19 455.591 187.357   4
  -1   3 -19 436.534 141.046   4
  -1   3 -20 5095.18 338.984   4
  -1  -3 -20 4959.74 384.637   4
   1  -3 -20 4601.09 379.934   4
   1  -3 -21 7607.52 480.414   4
  -1   3 -21 7635.78 420.435   4
  -1  -3 -21 7389.78 463.822   4
  -1  -3 -22 17999.9 728.536   4
  -1   3 -22 18589.2 653.139   4
   1  -3 -22 18173.5 728.685   4
  -1   3 -23 453.554 175.621   4
  -1  -3 -23 279.630 197.379   4
   1  -3 -23 454.900 226.509   4
  -1  -3 -24 1105.56 261.120   4
   1  -3 -24 1030.67 245.083   4
   1  -3 -25 2191.77 337.142   4
  -1  -3 -25 1747.11 297.297   4
  -1  -3 -26 25415.0 954.893   4
   1  -3 -26 27425.1 984.370   4
   1  -3 -27 939.687 275.041   4
  -1  -3 -27 1462.53 310.105   4
   1  -3 -28 8730.65 601.941   4
  -1  -3 -28 9292.50 613.663   4
   1  -4   0 74.8999 55.6070   2
   1  -4   0 83.0878 57.0899   3
  -1   4   0 31.4048 41.6966   2
   1  -4   0 47.9206 45.1554   4
   1   4   0-42.9468 53.6205   2
   1  -4   1 1388.79 81.3662   2
   1  -4  -1 1408.74 91.6139   4
   1   4   1 1228.88 101.737   2
  -1   4   1 1309.98 91.8602   3
  -1  -4   1 1281.87 100.705   2
   1   4  -1 1009.56 91.8092   2
  -1   4  -1 1162.83 71.8920   2
  -1   4   1 1463.06 99.7134   2
   1  -4  -1 1293.73 95.5450   3
   1   4  -2 2626.30 125.791   2
  -1   4   2 2748.09 137.029   2
  -1   4  -2 2472.50 95.3774   2
   1  -4  -2 2620.18 129.152   4
  -1  -4   2 2515.53 131.587   2
  -1   4   2 2538.05 119.411   3
   1  -4   2 2645.02 97.6005   2
   1   4   2 2493.69 137.926   2
   1  -4  -3 9605.92 250.351   4
   1  -4   3 9583.36 172.704   2
  -1  -4   3 9265.91 202.202   1
  -1  -4   3 9957.71 239.612   2
  -1   4   3 9711.04 223.205   3
   1   4  -3 9750.09 235.006   2
  -1   4  -3 9102.47 170.167   2
   1   4   3 9112.46 265.072   2
  -1  -4  -3 9004.34 148.444   3
  -1  -4   4 113180. 845.487   2
   1  -4   4 120130. 627.107   2
   1  -4  -4 115018. 940.034   4
  -1  -4   4 115317. 732.140   1
   1   4   4 114815. 979.454   2
   1   4   4 115798. 503.598   3
  -1   4  -5 2033.41 69.0173   1
  -1  -4   5 2345.08 114.362   1
   1   4   5 1946.79 70.6344   3
   1  -4  -5 2028.37 147.216   4
   1  -4   5 2052.90 75.2565   4
   1   4   5 1925.81 146.475   2
   1   4  -5 2042.93 110.379   1
   1  -4   5 1938.68 95.5513   2
  -1  -4   5 2042.49 126.306   2
   1  -4   6 1243.54 70.8465   4
   1   4   6 1206.88 127.120   2
   1  -4  -6 1181.61 132.079   4
   1   4  -6 1209.34 96.6466   1
   1   4  -7 22499.7 370.336   1
   1   4   7 22524.5 517.079   2
   1  -4   7 22691.0 318.857   4
   1   4  -8 5148.98 203.881   1
  -1  -4   8 4931.69 207.311   4
   1   4   8 5458.14 273.832   2
   1  -4   8 5597.02 181.126   4
   1   4  -9 4629.15 199.989   1
   1  -4   9 4295.88 169.329   4
   1   4   9 4457.18 249.312   2
  -1   4  -9 5050.60 178.070   4
  -1  -4   9 4295.46 203.619   4
  -1   4 -10 16139.2 334.208   4
   1   4 -10 16473.8 378.156   1
   1  -4  10 17831.3 396.361   4
  -1  -4  10 16763.6 401.719   4
   1  -4  11 13260.5 373.013   4
  -1   4 -11 13493.0 327.337   4
  -1  -4  11 12933.7 382.116   4
  -1   4 -12 15481.0 375.321   4
  -1  -4  12 15444.7 429.430   4
  -1   4 -13 747.890 111.774   4
  -1  -4 -13 626.671 176.107   4
  -1  -4  13 567.380 104.658   4
   1  -4 -14 1220.02 195.168   4
  -1  -4 -14 1422.86 215.377   4
  -1   4 -14 1228.06 136.556   4
  -1   4 -15 363.357 103.636   4
  -1  -4 -15 594.150 172.023   4
   1  -4 -15 291.542 158.795   4
  -1  -4 -16 99.6240 146.515   4
   1  -4 -16 164.452 160.969   4
  -1   4 -16 229.525 115.383   4
  -1   4 -17 431.226 129.272   4
  -1  -4 -17 530.633 196.005   4
   1  -4 -17 465.099 181.948   4
   1  -4 -18 1149.32 217.482   4
  -1   4 -18 1141.11 162.884   4
  -1  -4 -18 1242.02 234.523   4
  -1  -4 -19 3415.09 332.049   4
   1  -4 -19 3766.37 345.591   4
   1  -4 -20 2080.31 283.928   4
  -1  -4 -20 2285.01 291.037   4
   1  -4 -21-135.307 183.573   4
  -1  -4 -21 30.8779 171.568   4
  -1  -4 -22 3753.13 363.375   4
   1  -4 -22 3656.04 376.360   4
   1  -4 -23 78.8398 201.250   4
  -1  -4 -23-140.482 199.708   4
  -1  -4 -24 699.859 239.834   4
   1  -4 -24 789.210 243.962   4
   1  -4 -25 256.068 209.247   4
  -1  -4 -25 370.233 209.437   4
   1  -4 -26-144.654 209.089   4
  -1  -4 -26-59.8676 208.098   4
   1   4 -27 417.901 199.244   1
   1  -4 -27 321.334 234.434   4
  -1  -4 -27 324.376 203.644   4
  -1  -4 -28 491.901 260.624   4
   1   4 -28 563.484 221.183   1
   1   4 -29-299.214 223.513   1
   1  -5   0 20.7219 59.6606   2
  -1   5   0 34.1598 49.5548   2
   1   5   0 121.615 54.9569   2
   1  -5   0-13.4894 69.2871   3
  -1  -5   0-86.6112 73.8514   2
   1   5  -1 164822. 1044.05   2
   1  -5  -1 161091. 1016.90   3
   1   5   1 164286. 1105.33   2
  -1   5   1 165406. 998.744   2
  -1   5  -1 154889. 875.597   2
   1  -5   1 159719. 898.208   2
  -1  -5  -1 160934. 1113.43   2
   1  -5  -1 162946. 1037.36   2
  -1  -5   1 164104. 1064.09   2
  -1   5  -2 2565.45 111.405   2
  -1   5   2 2408.37 141.253   2
   1   5   2 2632.02 155.967   2
   1  -5  -2 2639.83 135.558   3
   1  -5   2 2523.21 110.602   2
   1   5  -2 2717.73 141.396   2
  -1   5   2 2328.22 126.096   3
  -1  -5   2 2497.21 141.199   2
   1  -5  -2 2505.05 134.845   4
  -1  -5   3 19158.3 366.843   2
  -1  -5  -3 20322.6 266.408   3
   1  -5   3 19528.0 286.519   2
  -1   5  -3 19538.7 283.491   2
  -1   5   3 19480.1 412.632   2
   1  -5  -3 20000.1 388.473   4
   1   5   3 19789.1 414.374   2
   1   5  -3 20103.8 367.714   2
  -1  -5   3 19231.8 311.280   1
  -1   5   3 19756.3 345.591   3
  -1   5   4 2235.39 122.534   3
   1   5   4 2331.40 155.956   2
  -1  -5   4 2401.12 144.505   2
  -1  -5   4 2479.66 119.714   1
   1  -5   4 2453.82 104.567   2
   1  -5  -4 2507.13 154.860   4
  -1   5   4 2088.96 144.747   2
   1   5   5 1212.48 65.2955   3
   1   5   5 1143.99 122.131   2
   1  -5   5 1234.85 58.2140   4
   1  -5  -5 1470.01 145.221   4
   1  -5   5 1130.46 87.9838   2
  -1  -5   5 1315.61 120.735   2
  -1  -5   5 1317.81 94.2629   1
   1   5  -6 10325.9 245.274   1
  -1  -5   6 10624.3 291.504   2
  -1   5  -6 10368.2 166.260   1
  -1  -5   6 10540.6 254.807   1
   1  -5   6 10331.6 228.912   2
   1  -5   6 10378.2 181.541   4
   1   5   6 10477.2 353.730   2
   1  -5  -6 9896.72 341.404   4
   1   5   6 10472.7 182.543   3
   1   5  -7 4888.08 187.919   1
  -1   5  -7 4894.96 136.443   1
   1   5   7 4807.96 269.118   2
   1  -5  -7 5526.53 279.795   4
   1  -5   7 5576.92 152.738   4
  -1   5  -8 37880.1 403.208   1
   1   5  -8 37811.4 515.350   1
   1   5   8 37658.8 727.355   2
   1  -5   8 37237.3 440.461   4
  -1  -5   8 35892.7 546.853   4
   1  -5   9 55803.8 608.365   4
  -1  -5   9 55523.3 686.355   4
   1   5  -9 53532.8 640.998   1
   1   5 -10 2346.56 156.208   1
  -1  -5  10 2380.11 161.417   4
   1  -5  10 2200.59 133.518   4
   1   5 -11 73628.1 836.140   1
  -1  -5  11 78214.4 909.899   4
   1  -5  11 80256.1 836.905   4
   1   5 -12 490.397 113.209   1
  -1  -5  12 489.375 95.1302   4
   1  -5  12 442.899 100.403   4
  -1  -5 -13 52937.6 1011.29   4
  -1  -5  13 55305.3 838.716   4
   1   5 -13 55308.8 788.009   1
  -1  -5 -14 2294.97 259.233   4
   1   5 -14 2125.96 175.817   1
   1  -5 -14 2288.59 250.595   4
   1  -5 -15 62788.1 1160.95   4
  -1  -5 -15 63848.8 1164.64   4
   1   5 -15 62205.5 918.343   1
   1   5 -16 112.876 115.837   1
   1  -5 -16-49.3619 147.413   4
  -1  -5 -16-250.680 174.164   4
   1   5 -17 6111.02 341.075   1
  -1  -5 -17 6973.42 421.663   4
   1  -5 -17 6674.20 418.453   4
   1  -5 -18 3697.48 332.641   4
  -1  -5 -18 3591.12 335.418   4
   1   5 -18 3759.10 273.477   1
  -1  -5 -19 18282.7 700.718   4
   1   5 -19 19127.1 582.732   1
   1  -5 -19 17683.7 705.984   4
   1  -5 -20 2026.74 295.593   4
   1   5 -20 2024.14 225.325   1
  -1  -5 -20 1802.59 271.828   4
   1  -5 -21 12373.7 636.818   4
  -1  -5 -21 13269.5 639.922   4
   1   5 -21 12158.1 529.984   1
   1  -5 -22 4512.97 402.111   4
  -1  -5 -22 5319.97 432.120   4
   1   5 -22 4983.94 355.379   1
   1   5 -23 5093.99 365.593   1
  -1  -5 -23 5104.20 439.288   4
   1  -5 -23 5370.91 449.810   4
   1   5 -24 43.6251 160.444   1
   1  -5 -24-114.831 216.885   4
  -1  -5 -24 233.640 240.284   4
   1   5 -25 35025.0 959.931   1
   1  -5 -25 33769.3 1125.72   4
  -1  -5 -25 34112.5 1124.62   4
   1  -5 -26 1767.25 304.236   4
   1   5 -26 1913.16 270.131   1
  -1  -5 -26 2182.48 359.670   4
   1   5 -27 261.764 187.502   1
   1  -5 -27 202.810 199.293   4
  -1  -5 -27 501.618 264.733   4
   1   5 -28 1178.89 247.737   1
  -1  -6   0-57.2929 79.8771   2
   1  -6   0-19.3048 70.5824   2
   1   6   0 7.82815 49.7808   2
   1  -6   0-75.1261 79.5157   3
  -1   6   0 21.8399 47.0769   2
   1  -6  -1 17065.4 357.292   3
  -1  -6  -1 16809.1 390.635   2
  -1   6   1 16751.6 345.505   2
   1   6   1 17253.9 386.814   2
  -1   6  -1 17054.0 318.109   2
   1  -6   1 16649.4 329.827   2
  -1  -6   1 16729.2 370.406   2
   1  -6  -1 16782.6 376.125   2
   1   6  -1 16518.1 364.530   2
   1   6  -2 67.1077 54.5030   2
   1   6   2 223.617 76.1469   2
   1  -6   2 122.984 58.1236   2
  -1  -6  -2-36.2476 90.7386   2
  -1   6  -2 98.2154 53.3201   2
  -1   6   2 79.5708 61.1362   2
  -1  -6   2 144.513 78.5024   2
   1  -6  -2 36.2188 65.9405   3
  -1   6   3 6936.29 257.065   2
  -1  -6  -3 6263.52 269.240   2
  -1  -6   3 6024.41 229.385   2
  -1   6   3 6719.06 219.447   3
   1   6  -3 6269.19 230.080   2
   1  -6   3 6541.94 192.975   2
   1   6   3 6507.53 261.052   2
  -1   6  -3 6021.33 186.493   2
   1  -6  -3 6865.95 259.982   4
  -1  -6  -3 6709.79 178.698   3
  -1   6  -4 16542.0 296.265   2
  -1  -6   4 16131.8 369.174   2
   1   6  -4 16693.7 371.008   2
  -1  -6   4 16639.0 304.689   1
  -1   6   4 16770.3 426.796   2
  -1  -6  -4 17054.5 267.186   3
   1  -6   4 16294.1 183.031   1
   1   6   4 16949.4 422.013   2
   1  -6   4 15711.5 300.896   2
  -1   6   4 16804.2 340.460   3
   1  -6  -4 16208.0 399.532   4
  -1  -6   5 72143.4 643.696   1
   1  -6  -5 66013.8 859.265   4
   1   6   5 71696.6 892.604   2
  -1  -6   5 69558.9 761.061   2
  -1   6   5 69228.6 700.414   3
   1  -6   5 69230.1 617.490   2
  -1   6   5 70411.5 911.837   2
   1   6   6 1522.42 153.747   2
   1   6   6 1790.68 90.8408   3
   1  -6  -6 1473.82 137.437   4
  -1  -6   6 1715.94 142.628   2
  -1   6   6 1547.73 116.810   3
  -1   6   6 1883.45 169.945   2
  -1  -6   6 1622.35 111.644   1
   1  -6   6 1485.03 110.653   2
   1  -6   6 1576.64 74.3550   4
   1   6   7 25864.4 601.958   2
   1   6   7 25955.2 324.582   3
   1   6  -7 26262.8 416.833   1
  -1   6  -7 26006.8 285.834   1
   1  -6  -7 31702.0 678.884   4
  -1  -6   7 25768.1 480.189   2
   1  -6   7 25872.7 313.115   4
   1  -6   7 25739.5 397.048   2
   1   6  -8-51.2188 71.3913   1
  -1   6  -8 78.3360 43.8638   1
   1  -6   8 11.5298 58.6119   2
   1   6   8 43.5912 39.2979   3
   1  -6   8 42.2357 48.8143   4
  -1  -6   8-13.5696 81.4006   2
   1  -6   9 19026.9 335.527   4
  -1   6  -9 21247.5 317.132   1
  -1  -6   9 20850.0 425.093   4
   1   6  -9 20900.2 402.983   1
   1   6 -10 2004.07 148.865   1
  -1   6 -10 2050.23 121.285   1
  -1  -6  10 2014.11 149.624   4
   1  -6  10 2319.17 132.293   4
   1   6 -11 8861.05 291.215   1
   1  -6  11 7564.70 272.611   4
  -1   6 -11 9740.92 250.424   1
  -1  -6  11 9456.64 316.139   4
   1  -6  12 3086.01 177.188   4
  -1  -6  12 3475.62 203.707   4
  -1   6 -12 3352.74 168.934   1
   1   6 -12 3216.35 195.740   1
  -1  -6 -13 15795.7 584.182   4
   1   6 -13 16054.8 423.374   1
   1  -6 -13 15777.9 581.538   4
  -1  -6  13 15586.7 447.661   4
   1  -6  13 13928.8 423.278   4
   1   6 -14 4847.73 255.513   1
  -1  -6 -14 4809.74 336.509   4
   1  -6 -14 4534.68 340.635   4
  -1  -6 -15 5126.47 350.051   4
   1  -6 -15 4368.99 341.436   4
   1   6 -15 4655.18 255.793   1
   1   6 -16 689.843 132.783   1
   1  -6 -16 1047.12 223.530   4
  -1  -6 -17 1022.72 217.707   4
   1   6 -17 820.348 149.439   1
   1  -6 -17 849.276 191.139   4
   1  -6 -18 248.591 181.982   4
   1   6 -18 128.339 114.252   1
  -1  -6 -18 49.8846 165.046   4
  -1  -6 -19 259.789 198.095   4
   1   6 -19 192.606 128.914   1
   1  -6 -19 111.313 183.913   4
   1  -6 -20-68.7443 198.042   4
  -1  -6 -20 220.290 182.327   4
   1   6 -20 213.363 141.895   1
   1   6 -21 408.488 152.472   1
   1  -6 -21 102.369 191.194   4
  -1  -6 -21 235.784 197.664   4
  -1  -6 -22 1.99033 184.541   4
   1   6 -22 221.458 152.041   1
   1  -6 -22 43.7178 172.594   4
   1  -6 -23 2013.17 311.479   4
   1   6 -23 1650.78 235.759   1
  -1  -6 -23 1973.37 319.732   4
   1  -6 -24 1538.27 298.807   4
  -1  -6 -24 828.739 237.286   4
   1   6 -24 1046.71 195.990   1
  -1   6 -25 406.001 160.413   1
   1   6 -25 196.869 147.944   1
   1  -6 -25 101.602 222.976   4
  -1  -6 -25 104.598 215.064   4
  -1  -6 -26 710.267 261.978   4
   1  -6 -26 977.571 291.663   4
   1   6 -26 1069.28 230.612   1
  -1  -6 -27 183.076 224.375   4
  -1  -7   0 72.0922 96.3591   2
   1  -7   0 276.591 110.544   3
   1   7   0 299.550 93.7147   2
  -1   7   0 289.303 79.2343   2
   1  -7   0 182.747 97.1387   2
  -1   7   1 39324.3 581.351   2
   1  -7  -1 39232.3 589.325   3
  -1  -7   1 38294.7 616.699   2
   1   7   1 39332.1 631.141   2
   1  -7   1 39415.1 556.365   2
  -1  -7  -1 38609.4 636.655   2
   1  -7  -1 39001.7 628.468   2
  -1   7  -1 41053.5 539.241   2
   1   7  -1 39320.9 599.454   2
   1  -7   2 125096. 958.536   2
  -1   7   2 128733. 1076.76   2
  -1  -7   2 127337. 1107.61   2
   1   7   2 133446. 1170.47   2
  -1  -7  -2 122781. 1195.22   2
  -1   7  -2 129553. 926.777   2
   1   7  -2 127903. 1091.92   2
   1  -7  -2 127981. 1058.48   3
   1  -7   3 19902.2 370.570   2
  -1  -7  -3 19484.2 343.260   3
   1  -7  -3 19463.9 412.340   3
   1  -7  -3 19749.4 453.937   4
  -1   7  -3 19759.0 356.326   2
  -1  -7  -3 19403.2 512.220   2
  -1   7   3 19431.9 445.872   2
   1   7  -3 20236.8 429.423   2
   1   7   3 20166.9 474.150   2
  -1  -7   3 19660.3 437.807   2
  -1   7   4 143144. 1064.83   3
  -1   7   4 147940. 1299.56   2
  -1  -7   4 140248. 1155.29   2
  -1  -7  -4 138713. 869.442   3
   1  -7   4 146552. 975.150   2
   1   7   4 144362. 1307.83   2
  -1  -7   4 143083. 941.726   1
   1   7  -4 146686. 1143.89   2
  -1   7  -4 143052. 947.388   2
   1  -7   4 142114. 625.548   1
   1  -7  -4 144058. 1245.67   4
  -1   7   5 70759.2 969.781   2
  -1  -7   5 69833.0 669.922   1
   1   7   5 70330.1 932.005   2
  -1  -7   5 71065.1 805.856   2
  -1   7   5 73099.4 760.361   3
   1  -7   5 69712.4 684.784   2
   1  -7  -5 72121.8 940.765   4
   1  -7   5 70631.1 430.333   1
  -1   7   6 94632.1 863.365   3
   1   7   6 94298.7 1122.75   2
  -1   7   6 99431.0 1188.23   2
   1  -7  -6 100037. 1152.16   4
  -1  -7   6 94094.5 954.041   2
  -1  -7   6 93207.7 793.152   1
   1  -7   6 93607.6 532.684   4
   1  -7   6 93173.5 784.985   2
  -1  -7   7 27491.7 532.476   2
  -1   7   7 26680.3 473.707   3
   1  -7   7 27931.9 446.827   2
  -1  -7   7 29396.9 456.214   1
   1  -7   7 27090.3 318.339   4
   1   7   8 82450.5 647.212   3
  -1   7   8 85244.6 841.794   3
  -1  -7   8 84249.6 932.925   2
   1  -7   8 83518.6 611.041   4
   1  -7   8 85614.1 792.527   2
  -1  -7   9 31.4577 93.8009   2
   1   7  -9 60.8865 69.7288   1
   1  -7   9 10.1559 66.5096   2
  -1   7  -9 34.3892 44.2821   1
   1  -7   9 9.35623 47.7232   4
   1   7   9 54.0927 41.5743   3
   1  -7  10 14796.9 386.371   2
   1  -7 -10 18069.7 567.178   4
  -1   7 -10 17343.6 302.143   1
  -1  -7  10 17505.1 406.113   4
   1   7  10 16904.8 307.076   3
   1   7 -10 17283.7 380.850   1
   1  -7  10 17029.8 331.201   4
   1  -7  11 342.641 91.3207   2
   1  -7 -11 477.532 161.154   4
  -1   7 -11 428.534 71.2121   1
   1  -7  11 587.123 84.5547   4
  -1  -7  11 349.863 79.7849   4
   1   7 -11 382.479 87.0394   1
   1   7 -12 58904.6 763.537   1
  -1  -7 -12 60634.6 1131.21   4
   1  -7 -12 61158.8 1102.30   4
   1  -7  12 58791.7 715.970   4
  -1   7 -12 61840.4 650.874   1
  -1  -7  12 60968.4 833.848   4
  -1  -7  13 35040.9 662.823   4
  -1  -7 -13 36830.4 898.412   4
   1  -7  13 36246.4 601.690   4
  -1   7 -13 35531.0 536.504   1
   1   7 -13 35612.0 625.491   1
   1  -7 -13 38441.8 901.462   4
   1  -7 -14 8569.67 466.338   4
  -1   7 -14 8966.78 292.909   1
   1   7 -14 8584.23 323.933   1
  -1  -7 -14 8718.22 460.672   4
   1  -7  14 6631.80 319.022   4
   1  -7 -15 2918.29 291.400   4
  -1   7 -15 3100.98 190.721   1
   1   7 -15 2978.70 212.719   1
  -1   7 -16 18982.3 461.807   1
   1  -7 -16 17415.4 686.724   4
   1   7 -16 18678.6 499.407   1
  -1  -7 -16 18048.3 669.618   4
   1   7 -17 6956.84 326.581   1
  -1   7 -17 7288.25 304.810   1
   1  -7 -17 6431.71 444.407   4
  -1  -7 -17 7248.23 464.077   4
   1  -7 -18 16839.5 707.736   4
  -1  -7 -18 17175.7 711.374   4
  -1   7 -18 17771.4 494.230   1
   1   7 -18 17107.4 527.990   1
  -1   7 -19 1136.91 166.304   1
   1   7 -19 1334.07 193.254   1
   1  -7 -19 1449.49 267.268   4
  -1  -7 -19 964.692 226.413   4
   1  -7 -20 6855.37 484.277   4
  -1  -7 -20 5762.71 447.510   4
   1   7 -20 6388.38 349.251   1
  -1   7 -20 6572.56 327.548   1
  -1  -7 -21 387.995 212.785   4
   1  -7 -21 360.616 212.089   4
   1   7 -21 554.336 163.861   1
  -1   7 -21 569.587 139.661   1
  -1   7 -22 24995.2 675.536   1
   1  -7 -22 23820.2 928.171   4
  -1  -7 -22 23679.8 914.455   4
   1   7 -22 24879.5 726.643   1
  -1   7 -23-80.2612 135.322   1
  -1  -7 -23 111.504 199.556   4
   1  -7 -23-16.9319 180.535   4
   1   7 -23 86.3288 133.298   1
   1  -7 -24 268.575 218.955   4
   1   7 -24 106.274 136.849   1
  -1  -7 -24 161.790 226.884   4
   1  -7 -25-24.6427 228.323   4
   1   7 -25 329.886 182.352   1
  -1  -7 -25-161.941 199.013   4
   1  -7 -26 11571.2 709.801   4
  -1  -7 -26 12557.9 745.511   4
   1  -8   0-88.3880 107.557   3
  -1  -8   0 61.8032 103.634   2
   1   8   0-10.4333 74.3072   2
  -1   8   0 40.9980 70.7597   2
  -1   8  -1 663.022 97.6281   2
   1  -8  -1 643.325 121.829   3
   1  -8   1 296.782 137.167   2
   1  -8  -1 496.254 187.618   2
  -1   8   1 486.301 94.1935   2
  -1  -8   1 558.877 133.520   2
  -1  -8  -1 533.677 137.498   2
   1   8   1 543.636 105.418   2
   1   8  -1 539.605 93.9767   2
  -1   8   2 35131.9 605.134   2
   1   8  -2 36393.1 604.681   2
   1  -8   2 36658.7 560.550   2
  -1  -8  -2 36514.9 704.022   2
  -1  -8   2 36264.8 623.946   2
   1   8   2 34699.8 642.875   2
  -1   8  -2 35347.4 531.260   2
   1  -8  -2 34122.9 584.573   3
  -1   8  -3 15252.7 343.035   2
  -1  -8  -3 13696.3 322.862   3
   1   8   3 15024.3 437.995   2
   1  -8   3 15505.9 363.319   2
   1  -8  -3 15060.2 379.697   3
  -1   8   3 16015.6 416.389   2
   1   8  -3 15732.9 398.470   2
  -1  -8   3 15159.8 405.581   2
  -1  -8   4 172.005 58.5566   1
   1  -8   4 240.313 40.3555   1
  -1  -8   4 205.868 99.3490   2
  -1   8  -4 196.936 61.1020   2
  -1   8   4 87.4452 94.2033   2
   1   8   4 142.660 79.9499   2
  -1  -8  -4 273.581 72.2287   3
   1   8  -4 250.999 77.4375   2
   1  -8   4 184.781 79.1042   2
   1   8  -5 62.9427 71.8526   2
   1  -8  -5 28.0358 132.978   4
  -1  -8   5 93.5428 56.0004   1
  -1   8   5 20.0311 65.2561   3
  -1  -8   5 228.916 103.218   2
   1  -8   5 116.017 33.3033   1
  -1   8   5 4.83137 86.1633   2
  -1   8  -5 237.713 67.8317   2
   1  -8   5 143.132 84.6867   2
  -1  -8   6 1808.63 153.316   2
   1  -8   6 1833.02 133.480   2
  -1   8   6 1997.07 142.753   3
  -1  -8   6 1980.55 127.745   1
   1  -8   7 6020.86 150.002   4
  -1  -8   7 6452.28 223.614   1
  -1  -8   7 5646.97 269.876   2
   1  -8   7 5919.27 221.179   2
  -1   8   7 6176.95 239.809   3
   1  -8   8 3811.63 130.698   4
  -1  -8   8 4686.80 247.897   2
  -1   8   8 3883.17 195.746   3
   1  -8   8 3520.51 182.998   2
   1  -8   9 8470.86 268.910   2
   1  -8   9 8075.41 204.757   4
   1   8   9 8199.25 215.578   3
  -1   8   9 8409.64 285.604   3
   1  -8  10 17298.9 322.993   4
   1   8  10 16929.0 319.726   3
   1  -8 -10 17460.4 577.671   4
   1  -8  10 16659.9 399.393   2
  -1  -8  10 16399.3 406.401   4
  -1   8  10 17469.6 413.261   3
  -1   8 -11 395.758 68.4088   1
   1   8  11 410.646 69.6717   3
   1   8 -11 270.533 83.0810   1
  -1  -8 -11 234.228 150.402   4
   1  -8  11 315.611 64.0011   4
  -1  -8  11 385.580 84.4214   4
   1  -8  11 269.714 83.2022   2
   1  -8 -11 498.004 168.931   4
  -1  -8 -12 2970.60 293.824   4
   1   8  12 2994.06 145.115   3
   1   8 -12 2527.73 165.970   1
   1  -8  12 2440.30 174.694   2
  -1  -8  12 2730.64 179.088   4
   1  -8 -12 2472.96 270.870   4
  -1   8 -12 2474.30 139.293   1
   1  -8  12 2198.93 150.679   4
   1  -8 -13 428.247 178.894   4
  -1  -8 -13 558.612 194.831   4
  -1   8 -13 517.135 92.5524   1
  -1  -8  13 369.553 91.5283   4
   1   8  13 515.951 72.9669   3
   1  -8  13 564.560 93.6120   4
   1   8 -13 434.564 95.1108   1
   1  -8  14 610.286 123.381   4
  -1  -8  14 1006.80 138.824   4
  -1   8 -14 1209.60 118.381   1
   1   8 -14 1020.71 131.970   1
   1  -8 -14 1354.36 248.431   4
  -1  -8  14 927.648 147.772   2
   1  -8 -15 6087.64 418.075   4
  -1   8 -15 5581.93 241.020   1
   1   8 -15 6105.36 284.566   1
  -1  -8 -15 5691.26 404.382   4
   1  -8 -16 281.115 187.002   4
  -1   8 -16 374.016 99.9662   1
  -1  -8 -16 929.584 252.423   4
   1   8 -16 388.870 115.391   1
   1  -8 -17 2307.89 307.578   4
  -1  -8 -17 2302.24 291.789   4
  -1   8 -17 2287.58 184.140   1
   1   8 -17 2406.10 207.563   1
  -1   8 -18 261.253 106.014   1
   1  -8 -18 24.4565 169.352   4
   1   8 -18 258.640 120.691   1
   1  -8 -19-112.650 190.908   4
  -1  -8 -19 376.769 218.196   4
   1   8 -19 190.444 116.513   1
  -1   8 -19 251.585 109.082   1
   1   8 -20 1776.99 207.037   1
  -1  -8 -20 2176.92 328.531   4
  -1   8 -20 1922.36 190.444   1
   1  -8 -20 1671.36 308.428   4
   1   8 -21 30.3731 121.480   1
   1  -8 -21 158.577 214.203   4
  -1  -8 -21-237.031 213.410   4
  -1   8 -21-46.0904 115.258   1
  -1  -8 -22 391.832 248.018   4
   1   8 -22 288.987 146.186   1
   1  -8 -22 93.6210 193.736   4
  -1  -8 -23 3351.79 394.026   4
   1   8 -23 3768.67 304.109   1
   1  -8 -23 3367.92 391.121   4
   1  -8 -24 839.224 281.594   4
  -1  -8 -24 611.449 260.471   4
  -1  -8 -25 256.954 216.610   4
   1  -8 -25 131.696 225.468   4
   1  -9   0-53.8917 102.136   3
   1  -9   0 113.599 119.034   2
  -1   9   0 29.6266 77.7385   2
   1   9   0 133.351 75.0449   2
  -1   9  -1 84304.1 906.085   2
   1  -9  -1 84511.4 979.866   3
   1  -9   1 82770.7 969.734   2
   1   9  -1 84722.1 995.325   2
   1   9   1 87625.1 1041.85   2
   1  -9  -1 77275.0 1044.41   2
  -1  -9   1 85660.2 1027.97   2
  -1   9   1 87043.3 958.928   2
  -1   9   2 4090.86 221.677   2
   1  -9  -2 4501.89 237.586   3
   1   9  -2 4729.46 243.061   2
   1  -9   2 4253.82 216.149   2
   1  -9  -2 3321.61 209.886   2
  -1   9  -2 4325.39 208.365   2
  -1  -9   2 4768.39 263.896   2
  -1  -9  -2 3976.15 202.395   3
  -1  -9  -3 42961.4 599.668   3
  -1   9  -3 43734.4 621.005   2
   1  -9   3 43157.7 637.562   2
  -1   9   3 43204.2 729.776   2
  -1  -9   3 45283.9 729.307   2
   1   9  -3 43361.4 708.110   2
   1  -9  -3 43202.7 677.631   3
  -1   9   4 996.141 137.435   2
   1   9  -4 718.182 110.770   2
  -1  -9  -4 800.864 100.978   3
   1  -9   4 672.597 111.147   2
  -1  -9   4 814.271 141.595   2
  -1   9  -4 742.167 101.862   2
   1  -9  -4 1932.46 260.708   4
   1   9  -5 112344. 1146.90   2
  -1   9  -5 117635. 999.726   2
   1  -9   5 114326. 1011.96   2
   1  -9   5 116115. 660.947   1
  -1  -9   5 117920. 943.293   1
  -1  -9   5 115851. 1167.54   2
   1  -9   6 363.384 47.4846   1
  -1  -9   6 271.612 67.9402   1
   1  -9   6 246.114 71.3234   2
  -1   9   6 259.301 75.5685   3
  -1  -9   7 13352.3 329.643   1
  -1   9   7 13231.8 359.229   3
   1  -9   7 12403.9 342.163   2
   1  -9   8 58.4679 34.3048   4
   1  -9   8-65.8422 73.4260   2
  -1  -9   8 19.5322 55.7710   1
  -1   9   9 30948.3 552.670   3
   1  -9   9 30179.0 387.477   4
   1  -9  -9 31793.3 763.809   4
   1  -9   9 31208.4 543.984   2
   1  -9  10 63.7662 78.4992   2
  -1   9  10 37.6815 63.6547   3
   1  -9  10 28.6308 41.1238   4
   1  -9 -10 118.277 145.316   4
  -1   9  11 29724.3 567.845   3
   1  -9  11 27819.8 439.854   4
   1   9  11 30262.5 447.096   3
  -1  -9  11 30802.9 565.383   4
   1  -9 -11 29166.8 794.979   4
   1  -9  11 30301.2 564.188   2
   1  -9  12 12243.5 303.030   4
  -1  -9  12 12829.3 377.013   4
  -1   9  12 11903.4 365.692   3
   1  -9 -12 13449.7 551.053   4
   1  -9  12 13625.6 398.392   2
  -1  -9 -12 13166.5 567.360   4
   1   9  12 12647.8 293.018   3
  -1  -9  13 30081.7 666.398   2
   1   9 -13 29236.8 565.757   1
   1  -9  13 26331.0 491.095   4
  -1   9 -13 29723.0 459.423   1
  -1  -9 -13 34254.1 965.728   4
  -1  -9  13 27900.3 584.911   4
   1   9  13 28121.9 449.874   3
  -1   9  13 28315.7 573.735   3
   1  -9 -13 28296.2 837.189   4
  -1  -9  14 3416.99 254.532   2
   1   9 -14 3587.15 215.508   1
  -1  -9 -14 3389.89 318.945   4
   1  -9 -14 3536.55 327.805   4
  -1   9 -14 3431.34 168.155   1
   1  -9  14 3251.42 187.663   4
  -1  -9  14 3137.55 214.175   4
   1   9  14 3807.39 175.487   3
  -1   9 -15 43886.2 618.117   1
  -1  -9  15 42689.7 840.917   2
   1   9 -15 41971.9 716.111   1
   1  -9 -15 42539.5 1067.94   4
  -1  -9 -15 45135.8 1087.54   4
   1   9 -16 4312.59 247.647   1
  -1  -9  16 4632.62 294.589   2
  -1  -9 -16 3310.51 357.101   4
  -1   9 -16 3992.58 212.216   1
   1  -9 -16 4274.99 374.610   4
   1  -9 -17 193.966 191.621   4
  -1   9 -17 225.134 90.6105   1
  -1  -9  17 128.266 115.495   2
   1   9 -17 142.746 105.196   1
   1  -9  17 252.480 111.756   2
  -1   9 -18-33.0412 83.5399   1
   1   9 -18-12.8491 106.841   1
  -1  -9  18-112.873 121.243   2
  -1  -9 -18-26.2497 205.518   4
   1  -9 -18-163.519 220.976   4
   1  -9  18 105.984 114.137   2
  -1  -9 -19 32168.3 1034.17   4
   1  -9 -19 31222.1 1015.14   4
   1   9 -19 31727.9 724.545   1
  -1   9 -19 32942.5 653.910   1
  -1  -9 -20 1145.23 256.167   4
   1   9 -20 1329.32 188.363   1
   1  -9 -20 1378.36 289.265   4
  -1  -9 -21 12535.9 688.524   4
   1  -9 -21 12538.1 695.370   4
   1   9 -21 13702.3 506.354   1
   1   9 -22 215.323 136.589   1
  -1  -9 -22 219.277 222.758   4
   1  -9 -22 223.007 230.070   4
   1  -9 -23 13509.9 748.365   4
  -1  -9 -23 12992.5 738.991   4
  -1  -9 -24 5600.88 510.816   4
   1  -9 -24 5357.78 507.633   4
  -1  -9 -25 16388.3 860.908   4
   1  -9 -25 15965.9 850.254   4
   1 -10   0 49.5960 103.038   3
   1 -10   0 85.9200 122.536   2
  -1  10   0 11.6716 73.1573   2
   1 -10   1 1966.28 187.853   2
   1 -10  -1 2438.47 238.677   2
   1 -10   1 2209.20 200.523   3
   1 -10  -1 2230.37 198.579   3
  -1  10  -1 2146.21 166.443   2
  -1  10   1 2242.42 175.641   2
   1 -10  -2 4751.59 251.945   3
  -1 -10  -2 4491.71 224.500   3
  -1  10  -2 4297.73 222.193   2
  -1  10   2 4456.04 250.100   2
   1 -10   2 5028.07 245.620   2
   1 -10  -3 13524.3 406.483   3
  -1  10  -3 13101.0 367.364   2
  -1 -10  -3 13013.3 355.884   3
   1 -10   3 12532.3 373.955   2
   1 -10   4 81.3966 78.6041   2
  -1  10  -4 27.6016 63.1426   2
  -1 -10  -4 94.8919 73.1719   3
  -1  10  -5 303.179 79.5071   2
  -1 -10  -5 308.968 146.405   2
   1 -10   5 291.541 89.9956   2
  -1 -10  -5 305.892 88.6104   3
  -1 -10   5 205.549 63.6163   1
   1 -10   5 276.407 50.9323   1
   1 -10   6 49.4547 72.9735   2
  -1 -10   6 47.4876 61.9840   1
   1 -10   6-2.92037 35.0593   1
   1 -10   7 4335.53 217.307   2
  -1 -10   7 4150.82 191.320   1
  -1 -10   8 2064.26 142.029   1
   1 -10   8 1811.48 92.8397   4
  -1  10   8 1653.10 145.245   3
   1 -10   8 1543.51 145.542   2
   1 -10  -8 1743.51 223.636   4
   1 -10   9 57.4720 76.6343   2
   1 -10   9 40.0084 36.3991   4
   1 -10  -9-141.868 165.044   4
  -1  10   9-49.9658 69.9673   3
   1 -10  10 6903.19 203.073   4
   1 -10  10 7895.55 297.215   2
   1 -10 -10 7590.15 423.627   4
  -1  10  10 7805.96 298.707   3
  -1 -10 -11-151.325 211.727   4
  -1 -10  11 544.491 98.5843   4
   1 -10  11 763.789 80.7266   4
   1 -10 -11 431.136 156.534   4
   1 -10  11 1349.54 164.893   2
  -1  10  11 763.423 110.466   3
   1 -10 -12 315.037 180.592   4
  -1  10  12 309.524 79.6636   3
   1 -10  12 304.874 72.6881   4
  -1 -10  12 98.3799 75.0202   4
  -1 -10  12 150.015 110.565   2
  -1 -10  13 2260.15 175.704   4
  -1 -10 -13 2044.29 265.887   4
  -1 -10  13 2355.44 222.888   2
   1  10  13 2326.33 138.431   3
   1 -10 -13 2394.80 289.421   4
   1 -10 -14 2097.70 289.961   4
  -1 -10  14 2416.42 219.923   2
  -1 -10 -15 861.160 234.727   4
  -1 -10  15 1121.95 174.273   2
   1 -10 -15 1142.36 231.788   4
  -1  10 -16 4523.66 209.391   1
   1 -10 -16 3941.61 368.993   4
   1 -10  16 4234.83 262.281   2
   1  10 -16 4122.16 249.331   1
  -1 -10  16 3991.47 289.643   2
  -1 -10  17 1389.60 190.371   2
   1 -10  17 1374.01 172.762   2
  -1  10 -17 1474.08 138.414   1
  -1 -10 -17 1159.79 248.248   4
   1  10 -17 1509.51 166.968   1
   1 -10 -17 959.089 248.596   4
  -1 -10 -18 275.284 212.148   4
  -1 -10  18 693.106 165.947   2
   1  10 -18 537.460 133.129   1
   1 -10  18 503.202 133.029   2
   1 -10 -18 584.203 215.050   4
   1 -10 -19 1110.68 263.859   4
  -1 -10 -19 1321.47 291.832   4
   1 -10  19 1272.99 178.042   2
   1  10 -19 1491.34 188.871   1
  -1 -10  19 1209.74 198.529   2
  -1 -10  20-108.374 138.547   2
   1 -10  20-69.5560 128.543   2
   1 -10 -20 120.394 241.481   4
  -1 -10 -20 95.1156 213.437   4
   1  10 -20 49.2986 113.243   1
  -1 -10 -21 15.0151 187.141   4
  -1 -10  21-25.6989 131.485   2
   1 -10 -21-346.884 251.688   4
   1 -10 -22 111.363 210.199   4
  -1 -10  22 296.518 158.033   2
  -1 -10 -22 60.3109 222.621   4
   1 -10 -23 4653.60 473.987   4
  -1 -10  23 4593.98 356.642   2
  -1 -10 -23 4665.13 479.519   4
   1 -10 -24-125.748 221.540   4
  -1 -10 -24-57.1453 234.549   4
  -1  11   0 63.7099 80.2684   2
   1 -11   0 85.3228 112.064   3
   1 -11  -1 47553.0 811.575   3
   1 -11   1 44475.3 831.028   3
  -1  11  -1 46753.0 758.345   2
  -1  11  -2 25983.1 556.251   2
   1 -11  -2 25651.8 599.508   3
  -1 -11  -2 27319.7 719.806   2
  -1 -11  -2 26632.8 554.927   3
   1 -11   2 27862.2 623.183   2
  -1 -11  -3 16841.4 434.653   3
  -1  11  -3 17876.3 452.532   2
   1 -11  -3 17366.1 489.533   3
   1 -11   3 18845.0 500.159   2
  -1 -11  -3 16773.7 596.008   2
  -1 -11  -4 21517.8 673.511   2
   1 -11   4 21013.3 507.525   2
  -1  11  -4 18241.1 485.562   2
  -1 -11  -4 20709.0 470.973   3
   1 -11  -4 21544.2 528.543   3
  -1 -11   5 9324.57 298.661   1
  -1  11  -5 9387.27 319.262   2
  -1 -11  -5 9325.37 305.437   3
   1 -11   5 9527.63 223.644   1
  -1 -11  -5 9439.21 461.445   2
   1 -11   5 9361.14 341.907   2
   1 -11   6 15149.7 420.468   2
   1 -11   6 14773.4 268.648   1
  -1 -11   6 14676.0 372.234   1
   1 -11   7 705.829 111.880   2
  -1 -11   7 748.043 98.2141   1
   1 -11  -7 247.131 132.083   4
  -1 -11   8 57970.7 744.282   1
   1 -11  -8 56882.0 1054.28   4
   1 -11   8 55571.2 818.117   2
   1 -11   9 2332.36 199.314   2
   1 -11  -9 1293.33 191.577   4
   1 -11   9 1343.36 88.1665   4
   1 -11 -10 13026.8 570.650   4
  -1 -11  10 13638.7 448.627   2
   1 -11  10 11828.6 250.883   4
  -1 -11 -11 6506.43 432.116   4
   1 -11  11 7248.94 204.983   4
  -1 -11  11 8020.99 351.336   2
   1 -11 -11 7453.17 426.397   4
  -1 -11  12 41276.7 677.794   4
  -1 -11  12 42961.7 828.888   2
   1 -11 -12 42098.5 1049.84   4
  -1 -11 -12 44137.0 1100.79   4
  -1 -11 -13 2813.27 317.468   4
  -1 -11  13 1867.52 200.022   2
   1 -11 -13 1742.93 243.995   4
  -1 -11 -14 965.272 208.306   4
  -1 -11  14 1403.50 182.201   2
   1 -11 -14 1555.74 261.725   4
   1 -11 -15 3235.50 349.337   4
  -1 -11  15 2913.79 269.974   2
  -1 -11  16 11022.0 471.221   2
   1 -11  16 10824.5 408.338   2
  -1 -11 -16 11376.2 624.405   4
   1 -11 -16 10442.3 597.175   4
   1 -11 -17 115.890 190.710   4
  -1 -11  17 86.1352 122.062   2
  -1 -11 -17 70.4214 201.410   4
   1 -11  17 86.9766 105.398   2
  -1 -11  18 19484.3 637.195   2
  -1 -11 -18 19257.0 823.046   4
   1 -11 -18 19394.6 831.480   4
   1 -11  18 20264.8 588.306   2
  -1 -11 -19 1161.60 272.763   4
   1 -11 -19 1379.08 292.689   4
  -1 -11  19 1160.46 197.292   2
  -1 -11 -20 3738.08 418.945   4
   1 -11 -20 3761.43 408.985   4
  -1 -11  20 4067.91 321.961   2
  -1 -11 -21-289.191 242.329   4
  -1 -11  21 267.580 156.302   2
   1 -11 -21 59.0955 219.859   4
  -1 -11  22 17114.9 649.108   2
  -1 -11 -22 17075.0 848.721   4
   1 -11 -22 18679.6 890.434   4
  -1 -11 -23 562.921 291.412   4
   1 -11 -23-40.2235 244.143   4
   1 -12   0-130.181 135.283   3
  -1 -12   0 112.419 132.013   2
  -1 -12  -1 6409.32 385.479   2
  -1 -12   1 6886.26 362.782   2
  -1 -12  -1 6926.97 321.040   3
   1 -12   1 6450.41 339.743   3
   1 -12  -1 6988.70 341.100   3
  -1 -12   2 10696.6 425.824   2
  -1 -12  -2 9693.63 359.258   3
   1 -12  -2 9713.94 389.615   3
   1 -12   2 10530.6 431.156   3
  -1 -12  -2 10485.0 478.692   2
  -1 -12  -3 1588.94 156.094   3
  -1 -12   3 2141.13 231.656   2
  -1  12  -3 1790.15 165.185   2
   1 -12  -3 1949.17 187.765   3
  -1 -12  -3 1581.40 224.145   2
  -1 -12  -4 159.954 92.9288   3
  -1  12  -4 102.434 81.6557   2
  -1 -12  -4 197.538 153.311   2
   1 -12  -4 290.336 112.275   3
  -1 -12   5 1258.20 183.791   2
  -1 -12  -5 899.587 126.647   3
   1 -12   5 963.653 81.3135   1
  -1 -12   5 924.251 108.034   1
  -1  12  -5 781.544 111.543   2
  -1 -12  -5 854.809 196.838   2
   1 -12   6 1369.02 91.3513   1
  -1 -12   6 1472.75 136.206   1
   1 -12  -6 1486.22 192.876   4
  -1  12  -6 1263.42 142.019   2
  -1 -12   6 1784.42 197.990   2
  -1 -12   7 2048.13 200.849   2
  -1 -12   7 2399.55 164.129   1
   1 -12  -7 1903.19 207.317   4
  -1 -12   8 400.563 133.711   2
  -1 -12   8 531.950 100.176   1
   1 -12  -8 1077.46 253.662   4
   1 -12   9 2338.75 106.593   4
  -1 -12   9 2395.23 217.884   2
   1 -12  -9 1973.65 242.199   4
  -1 -12  10 115.510 119.501   2
   1 -12 -10-445.063 206.403   4
  -1 -12  11 263.080 126.345   2
   1 -12 -11 248.379 187.856   4
  -1 -12 -12 2112.39 268.857   4
   1 -12 -12 2637.12 299.989   4
  -1 -12  12 2362.75 219.524   2
   1 -12 -13 40.8054 200.497   4
  -1 -12  13-180.401 135.577   2
  -1 -12  14 25.1412 112.773   2
  -1 -12 -14-891.256 296.050   4
   1 -12 -14-593.616 243.113   4
  -1 -12  15 87.0839 121.800   2
   1 -12 -15-59.8227 184.902   4
   1 -12  15-73.6284 102.037   2
   1 -12 -16-311.590 232.675   4
  -1 -12  16 249.856 133.140   2
  -1 -12 -16 183.095 220.233   4
   1 -12  16-181.903 115.728   2
  -1 -12 -17-3.24723 204.769   4
   1 -12 -17 56.0094 197.298   4
  -1 -12  17 42.3276 121.954   2
  -1 -12 -18 341.731 222.885   4
   1 -12 -18 39.2011 207.214   4
  -1 -12  18 427.328 150.451   2
  -1 -12  19 127.909 134.122   2
   1 -12 -19 548.804 258.487   4
  -1 -12 -19 275.095 244.421   4
  -1 -12 -20 1258.57 311.392   4
   1 -12 -20 1302.13 302.320   4
  -1 -12  20 897.627 185.603   2
   1 -12 -21 1342.76 302.294   4
  -1 -12 -21 1749.25 328.678   4
   1 -12 -22 273.581 235.289   4
  -1 -12 -22 170.666 234.606   4
   1 -13   0 944.680 207.755   2
   1 -13   0 354.637 157.698   3
  -1 -13   0 433.713 175.909   2
   1 -13  -1 59477.1 992.832   3
   1 -13  -1 58860.1 1063.48   2
  -1 -13  -1 55568.2 1096.82   2
  -1 -13   1 61755.3 1077.01   2
   1 -13   1 60225.7 1032.65   3
  -1 -13  -1 58938.8 933.969   3
   1 -13   2 74821.7 1178.56   3
  -1 -13  -2 75534.5 1303.22   2
  -1 -13   2 77639.9 1173.23   2
  -1 -13  -2 75547.4 1037.85   3
   1 -13  -2 73597.3 1103.52   3
   1 -13  -3 60082.6 983.800   3
  -1 -13   3 61195.7 1033.57   2
  -1 -13  -3 59510.7 1184.18   2
  -1 -13  -3 59770.5 883.328   3
  -1 -13   4 14330.5 502.260   2
  -1 -13  -4 13527.8 424.014   3
   1 -13  -4 13659.0 459.459   3
  -1 -13  -4 13643.7 609.876   2
  -1 -13  -5 17331.6 462.851   3
  -1 -13   5 19370.2 574.208   2
  -1 -13   5 17837.5 445.511   1
  -1 -13  -5 18807.4 686.528   2
   1 -13  -5 19911.6 610.448   4
   1 -13   5 18401.5 351.618   1
   1 -13  -6 733.827 165.179   4
  -1 -13   6 1132.65 175.533   2
  -1 -13   6 825.216 114.325   1
   1 -13   6 948.661 85.3978   1
  -1 -13   7 507.005 156.603   2
  -1 -13   7 489.497 95.9554   1
   1 -13  -7 250.556 151.982   4
   1 -13  -8 3551.71 326.130   4
  -1 -13   8 3116.15 257.862   2
  -1 -13   9 18007.3 570.986   2
   1 -13  -9 20531.4 698.692   4
  -1 -13  10 4567.66 309.457   2
   1 -13 -10 4900.69 353.822   4
  -1 -13 -11 5464.25 419.739   4
   1 -13 -11 5407.24 390.640   4
  -1 -13  11 6400.50 346.346   2
  -1 -13  12 13257.4 500.730   2
   1 -13 -12 13422.0 625.820   4
   1 -13  13 13424.4 455.277   2
   1 -13 -13 12823.2 624.008   4
  -1 -13  13 12960.4 502.044   2
  -1 -13 -13 11946.7 603.102   4
  -1 -13 -14-53.8433 210.704   4
  -1 -13  14 132.600 132.304   2
   1 -13 -14 159.197 203.658   4
   1 -13  14 308.704 113.785   2
  -1 -13  15 4475.81 320.530   2
  -1 -13 -15 4457.80 405.392   4
   1 -13 -15 4500.36 407.437   4
   1 -13  15 4981.71 290.194   2
  -1 -13  16 16818.6 600.088   2
   1 -13 -16 15486.7 744.895   4
  -1 -13 -16 16721.3 769.867   4
  -1 -13  17 22.7037 132.701   2
  -1 -13 -17-103.159 196.889   4
   1 -13 -17 126.811 191.103   4
  -1 -13  18 7130.25 407.646   2
   1 -13 -18 6602.54 524.862   4
  -1 -13 -18 6864.38 550.347   4
   1 -13 -19 9134.87 621.521   4
  -1 -13 -19 8900.52 613.320   4
  -1 -13  19 8962.44 456.409   2
   1 -13 -20-60.2544 228.317   4
  -1 -13 -20 11.0726 226.799   4
  -1 -13 -21 4790.59 494.705   4
   1 -13 -21 4218.74 468.751   4
   1 -13 -22 3377.07 431.215   4
   1 -14   0-77.5021 135.708   3
  -1 -14   0-23.8939 130.412   3
   1 -14   0-42.7263 142.204   2
  -1 -14   0-228.336 171.404   2
  -1 -14  -1 1692.38 226.855   2
  -1 -14   1 1790.23 218.717   2
   1 -14   1 1742.64 213.247   2
  -1 -14  -1 1925.21 187.438   3
   1 -14  -1 1830.21 229.646   2
   1 -14   1 1696.86 212.549   3
   1 -14  -1 1924.71 215.204   3
   1 -14  -2 599.903 148.559   3
  -1 -14  -2 673.781 146.736   3
   1 -14   2 528.396 165.924   3
  -1 -14  -2 353.473 161.164   2
  -1 -14   2 514.805 169.789   2
   1 -14   2 506.348 157.026   2
   1 -14  -3 493.103 130.952   3
  -1 -14  -3 534.489 137.856   3
  -1 -14   3 421.940 148.640   2
   1 -14   3 436.028 138.088   2
   1 -14   3 367.952 151.216   3
  -1 -14  -3 296.789 180.975   2
   1 -14  -4 1494.70 189.969   4
  -1 -14  -4 1843.24 182.412   3
  -1 -14  -4 1498.84 240.763   2
   1 -14  -4 2073.09 205.195   3
  -1 -14   4 1854.24 220.285   2
   1 -14   4 1842.28 206.693   2
  -1 -14  -5 8680.72 497.839   2
   1 -14  -5 9101.62 453.683   4
  -1 -14   5 7879.86 398.018   2
  -1 -14  -5 7998.55 333.608   3
  -1 -14   5 7755.45 305.882   1
   1 -14  -6 679.085 196.541   4
  -1 -14   6-1.60591 134.709   2
   1 -14  -7-28.2763 159.365   4
  -1 -14   7 40.5540 117.223   2
   1 -14  -8 2156.02 262.143   4
  -1 -14   8 2402.73 243.228   2
  -1 -14   9 6543.03 368.385   2
   1 -14  -9 7048.98 453.579   4
  -1 -14  10 965.400 182.847   2
   1 -14 -10 1036.63 219.461   4
   1 -14  11 298.471 122.895   2
  -1 -14  11 194.621 138.520   2
   1 -14 -11 77.5975 168.232   4
  -1 -14  12 1220.68 193.702   2
   1 -14  12 1106.45 156.312   2
   1 -14 -12 814.349 234.638   4
  -1 -14 -12 1368.14 272.420   4
   1 -14  13 1680.23 180.747   2
  -1 -14 -13 1522.85 267.582   4
   1 -14 -13 1529.47 272.585   4
  -1 -14  13 1289.24 192.392   2
  -1 -14 -14 516.270 216.225   4
   1 -14 -14 380.312 207.689   4
  -1 -14  14 292.838 138.489   2
  -1 -14 -15-59.2771 234.506   4
   1 -14 -15 158.506 191.992   4
  -1 -14  15 33.0430 122.384   2
   1 -14 -16 1053.24 270.858   4
  -1 -14 -16 830.181 243.215   4
  -1 -14  16 797.202 176.029   2
  -1 -14 -17 91.8502 239.870   4
  -1 -14  17 178.107 135.665   2
   1 -14 -17 132.752 198.560   4
   1 -14 -18 875.418 265.951   4
  -1 -14 -18 1349.15 311.959   4
   1 -14 -19 609.340 296.216   4
  -1 -14 -19 145.814 209.017   4
   1 -14 -20-309.444 271.632   4
  -1 -14 -20 497.669 275.307   4
   1 -14 -21 935.947 308.186   4
   1 -15   0-288.968 193.599   2
   1 -15   0-53.4519 137.928   3
  -1 -15   0-96.0962 135.846   3
  -1 -15   0-267.835 177.654   2
  -1 -15  -1 12397.6 476.986   3
   1 -15  -1 12500.0 509.764   3
  -1 -15   1 12189.0 532.661   2
   1 -15   1 11659.4 507.943   3
  -1 -15  -1 13136.5 582.154   2
   1 -15   1 10409.8 512.675   2
  -1 -15  -2 8974.63 397.022   3
   1 -15   2 8052.18 429.572   2
  -1 -15   2 7757.33 429.429   2
  -1 -15  -2 7689.66 467.132   2
   1 -15   2 8892.04 451.048   3
   1 -15  -2 8482.46 418.922   3
   1 -15  -3 976.867 179.706   3
   1 -15  -3 896.603 160.160   4
   1 -15   3 424.251 171.309   3
  -1 -15  -3 804.939 154.433   3
  -1 -15  -3 391.834 196.161   2
   1 -15   3 596.070 164.236   2
  -1 -15   3 518.642 159.600   2
   1 -15  -4 7214.37 377.550   4
   1 -15   4 8121.32 407.989   2
   1 -15   4 7450.23 430.768   3
  -1 -15  -4 8170.14 370.137   3
  -1 -15   4 7906.71 419.848   2
  -1 -15  -4 7242.08 462.479   2
  -1 -15   5 19713.4 640.447   2
   1 -15  -5 17761.3 622.379   4
   1 -15   5 19202.4 587.042   2
  -1 -15  -5 18568.2 529.959   3
  -1 -15   6 8459.58 429.623   2
   1 -15   6 9101.68 405.145   2
   1 -15  -6 9795.80 497.287   4
   1 -15  -7 8673.18 480.131   4
   1 -15   7 6932.95 362.435   2
  -1 -15   7 6942.82 391.721   2
   1 -15   8 28324.2 691.057   2
   1 -15  -8 27498.7 815.733   4
  -1 -15   8 27472.6 755.167   2
  -1 -15  -9 20062.5 851.529   4
  -1 -15   9 17083.8 602.161   2
   1 -15   9 17749.5 547.140   2
   1 -15  -9 18187.2 695.125   4
   1 -15 -10 6195.38 425.466   4
  -1 -15  10 6177.17 377.131   2
  -1 -15 -10 7512.42 526.345   4
   1 -15  10 6455.67 340.778   2
  -1 -15  11 17159.7 610.243   2
   1 -15  11 17931.2 556.215   2
   1 -15 -11 18900.0 742.379   4
  -1 -15 -11 18567.1 747.457   4
   1 -15 -12 13126.7 648.733   4
  -1 -15 -12 14082.4 671.057   4
  -1 -15  12 13760.6 550.787   2
  -1 -15  13 3256.37 290.369   2
   1 -15 -13 2910.92 350.010   4
  -1 -15 -13 3237.30 365.351   4
   1 -15 -14 553.958 214.946   4
  -1 -15  14 429.142 142.146   2
  -1 -15 -14 323.269 223.870   4
   1 -15 -15 13127.2 691.496   4
  -1 -15 -15 14196.5 730.562   4
  -1 -15  15 14453.2 581.758   2
  -1 -15  16 6483.11 414.710   2
   1 -15 -16 6430.48 509.131   4
  -1 -15 -16 6335.38 506.979   4
  -1 -15 -17-26.5239 217.687   4
   1 -15 -17-30.5442 217.764   4
  -1 -15 -18 6065.85 532.237   4
   1 -15 -18 5885.57 520.673   4
   1 -15 -19 13228.9 764.508   4
  -1 -15 -19 13837.8 786.185   4
   1 -15 -20 595.941 268.364   4
  -1 -16   0-76.1590 133.586   3
   1 -16   0 201.640 172.045   2
   1 -16   0-54.6160 134.038   3
  -1 -16   0 338.057 197.722   2
  -1 -16   1 362.048 142.660   3
  -1 -16  -1 536.960 149.492   3
   1 -16  -1 381.111 157.437   3
   1 -16   1 491.572 191.338   2
  -1 -16  -1 733.256 219.425   2
  -1 -16   1 424.133 177.063   2
   1 -16   1 240.226 155.445   3
  -1 -16  -2 1729.06 287.687   2
   1 -16   2 1124.48 211.191   3
   1 -16  -2 1496.91 223.915   3
  -1 -16  -2 1484.18 193.199   3
   1 -16   2 1445.00 225.796   2
   1 -16   2 2923.45 263.138   4
  -1 -16   2 1637.75 242.514   2
   1 -16  -2 1527.86 201.849   4
  -1 -16   3 98.5348 141.528   2
   1 -16   3-305.336 166.799   2
   1 -16  -3-450.230 198.199   4
   1 -16  -3 130.325 133.199   3
  -1 -16  -3-101.080 200.906   2
   1 -16   3-68.8578 138.259   3
  -1 -16  -3 202.970 129.324   3
   1 -16  -4 2207.55 253.219   4
  -1 -16  -4 2378.58 289.089   2
   1 -16   4 2802.38 295.557   3
   1 -16   4 2626.69 258.866   2
  -1 -16  -4 2965.07 242.781   3
  -1 -16   4 2673.10 270.304   2
   1 -16  -5 543.905 196.013   4
   1 -16   5 381.805 159.373   2
  -1 -16   5-83.0939 139.088   2
   1 -16   6 1262.73 191.711   2
   1 -16  -6 1953.91 271.789   4
  -1 -16   6 1145.38 196.930   2
   1 -16  -7 93.7668 160.061   4
   1 -16   7 81.1747 118.642   2
  -1 -16   7 168.655 146.086   2
   1 -16   8 245.759 133.082   2
  -1 -16   8 338.518 147.736   2
   1 -16  -8 83.7481 172.644   4
  -1 -16  -9 5319.48 438.825   4
   1 -16  -9 5554.20 403.241   4
   1 -16   9 6152.71 341.626   2
  -1 -16   9 5830.36 368.340   2
  -1 -16  10-199.852 149.611   2
  -1 -16 -10 163.721 196.491   4
   1 -16  10 94.9355 120.310   2
   1 -16 -10 171.339 184.409   4
  -1 -16 -11 755.209 212.770   4
   1 -16 -11 798.800 236.345   4
  -1 -16  11 1176.40 206.732   2
  -1 -16  12 436.464 167.647   2
  -1 -16 -12 236.617 217.540   4
   1 -16 -12 342.845 207.201   4
  -1 -16  13 753.761 172.037   2
   1 -16 -13 1287.08 284.580   4
  -1 -16 -13 1298.14 291.382   4
  -1 -16  14-43.1439 130.707   2
   1 -16 -14 108.930 193.057   4
  -1 -16 -14 218.161 195.904   4
   1 -16 -15 235.307 217.887   4
  -1 -16 -15 430.850 250.073   4
   1 -16 -16-134.348 209.944   4
  -1 -16 -16-181.515 227.579   4
  -1 -16 -17 354.993 258.315   4
   1 -16 -17 169.657 196.383   4
   1 -16 -18-0.57470 215.617   4
  -1 -16 -18 68.5481 243.255   4
   1 -16 -19-235.320 214.399   4
  -1 -17   0-63.3094 192.988   2
  -1 -17   0-74.7059 136.190   3
   1 -17   0-122.955 142.104   3
   1 -17   1 584.156 192.317   2
   1 -17  -1 433.872 173.890   3
  -1 -17   1 481.685 193.502   2
  -1 -17   1 481.287 178.026   3
  -1 -17  -1 425.696 208.108   2
  -1 -17  -1 442.206 156.639   3
   1 -17  -1 225.562 129.591   4
   1 -17   1 544.195 191.210   3
   1 -17   2 22630.5 770.266   3
   1 -17   2 24306.2 793.850   2
  -1 -17   2 22816.4 730.728   3
   1 -17  -2 23857.1 745.387   3
  -1 -17  -2 22325.6 673.545   3
  -1 -17   2 23734.4 808.212   2
   1 -17  -2 23618.9 690.250   4
  -1 -17  -2 22191.6 846.657   2
  -1 -17  -3 196.143 140.640   3
   1 -17  -3 114.280 128.121   3
  -1 -17  -3 0.26298 191.500   2
   1 -17  -3-64.1291 158.579   4
  -1 -17   3-89.2628 175.909   2
   1 -17   3 248.387 167.829   3
   1 -17   3 326.123 168.790   2
   1 -17   4 4515.53 345.332   2
   1 -17   4 4436.52 368.513   3
   1 -17  -4 4965.55 344.403   4
  -1 -17   4 4578.36 363.728   2
  -1 -17  -4 4833.47 315.661   3
   1 -17   5 897.182 187.344   2
   1 -17   5 841.518 217.022   3
   1 -17  -5 1153.58 214.908   4
  -1 -17   5 902.475 215.207   2
  -1 -17   6 3195.20 306.365   2
   1 -17   6 3173.90 299.856   2
   1 -17  -6 3098.08 297.399   4
   1 -17   7 9.40895 135.596   2
  -1 -17   7 306.465 168.920   2
   1 -17  -7-70.1969 152.876   4
   1 -17  -8 11370.7 569.556   4
   1 -17   8 10279.0 457.473   2
  -1 -17  -8 10770.3 612.380   4
  -1 -17   8 10044.9 502.067   2
  -1 -17  -9 1788.27 303.924   4
  -1 -17   9 1636.07 228.514   2
   1 -17  -9 1356.81 250.947   4
  -1 -17 -10-101.977 185.642   4
   1 -17 -10-102.452 191.405   4
  -1 -17  10 192.768 154.208   2
   1 -17 -11 5713.05 451.304   4
  -1 -17 -11 5710.73 474.927   4
  -1 -17  11 5650.63 383.395   2
  -1 -17 -12 9404.61 595.315   4
  -1 -17  12 10362.2 508.018   2
   1 -17 -12 10269.5 597.351   4
   1 -17 -13-182.091 217.617   4
  -1 -17 -13 55.5080 199.771   4
  -1 -17 -14 5833.09 488.504   4
   1 -17 -14 5127.99 462.589   4
   1 -17 -15 2744.00 367.422   4
  -1 -17 -15 3189.67 395.311   4
   1 -17 -16 2288.26 365.514   4
  -1 -17 -16 2156.34 371.111   4
  -1 -17 -17-5.26752 217.389   4
   1 -17 -17 428.893 256.372   4
   1 -17 -18 11738.7 736.674   4
  -1 -18   0-57.8080 142.681   3
  -1 -18   0 138.707 182.630   2
   1 -18   0 190.134 158.462   3
  -1 -18  -1 62.1885 126.474   3
  -1 -18   1-27.1027 140.958   3
  -1 -18   1 180.120 183.718   2
   1 -18  -1-139.690 158.561   3
  -1 -18  -1-63.7775 178.900   2
   1 -18   1 20.8967 140.478   3
   1 -18   2 608.335 177.984   3
   1 -18  -2 503.355 185.053   3
  -1 -18  -2 656.215 167.804   3
  -1 -18   2 595.039 171.428   3
  -1 -18   2 777.322 235.471   2
  -1 -18  -2 619.921 228.212   2
   1 -18   2 1026.47 217.047   2
   1 -18   3 38.6636 167.121   3
   1 -18   3 55.4040 152.217   2
   1 -18  -3-119.559 143.236   3
  -1 -18  -3-87.4890 126.736   3
  -1 -18   3-156.853 176.514   3
  -1 -18  -3 180.170 196.418   2
  -1 -18   3-29.3900 174.536   2
   1 -18  -3 348.421 155.489   4
  -1 -18  -4 2106.21 226.634   3
   1 -18   4 1912.42 259.696   2
   1 -18  -4 2099.18 250.268   4
   1 -18   4 2335.10 292.955   3
  -1 -18   4 2138.12 272.305   2
   1 -18   5 852.590 212.506   3
   1 -18   5 753.784 193.923   2
   1 -18  -5 613.398 178.275   4
  -1 -18   5 842.281 203.619   2
  -1 -18   6 306.845 177.804   2
   1 -18  -6 275.018 178.901   4
   1 -18   6-34.9578 137.077   2
   1 -18   6 83.8490 164.391   3
   1 -18  -7 255.805 188.604   4
  -1 -18  -7-55.0958 191.660   4
   1 -18   7-133.507 192.130   3
  -1 -18   7 86.3201 152.577   2
  -1 -18  -8-107.174 201.552   4
  -1 -18   8 63.5195 148.966   2
   1 -18  -8 164.204 171.416   4
   1 -18  -9 252.153 193.229   4
  -1 -18  -9 249.409 186.110   4
  -1 -18   9 308.527 159.015   2
  -1 -18  10-7.33138 136.953   2
  -1 -18 -10 70.4703 179.693   4
   1 -18 -10-2.02114 189.352   4
   1 -18 -11 432.899 221.751   4
  -1 -18 -11 386.861 219.579   4
  -1 -18 -12 104.601 199.749   4
   1 -18 -12-220.618 197.677   4
   1 -18 -13 59.7207 185.394   4
  -1 -18 -13 940.662 333.232   4
  -1 -18 -14-67.8605 214.443   4
   1 -18 -14-21.1606 186.187   4
  -1 -18 -15 93.4586 211.690   4
   1 -18 -15 100.518 206.636   4
  -1 -18 -16-346.181 257.374   4
   1 -18 -16 303.541 242.207   4
   1 -18 -17 347.083 225.193   4
  -1 -19   0-48.2951 197.750   2
  -1 -19   0 98.5395 145.679   3
   1 -19   0 59.3128 163.629   3
  -1 -19   1 1999.27 262.277   3
   1 -19  -1 2244.56 283.849   3
  -1 -19  -1 1969.84 249.194   3
   1 -19   1 2421.64 295.262   3
  -1 -19   1 1908.59 300.470   2
  -1 -19  -1 2602.16 345.165   2
  -1 -19  -2 1563.48 290.008   2
  -1 -19   2 1283.25 264.958   2
   1 -19   2 1613.64 254.825   3
  -1 -19   2 1390.75 237.933   3
   1 -19  -2 1402.72 238.200   3
  -1 -19  -2 1522.14 224.266   3
   1 -19   3 3210.99 335.399   3
   1 -19   3 3997.18 359.633   2
  -1 -19  -3 3083.28 279.076   3
  -1 -19   3 3459.06 331.592   3
  -1 -19   3 2877.76 338.511   2
   1 -19   4 2113.97 278.485   2
  -1 -19   4 2226.52 300.136   2
  -1 -19   4 2108.30 290.425   3
   1 -19   4 1975.23 289.598   3
   1 -19   5 13079.1 651.198   3
  -1 -19  -5 15683.3 713.390   4
  -1 -19   5 14614.4 663.536   2
   1 -19  -6 937.902 219.874   4
  -1 -19  -6 1369.62 261.533   4
  -1 -19   6 1617.64 254.653   2
   1 -19   6 1406.92 261.662   3
  -1 -19  -7 1789.28 287.331   4
   1 -19   7 2149.70 321.006   3
   1 -19  -7 2183.21 296.409   4
  -1 -19   7 1761.93 258.113   2
  -1 -19  -8 11.6400 187.191   4
   1 -19  -8-331.121 200.699   4
   1 -19   8 207.574 189.918   3
  -1 -19   8 257.815 170.824   2
  -1 -19  -9 17300.4 760.878   4
   1 -19  -9 18865.7 771.079   4
  -1 -19 -10 13.2927 206.481   4
   1 -19 -10 103.185 192.040   4
  -1 -19 -11 11226.5 645.874   4
   1 -19 -11 9226.95 580.543   4
   1 -19 -12 576.171 224.296   4
  -1 -19 -12 618.653 271.505   4
  -1 -19 -13 1737.47 326.016   4
   1 -19 -13 1408.98 290.578   4
   1 -19 -14 2915.82 383.418   4
  -1 -19 -14 2598.27 365.112   4
  -1 -19 -15 7345.93 571.461   4
   1 -19 -15 7471.57 583.940   4
  -1 -20   0 25.2278 144.472   3
  -1 -20   0 160.563 190.671   2
   1 -20   0-54.1205 152.891   3
  -1 -20   1-49.1297 190.031   2
   1 -20   1 85.5767 175.047   3
   1 -20  -1 278.018 177.949   3
  -1 -20   1 164.151 168.469   3
  -1 -20  -1-10.8571 138.354   3
  -1 -20  -1-17.9376 178.445   2
  -1 -20   2 2120.87 320.647   2
   1 -20  -2 2118.04 278.994   3
  -1 -20   2 2137.60 294.367   3
   1 -20   2 1561.65 244.327   3
  -1 -20  -2 2325.68 269.436   3
  -1 -20   3 1012.50 226.248   3
  -1 -20   3 951.409 235.879   2
   1 -20   3 946.210 221.653   3
  -1 -20   4 152.549 179.977   3
  -1 -20   4 119.045 184.429   2
   1 -20   4-49.0065 163.105   3
  -1 -20   5 312.297 192.384   2
   1 -20   5 229.248 190.627   3
  -1 -20   5 164.862 192.938   3
   1 -20   6 9.63905 190.614   3
  -1 -20   6 301.985 188.026   2
  -1 -20  -6 544.363 265.009   4
  -1 -20   6 504.471 232.120   3
  -1 -20  -7 1183.13 295.816   4
   1 -20   7 201.674 205.243   3
   1 -20   8 1017.63 273.354   3
  -1 -20  -8 982.657 253.576   4
   1 -20   9-176.591 221.626   3
  -1 -20  -9 463.933 268.035   4
   1 -20 -10-201.193 214.842   4
   1 -20  10 79.0741 224.668   3
   1 -20 -11 744.990 248.016   4
  -1 -20 -11 738.428 268.255   4
   1 -20 -12 490.766 226.867   4
  -1 -20 -12 108.150 202.114   4
   1 -20 -13 185.069 203.753   4
  -1 -20 -13 418.875 255.352   4
   1 -20 -14 435.727 248.400   4
   1 -21   0 248.729 191.373   3
  -1 -21   0-176.903 175.272   3
  -1 -21   0 129.987 200.472   2
  -1 -21   1 344.501 186.380   3
  -1 -21   1 94.2152 209.529   2
   1 -21   1 120.004 158.310   3
   1 -21  -1-55.4346 176.386   3
  -1 -21   2 16982.4 723.234   3
   1 -21   2 17438.8 763.914   3
  -1 -21   2 16453.8 807.980   2
   1 -21   3 426.790 198.362   3
  -1 -21   3 670.233 246.397   2
  -1 -21   3 366.955 180.978   3
  -1 -21   4 864.719 260.086   2
   1 -21   4 946.981 248.625   3
  -1 -21   4 760.987 218.537   3
   1 -21   5 613.566 231.395   3
  -1 -21   5 973.713 241.621   3
  -1 -21   6 5633.40 468.732   3
   1 -21   6 5131.50 464.437   3
   1 -21   7-32.0046 170.985   3
  -1 -21   7 164.386 179.319   3
   1 -21   8 8742.72 582.250   3
  -1 -21 -10 223.635 210.161   4
  -1 -21 -11 651.764 255.208   4
  -1 -21 -12 11136.6 685.089   4
   1 -22   0 114.890 171.315   3
   1 -22   1 19.6951 172.576   3
  -1 -22   1 343.906 221.508   2
   1 -22  -1 167.762 182.176   3
   1 -22   2 696.225 245.197   3
  -1 -22   2 569.173 197.757   3
   1 -22   3 158.397 191.883   3
  -1 -22   3 177.305 167.064   3
   1 -22   4-31.1798 194.170   3
  -1 -22   4 35.9473 191.501   3
  -1 -22   5-57.0225 186.046   3
   1 -22   5-154.016 191.471   3
  -1 -22   6 155.982 208.556   3
   1 -22   6 152.970 202.022   3
  -1 -22   7 176.832 206.637   3
   1 -23   1 6866.83 508.705   3
   1 -23   2 101.579 188.056   3
   1 -23   3 904.339 234.895   3
  -1 -23   5 10661.2 650.787   3
  -2   0  -1 100.929 35.3431   2
   2   0   1 48.7019 30.4724   2
  -2   0   1 74.3385 39.7597   1
   2   0   2 335.183 48.8548   3
  -2   0  -2 283.238 38.6594   3
  -2   0   2 413.271 53.9212   1
   2   0   2 464.630 46.4298   2
  -2   0  -2 367.818 44.7034   2
  -2   0  -3 113.645 46.4973   2
   2   0   3 75.6279 36.3200   2
   2   0   3 144.387 43.5847   3
   2   0   4 213882. 953.996   2
  -2   0   5 14.8598 49.3163   4
   2   0   5 93.3519 46.8929   2
  -2   0   6 15364.6 348.906   4
  -2   0   7-23.0011 59.4173   4
  -2   0   8 4049.39 205.951   4
  -2   0   9 152.707 83.0362   4
   2   0  -9 55.2208 109.400   4
  -2   0 -10 61546.4 813.267   4
   2   0 -10 58682.9 828.124   4
  -2   0  10 61884.3 856.324   4
  -2   0  11 77.3877 94.7740   4
   2   0 -11 184.475 118.672   4
  -2   0 -12 5385.31 289.945   4
   2   0 -12 4304.36 267.211   4
   2   0 -13 475.425 167.380   4
  -2   0 -13-46.4623 104.048   4
  -2   0 -14 134716. 1436.01   4
   2   0 -14 134874. 1459.79   4
   2   0 -15 355.744 163.960   4
  -2   0 -15 43.9081 111.381   4
  -2   0 -16 9460.86 406.925   4
   2   0 -16 8767.28 418.689   4
  -2   0 -17-47.7711 124.470   4
   2   0 -17 110.089 144.619   4
   2   0 -18 7132.89 407.694   4
  -2   0 -18 7398.84 401.254   4
   2   0 -19 131.412 166.786   4
  -2   0 -19 159.584 153.519   4
  -2   0 -20 51361.3 1070.02   4
  -2   0 -21 48.6466 159.017   4
  -2   0 -22 146.903 151.392   4
  -2   0 -23-78.1907 153.554   4
  -2   0 -24 10794.8 566.741   4
  -2   0 -25-14.8579 156.836   4
  -2   0 -26 1978.63 296.626   4
  -2   0 -27 119.987 186.404   4
  -2   0 -28 5565.50 455.084   4
  -2   0 -29 9.62186 198.442   4
  -2   0 -30 8189.26 585.267   4
  -2   1   0 494.502 46.8074   1
   2   1   0 371.480 57.6332   2
   2  -1   0 478.005 52.2026   1
  -2  -1   1 24079.2 310.659   1
  -2   1  -1 24868.5 252.610   1
  -2   1   1 23401.0 289.220   1
   2  -1  -1 24591.8 288.836   1
   2   1   1 23437.2 297.333   2
  -2  -1  -1 24255.6 304.378   2
  -2   1  -1 25167.9 306.038   3
  -2   1  -2 2482.44 103.381   3
  -2  -1  -2 2374.34 104.367   2
   2  -1   2 2447.57 107.570   3
  -2  -1   2 2313.56 110.082   1
  -2  -1  -2 2425.18 73.2030   3
   2   1   2 2406.20 106.369   2
   2   1   3 2747.60 121.011   2
  -2  -1  -3 3118.28 126.131   2
  -2   1   3 3010.73 131.659   4
   2   1   3 3082.99 78.7774   3
  -2  -1   3 2904.78 125.456   1
   2  -1   3 3034.77 79.7139   2
  -2  -1  -4 9009.65 238.745   2
  -2   1   4 8947.47 233.515   4
   2  -1   4 9304.42 172.544   2
   2   1   4 9100.62 222.176   2
   2   1  -5 46833.6 544.694   1
  -2   1   5 47060.2 570.941   4
   2   1   5 47817.6 555.088   2
  -2  -1   6 650.790 82.3994   4
  -2   1   6 671.306 87.3634   4
   2   1   6 563.617 82.7046   2
  -2   1   7 358.312 72.6045   4
   2   1   7 436.374 83.8950   2
  -2  -1   7 447.125 79.1154   4
  -2   1  -8 14302.0 351.047   4
  -2   1   8 15691.5 398.612   4
  -2  -1   8 15091.2 381.322   4
  -2   1  -9 153.635 91.1566   4
  -2   1   9 57.3189 76.9807   4
  -2  -1   9 96.5114 71.8340   4
  -2   1  10 79761.6 988.304   4
  -2  -1 -10 81634.5 1041.49   4
  -2  -1  10 78690.4 958.132   4
  -2   1 -10 75267.3 864.204   4
  -2  -1  11 10992.3 382.009   4
  -2  -1 -11 9319.63 350.427   4
  -2   1 -11 10165.0 317.000   4
  -2  -1 -12 2297.79 227.176   4
  -2   1 -12 1563.21 165.771   4
  -2  -1 -13 8149.58 366.719   4
  -2   1 -13 7370.86 317.103   4
   2  -1 -13 7274.17 356.126   4
  -2  -1 -14 3357.54 258.340   4
   2  -1 -14 3548.27 280.657   4
  -2   1 -14 3386.79 247.058   4
   2  -1 -15 285.583 152.049   4
  -2  -1 -15 446.355 156.239   4
  -2   1 -15 198.987 120.350   4
  -2   1 -16 10433.6 416.980   4
  -2  -1 -16 10660.1 444.303   4
   2  -1 -16 9597.17 444.200   4
  -2  -1 -17-40.4344 138.628   4
   2  -1 -17 144.126 137.793   4
  -2   1 -17 110.533 114.069   4
  -2  -1 -18 12937.6 525.039   4
   2  -1 -18 13582.5 544.664   4
  -2   1 -18 12991.1 503.013   4
  -2  -1 -19 1095.67 209.854   4
  -2   1 -19 931.335 175.524   4
   2  -1 -19 865.674 192.475   4
  -2  -1 -20-26.8433 149.596   4
  -2   1 -20 11.8336 134.983   4
   2  -1 -20 114.688 164.670   4
   2  -1 -21 102.058 162.057   4
  -2   1 -21 154.725 157.338   4
  -2  -1 -21 255.633 165.837   4
  -2   1 -22 2365.32 278.452   4
   2  -1 -22 2557.60 295.228   4
  -2  -1 -22 2256.52 284.683   4
  -2  -1 -23 35.4974 162.692   4
  -2   1 -23-112.195 160.950   4
  -2   1 -24 86.5021 157.521   4
  -2  -1 -24-4.45526 166.311   4
  -2   1 -25 152.545 165.386   4
  -2  -1 -25-84.6111 182.665   4
  -2  -1 -26-74.6573 189.182   4
  -2   1 -26 57.4828 173.559   4
  -2  -1 -27-203.192 206.785   4
  -2   1 -27-97.1390 174.510   4
  -2  -1 -28 225.012 201.002   4
  -2   1 -28 459.548 208.768   4
  -2   1 -29 460.168 229.551   4
  -2  -1 -29-39.8571 185.803   4
  -2   1 -30-224.391 191.474   4
   2  -2   0 129495. 583.529   1
   2   2   0 129187. 776.504   2
  -2   2   0 131428. 779.020   3
   2  -2   1 79861.2 401.000   1
   2   2   1 79579.7 620.693   2
   2   2  -1 79058.3 616.072   2
  -2   2  -1 78837.0 616.779   3
  -2   2  -1 79291.7 402.984   1
  -2   2   1 79117.0 525.111   4
   2   2   2 590.333 71.4901   2
  -2  -2  -2 768.808 83.6526   2
  -2   2   2 747.668 71.3129   4
  -2  -2   2 577.128 74.4437   1
  -2  -2  -3 138560. 886.417   2
   2   2   3 133141. 890.945   2
  -2   2   3 136936. 861.125   4
  -2  -2   3 139961. 831.904   1
   2  -2  -3 137330. 852.368   4
   2   2  -3 135377. 831.011   1
   2   2  -4 3258.77 139.457   1
  -2  -2  -4 2978.43 160.485   2
  -2   2   4 2996.15 141.153   4
   2   2   4 3067.46 147.364   2
  -2  -2   4 3141.39 141.030   1
   2   2   5 4989.91 197.996   2
   2   2  -5 4954.73 181.423   1
  -2  -2  -5 4945.37 200.471   2
  -2   2   5 4942.62 196.543   4
   2   2   6 12026.6 327.261   2
  -2   2   6 12487.5 322.971   4
   2   2  -6 11699.7 288.723   1
   2   2   7 277864. 1633.10   2
   2   2  -7 271980. 1452.32   1
  -2   2   7 268841. 1634.72   4
  -2   2  -7 273746. 1235.57   4
  -2  -2   7 273834. 1493.02   4
  -2  -2   8 10408.2 314.631   4
   2   2   8 10235.2 339.426   2
  -2   2  -8 10311.5 263.518   4
  -2   2   8 11274.5 345.984   4
  -2  -2   9 96245.0 985.812   4
   2   2   9 95270.6 1038.70   2
  -2   2  -9 92950.5 825.268   4
  -2   2   9 92143.2 1064.81   4
  -2   2  10 48174.7 795.463   4
  -2   2 -10 49049.5 649.182   4
  -2  -2  10 48709.3 736.417   4
  -2  -2 -11 22178.8 619.367   4
  -2   2 -11 26463.6 492.710   4
  -2  -2  11 26256.8 574.124   4
  -2  -2 -12 1022.90 203.284   4
  -2   2 -12 420.995 101.654   4
  -2  -2 -13 15975.3 504.896   4
  -2   2 -13 16215.8 437.837   4
  -2  -2 -14-136.429 134.790   4
   2  -2 -14-82.2572 136.018   4
  -2   2 -14 46.0770 98.4057   4
  -2   2 -15 6037.87 302.864   4
  -2  -2 -15 6660.05 360.320   4
   2  -2 -15 5511.63 343.925   4
  -2   2 -16 14704.5 491.882   4
  -2  -2 -16 16304.1 565.835   4
   2  -2 -16 15864.3 577.646   4
   2  -2 -17 30004.5 801.196   4
  -2   2 -17 30669.8 713.000   4
  -2  -2 -17 32091.7 811.946   4
  -2  -2 -18 657.257 192.398   4
   2  -2 -18 365.794 154.082   4
  -2   2 -18 720.473 159.437   4
   2  -2 -19 4553.77 347.298   4
  -2  -2 -19 4208.25 331.890   4
  -2   2 -19 4207.58 307.707   4
   2  -2 -20 427.779 189.245   4
  -2  -2 -20 271.364 164.113   4
  -2   2 -20 172.078 138.438   4
  -2  -2 -21 19786.0 748.316   4
  -2   2 -21 20505.6 658.037   4
   2  -2 -21 19912.6 736.181   4
  -2  -2 -22 309.682 181.854   4
   2  -2 -22 234.949 185.496   4
  -2   2 -22 129.340 169.291   4
  -2   2 -23 10468.1 517.042   4
   2  -2 -23 10234.7 572.101   4
  -2  -2 -23 10122.5 560.150   4
   2  -2 -24 4002.75 398.808   4
  -2  -2 -24 4230.86 394.735   4
  -2   2 -24 4206.71 361.459   4
  -2   2 -25-120.232 175.821   4
  -2  -2 -25 167.390 185.108   4
  -2  -2 -26 241.924 200.179   4
  -2   2 -26 521.049 192.437   4
  -2  -2 -27 13921.2 727.423   4
  -2   2 -27 13599.1 654.279   4
  -2  -2 -28 650.962 267.663   4
  -2   2 -28 854.530 239.305   4
  -2  -2 -29 1702.79 318.060   4
   2   3   0 18356.6 331.347   2
  -2   3   0 18614.6 233.108   4
  -2   3   0 18881.1 328.457   3
   2  -3  -1 1532.17 85.1595   4
  -2   3  -1 1363.22 100.526   3
  -2   3   1 1460.63 80.1260   4
   2  -3   1 1439.66 57.5771   1
   2   3  -1 1680.18 107.127   2
  -2   3   1 1580.40 99.6167   3
   2   3   1 1633.70 110.126   2
  -2   3  -1 1497.47 57.3383   4
   2   3   2 3770.74 165.942   2
  -2   3   2 3924.48 141.482   4
  -2  -3   2 3763.69 147.654   1
   2  -3  -2 4001.08 148.297   4
   2   3  -2 4257.95 160.124   2
  -2   3   3 86.4618 43.7953   4
  -2  -3   3-42.0427 49.3830   1
   2  -3  -3-12.7239 59.7192   4
   2   3   3 8.41784 51.0513   2
   2  -3  -4 776.778 89.0362   4
  -2  -3  -4 615.498 95.9403   2
   2   3  -4 722.194 83.7405   1
  -2  -3   4 684.872 78.8205   1
  -2   3   4 768.599 83.6925   4
   2   3   4 705.307 90.1959   2
   2   3   5 21122.8 417.240   2
  -2   3  -5 21027.8 235.669   4
  -2  -3  -5 21285.1 446.445   2
   2   3  -5 20241.3 363.108   1
  -2   3   5 20772.7 406.861   4
  -2  -3   5 20516.8 367.329   1
   2  -3  -5 20759.0 410.745   4
  -2   3   6 19008.4 425.161   4
   2   3   6 20893.4 442.569   2
   2   3  -6 20147.7 378.588   1
  -2   3  -6 20560.7 264.358   4
   2   3  -7 5537.79 212.041   1
  -2   3  -7 5769.44 165.486   4
   2   3   7 5660.76 253.302   2
  -2   3   7 5456.85 241.462   4
  -2   3   8 23101.4 514.353   4
  -2   3  -8 22613.6 354.189   4
   2   3   8 22629.1 527.363   2
  -2  -3   8 23573.5 456.549   4
   2   3  -8 23762.3 444.860   1
  -2  -3   9 153.280 81.6387   4
  -2   3   9 45.9676 77.2696   4
  -2   3  -9 147.495 74.3751   4
   2   3   9 12.2571 105.307   2
   2   3  -9-5.99655 86.6683   1
   2   3  10 1305.07 182.062   2
  -2  -3  10 942.743 124.552   4
  -2   3 -10 1038.97 115.153   4
   2   3 -10 761.714 130.371   1
  -2  -3  11 849.421 120.181   4
  -2   3 -11 1001.25 115.952   4
  -2  -3 -12 7498.52 381.397   4
  -2   3 -12 8803.56 295.842   4
  -2  -3 -13 6224.73 345.924   4
  -2   3 -13 6159.83 266.238   4
  -2   3 -14 2348.94 186.932   4
  -2  -3 -14 2189.07 221.641   4
   2  -3 -14 2332.18 231.465   4
  -2   3 -15 4634.66 264.222   4
   2  -3 -15 4694.18 327.116   4
  -2  -3 -15 4529.98 317.805   4
  -2  -3 -16 15655.1 590.876   4
   2  -3 -16 16290.9 590.015   4
  -2   3 -16 16821.1 494.881   4
  -2   3 -17 11013.6 413.030   4
  -2  -3 -17 12473.2 545.320   4
   2  -3 -17 10532.7 506.302   4
   2  -3 -18 20534.7 703.926   4
  -2  -3 -18 21012.4 702.666   4
  -2   3 -18 20617.8 590.142   4
  -2  -3 -19 357.495 176.728   4
   2  -3 -19 36.2064 162.296   4
  -2   3 -19-135.457 141.516   4
  -2  -3 -20 464.525 194.850   4
   2  -3 -20 593.410 210.565   4
  -2   3 -20 833.736 182.439   4
  -2  -3 -21 5083.09 400.833   4
  -2   3 -21 5230.53 340.220   4
   2  -3 -21 5297.56 409.120   4
  -2   3 -22 9288.21 459.017   4
   2  -3 -22 9685.03 553.503   4
  -2  -3 -22 9321.98 534.517   4
  -2   3 -23 1636.38 243.511   4
   2  -3 -23 1638.73 287.027   4
  -2  -3 -23 1450.88 261.751   4
  -2  -3 -24-140.280 205.060   4
   2  -3 -24 27.4844 179.328   4
  -2   3 -24 3.16026 147.910   4
  -2   3 -25 368.638 173.705   4
  -2  -3 -25 528.429 225.130   4
   2  -3 -25 203.923 173.298   4
   2  -3 -26 448.982 216.918   4
  -2  -3 -26 196.177 181.441   4
  -2  -3 -27-5.45781 203.711   4
   2   3 -27 245.289 192.924   1
  -2  -3 -28 868.330 255.278   4
   2   3 -28 958.295 252.930   1
   2   3 -29-194.889 217.163   1
   2   3 -30-80.9045 224.522   1
  -2   4   0 280525. 1375.85   3
   2   4   0 281039. 1386.67   2
   2   4  -1 45880.6 561.047   2
   2   4   1 45663.2 571.157   2
  -2   4  -1 45125.3 315.349   4
   2  -4  -1 43485.2 440.383   4
  -2   4   1 43980.7 431.353   4
  -2   4  -1 45825.4 363.489   2
   2  -4  -1 44707.4 539.289   3
  -2   4   1 43547.3 534.552   3
  -2   4  -2 323.945 33.0603   2
  -2   4   2 310.153 59.3794   3
   2  -4  -2 265.194 56.3172   4
   2   4   2 375.545 68.3512   2
   2   4  -2 311.836 64.1240   2
  -2   4   3 38781.9 492.530   4
  -2  -4   3 37343.1 469.898   1
  -2  -4   3 37292.2 527.975   2
   2  -4  -3 37666.5 502.455   4
   2   4   3 37695.2 556.726   2
  -2  -4   4 22092.4 408.368   2
  -2   4   4 21200.2 398.423   4
   2  -4   4 21716.4 201.204   2
  -2  -4   4 22752.6 375.027   1
   2   4   4 22324.0 445.533   2
   2  -4  -4 21530.5 413.024   4
  -2   4   5 15188.3 361.158   4
   2  -4  -5 15335.9 371.036   4
   2   4  -5 15690.1 319.973   1
   2   4   5 16095.0 389.326   2
  -2  -4   5 15349.7 323.639   1
  -2  -4   5 15468.0 353.468   2
   2  -4   5 15387.0 188.239   2
   2  -4  -6 11157.2 341.258   4
  -2   4   6 11226.4 330.190   4
  -2   4  -6 11221.7 167.259   4
  -2  -4  -6 10990.2 366.328   2
   2   4   6 11153.6 346.926   2
   2   4  -6 10934.1 288.546   1
  -2  -4   6 11734.9 295.718   1
  -2   4  -7 380.627 55.7773   4
   2  -4  -7 554.352 129.554   4
   2   4  -7 552.791 100.860   1
  -2   4   7 227.414 90.1528   4
   2   4   7 353.879 108.275   2
  -2   4  -8 14143.4 253.954   4
  -2   4   8 13999.9 413.211   4
   2   4  -8 14034.6 351.707   1
   2   4   8 14073.5 431.188   2
  -2   4  -9 17337.0 307.618   4
  -2   4   9 17354.0 483.249   4
   2   4  -9 17442.5 400.612   1
   2   4   9 19077.4 543.754   2
  -2  -4   9 16857.2 415.400   4
   2   4 -10 76568.0 876.073   1
  -2  -4  10 76005.8 904.343   4
  -2   4 -10 74440.1 705.124   4
   2   4 -11 47636.5 722.532   1
  -2  -4  11 49076.8 758.210   4
  -2   4 -11 45840.5 602.669   4
   2   4 -12 5975.49 276.668   1
  -2   4 -12 6032.31 234.403   4
  -2   4 -13 4992.74 230.204   4
   2   4 -13 4960.33 264.847   1
  -2  -4 -13 5526.96 343.791   4
  -2   4 -14 53886.0 759.301   4
   2   4 -14 53777.8 865.931   1
   2  -4 -14 52806.3 1021.56   4
  -2  -4 -14 53867.9 1025.31   4
  -2  -4 -15-136.991 156.112   4
   2  -4 -15-170.768 155.821   4
   2   4 -15 17.6178 111.805   1
  -2   4 -15 17.6493 97.6538   4
  -2  -4 -16 38625.4 921.773   4
   2   4 -16 40546.2 818.155   1
  -2   4 -16 41530.4 739.631   4
   2  -4 -16 41294.3 964.458   4
  -2   4 -17 17260.2 501.553   4
   2   4 -17 19189.2 569.222   1
   2  -4 -17 17063.2 646.159   4
  -2  -4 -17 17387.3 642.534   4
  -2   4 -18 29667.7 678.294   4
   2  -4 -18 28576.1 850.173   4
   2   4 -18 29777.7 734.608   1
  -2  -4 -18 29698.9 858.167   4
  -2   4 -19 328.728 134.180   4
  -2  -4 -19 470.571 204.098   4
   2   4 -19 414.324 174.778   1
   2  -4 -19 59.7124 168.548   4
  -2  -4 -20 15084.7 644.383   4
   2   4 -20 15910.4 572.440   1
   2  -4 -20 15884.0 675.590   4
  -2   4 -20 15478.5 530.007   4
  -2   4 -21 12091.2 488.618   4
   2  -4 -21 11210.7 581.954   4
  -2  -4 -21 11143.9 581.875   4
   2   4 -21 12020.4 527.775   1
   2  -4 -22 1859.93 298.001   4
   2   4 -22 1610.17 248.914   1
  -2   4 -22 1726.59 222.988   4
  -2  -4 -22 1542.33 265.127   4
   2  -4 -23 1302.67 285.263   4
   2   4 -23 1032.60 216.309   1
  -2  -4 -23 1217.81 270.742   4
   2  -4 -24 11222.6 640.130   4
  -2  -4 -24 11444.3 634.698   4
   2   4 -24 11527.8 575.947   1
   2   4 -25 1601.64 266.435   1
   2  -4 -25 1298.04 301.140   4
  -2  -4 -25 1281.09 283.147   4
   2  -4 -26 1992.83 341.143   4
  -2  -4 -26 2482.33 360.334   4
   2   4 -26 2655.13 330.392   1
   2   4 -27 1556.94 264.203   1
  -2  -4 -27 1857.29 332.227   4
   2  -4 -27 1300.14 305.005   4
  -2  -4 -28 5088.00 498.907   4
   2   4 -28 5091.15 419.367   1
   2   4 -29-348.342 231.320   1
   2   4 -30 4216.63 431.243   1
   2  -5   0 9590.19 274.226   3
  -2   5   0 9250.28 217.131   2
   2   5   0 8997.26 273.005   2
   2  -5   0 9238.90 190.611   4
   2   5  -1 4712.49 200.358   2
   2  -5  -1 4867.12 161.622   4
   2  -5   1 4817.64 117.186   4
  -2   5   1 4577.96 177.378   2
   2   5   1 5050.72 213.318   2
  -2   5  -1 5040.00 142.331   2
  -2   5   1 4934.44 196.015   3
   2  -5  -1 4808.63 206.114   3
   2  -5   2 5122.56 145.767   2
  -2  -5   2 4921.36 211.005   2
  -2   5   2 4992.53 183.258   4
  -2   5  -2 4825.80 129.717   2
  -2   5   2 5412.28 199.364   3
   2  -5  -2 4930.28 181.833   4
   2   5   2 4621.88 212.042   2
   2   5  -2 4975.01 207.268   2
  -2   5   3 1408.55 109.337   4
  -2  -5   3 1527.48 108.264   1
  -2   5   3 1703.30 119.197   3
   2   5   3 1518.26 132.719   2
   2  -5  -3 1457.38 119.620   4
  -2   5  -3 1358.15 66.3343   2
   2  -5   3 1577.31 74.0416   2
  -2  -5   3 1131.94 125.929   2
   2   5  -3 1514.92 122.209   2
  -2   5   4 15246.9 362.305   4
  -2  -5   4 14664.5 356.390   2
   2   5   4 15240.8 391.545   2
  -2  -5   4 14600.7 317.877   1
  -2  -5  -4 15867.5 175.208   3
   2  -5   4 15241.6 204.672   2
   2  -5  -4 14592.0 360.711   4
  -2   5   4 14730.4 334.270   3
  -2  -5   5 114235. 898.396   1
   2  -5   5 115196. 580.498   2
   2  -5  -5 112185. 1053.11   4
  -2  -5   5 112350. 992.539   2
   2   5   5 117811. 1112.33   2
  -2   5   5 117166. 1063.16   4
  -2  -5   6 4817.56 228.198   2
  -2   5   6 4757.90 234.638   4
   2   5   6 4751.25 246.241   2
   2  -5   6 4993.42 134.610   2
  -2  -5   6 5042.71 200.663   1
   2   5  -6 4714.07 202.060   1
   2  -5  -6 4999.75 242.969   4
   2   5  -7 7532.44 257.763   1
  -2   5   7 7671.87 315.115   4
   2   5   7 7546.94 312.069   2
   2  -5  -7 7974.29 323.205   4
   2  -5   7 7275.76 183.106   2
  -2   5   8 4195.82 256.421   4
   2   5  -8 3462.83 190.744   1
   2   5   8 5295.81 305.391   2
   2   5  -9 6245.05 245.446   1
  -2   5 -10 1690.92 103.504   4
   2   5 -10 1599.72 143.887   1
  -2  -5  10 1673.88 146.525   4
  -2  -5  11 8156.05 310.924   4
   2   5 -11 7695.18 301.354   1
  -2   5 -11 7835.73 233.965   4
  -2  -5  12 12838.8 412.456   4
   2   5 -12 12955.8 398.766   1
  -2   5 -12 13931.9 325.846   4
  -2  -5 -13 21575.7 680.793   4
   2  -5 -13 20504.6 632.398   4
  -2   5 -13 21652.3 434.353   4
   2   5 -13 21879.7 525.488   1
   2  -5 -14 4311.06 314.701   4
  -2   5 -14 4682.79 219.591   4
   2   5 -14 4244.08 258.113   1
  -2  -5 -14 5029.25 362.806   4
  -2  -5 -15 7002.90 402.279   4
   2   5 -15 7004.15 327.718   1
  -2   5 -15 6769.58 285.125   4
   2  -5 -15 6616.52 401.522   4
  -2   5 -16 6411.39 285.681   4
   2   5 -16 6339.97 322.957   1
   2  -5 -16 6860.96 408.089   4
  -2   5 -17 10448.6 379.963   4
  -2  -5 -17 10682.2 508.452   4
   2   5 -17 10714.1 430.102   1
   2  -5 -17 10509.4 514.532   4
  -2  -5 -18 2495.68 292.686   4
   2  -5 -18 2458.56 288.553   4
   2   5 -18 2450.65 231.835   1
  -2  -5 -19 240.455 193.565   4
   2  -5 -19 12.8631 167.610   4
   2   5 -19 207.508 133.620   1
   2   5 -20 46.0383 142.571   1
   2  -5 -20 122.489 181.160   4
  -2  -5 -20 60.8964 189.656   4
   2  -5 -21 3195.42 343.249   4
  -2  -5 -21 3081.07 335.078   4
   2   5 -21 3412.48 298.680   1
   2   5 -22 915.312 205.744   1
   2  -5 -22 576.576 232.708   4
  -2  -5 -22 425.398 198.765   4
  -2  -5 -23 1630.47 281.122   4
   2   5 -23 1480.75 235.573   1
   2  -5 -23 1208.69 257.919   4
  -2  -5 -24 1215.95 273.133   4
   2  -5 -24 966.691 237.912   4
   2   5 -24 1317.78 229.413   1
   2  -5 -25-34.2983 199.794   4
  -2  -5 -25 256.878 226.479   4
   2   5 -25 198.673 173.520   1
   2  -5 -26 0.53222 209.409   4
  -2  -5 -26-83.4767 203.498   4
   2   5 -26-109.437 179.117   1
   2   5 -27 723.447 230.121   1
  -2  -5 -27 216.611 219.992   4
   2  -5 -27 677.658 252.554   4
   2   5 -28-78.9700 195.037   1
   2   5 -29 244.452 221.777   1
   2   6   0 276299. 1607.48   2
  -2  -6   0 274897. 1642.15   2
  -2   6   0 281168. 1273.04   2
   2  -6   0 273068. 1585.51   3
   2  -6   1 34611.5 351.912   4
  -2   6   1 34293.7 498.968   2
   2  -6   1 33223.3 573.501   3
  -2   6  -1 36207.4 428.235   2
   2   6   1 34207.4 582.727   2
   2  -6  -1 34281.7 456.891   4
  -2  -6   1 33847.5 577.267   2
   2   6  -1 36199.7 573.324   2
   2  -6  -1 34560.9 555.442   3
  -2  -6   2 207.840 88.4552   2
   2  -6  -2 2.54089 83.7311   3
  -2   6   2 110.081 68.5554   2
  -2   6  -2 79.0756 47.1493   2
   2   6  -2 17.1747 65.4162   2
  -2   6   2 38.4041 64.3985   3
   2   6   2 111.002 80.8461   2
   2  -6  -2 1.39475 67.9642   4
   2  -6   2 146.679 62.3340   2
   2  -6   2 70.0971 28.7095   4
   2  -6   3 22600.6 318.682   2
   2   6   3 22661.7 487.920   2
  -2   6   3 22641.2 461.333   2
  -2   6   3 22139.3 434.057   3
   2   6  -3 22746.8 461.256   2
   2  -6  -3 22085.0 431.530   4
  -2   6  -3 22714.4 298.714   2
  -2  -6   3 21793.2 458.660   2
  -2  -6   4 49359.2 597.468   1
  -2   6   4 47426.5 638.962   3
   2   6   4 49977.0 745.917   2
  -2  -6   4 49902.7 679.657   2
  -2  -6  -4 49562.7 386.245   3
   2   6  -4 49043.9 680.498   2
   2  -6   4 48989.3 452.404   2
  -2   6  -4 50164.8 432.322   2
   2  -6  -4 48296.5 685.517   4
  -2  -6   5 4222.25 223.548   2
  -2  -6   5 4135.24 186.006   1
  -2   6   5 3942.22 191.979   3
   2  -6  -5 4237.89 226.153   4
   2   6   5 4227.36 236.807   2
   2  -6   5 3945.33 134.735   2
  -2  -6   6 71578.2 758.545   1
   2  -6   6 71982.2 541.731   2
  -2  -6   6 70263.8 849.252   2
   2   6   6 73391.3 959.981   2
   2  -6  -6 70865.2 913.423   4
   2   6   7 142577. 1380.72   2
   2  -6   7 146397. 814.545   2
  -2  -6   7 143554. 1247.33   2
   2  -6  -7 145736. 1378.69   4
  -2  -6   7 146572. 1111.45   1
  -2  -6   8 960.299 159.007   2
   2  -6   8 709.992 78.5701   2
   2   6  -8 664.917 103.457   1
  -2   6  -8 641.417 49.0462   1
   2   6   9 8833.41 157.590   3
   2   6  -9 9323.00 302.315   1
   2  -6   9 9692.91 237.969   2
  -2   6  -9 8978.99 182.811   1
   2   6 -10 56493.5 754.901   1
  -2  -6  11 39787.1 684.412   4
   2   6 -11 37895.0 633.198   1
   2  -6 -11 39212.0 842.441   4
   2  -6 -12-86.7113 148.626   4
  -2  -6  12 3.61477 67.6925   4
   2   6 -12 3.20586 93.1575   1
   2   6 -13 53495.6 812.545   1
  -2  -6 -13 50210.2 1143.36   4
   2  -6 -13 53727.2 1052.79   4
   2  -6 -14 31422.8 842.027   4
   2   6 -14 31880.5 652.416   1
  -2  -6 -14 33321.1 859.658   4
   2   6 -15 18619.9 516.070   1
  -2  -6 -15 18625.5 650.011   4
   2  -6 -15 17926.8 659.503   4
   2  -6 -16 277.153 151.599   4
   2   6 -16 485.975 139.583   1
   2  -6 -17 23509.4 788.892   4
   2   6 -17 23782.7 633.332   1
  -2  -6 -17 26899.7 831.728   4
  -2  -6 -18 1029.41 233.358   4
   2  -6 -18 1500.50 252.351   4
   2   6 -18 1491.54 201.670   1
  -2  -6 -19 4029.08 394.748   4
   2   6 -19 2962.76 271.627   1
   2  -6 -19 2610.79 311.274   4
  -2  -6 -20 16815.7 721.540   4
   2   6 -20 17259.8 596.374   1
   2  -6 -20 16692.2 726.667   4
  -2  -6 -21 11220.7 616.150   4
   2  -6 -21 11307.9 626.564   4
   2   6 -21 10774.5 498.406   1
   2   6 -22 255.841 145.428   1
   2  -6 -22 412.967 208.628   4
  -2  -6 -22 368.578 244.415   4
   2  -6 -23 1532.01 286.657   4
  -2  -6 -23 2299.46 339.057   4
   2   6 -23 1951.82 260.760   1
  -2  -6 -24 3222.81 390.315   4
   2   6 -24 3955.08 350.800   1
   2  -6 -24 3850.87 410.821   4
  -2  -6 -25 809.135 260.773   4
   2  -6 -25 944.517 276.597   4
   2   6 -25 1008.75 214.894   1
  -2  -6 -26 4182.09 450.044   4
   2  -6 -26 4457.52 465.052   4
   2   6 -26 4483.88 390.953   1
   2   6 -27 6345.86 456.817   1
  -2  -6 -27 4927.21 480.814   4
   2  -7   0 67295.8 838.545   3
   2   7   0 70056.6 847.966   2
  -2   7   0 68305.9 705.283   2
   2  -7   0 68991.9 624.839   4
  -2  -7   0 68400.4 884.181   2
  -2  -7   1 20993.9 493.569   2
   2  -7   1 20995.0 308.587   4
   2  -7   1 21966.1 400.682   2
   2   7   1 22581.6 494.123   2
  -2   7   1 21488.9 412.004   2
  -2   7  -1 21435.8 371.623   2
   2  -7  -1 20732.4 386.922   4
   2  -7   1 21524.5 484.694   3
  -2  -7  -1 22849.4 522.751   2
   2  -7  -1 22388.0 472.389   3
   2   7  -1 22925.6 488.300   2
   2  -7   2 182.926 46.1912   4
  -2  -7   2 268.907 119.825   2
   2  -7  -2 272.782 85.0553   4
  -2   7  -2 179.044 63.4317   2
   2  -7   2 34.7715 111.523   3
   2   7   2 187.505 89.1749   2
   2   7  -2 113.556 81.0703   2
   2  -7   2 162.408 70.5590   2
  -2   7   2 252.633 89.5256   2
   2  -7  -2 155.930 105.870   3
  -2   7   3 186.116 80.8358   3
   2   7   3 374.516 100.125   2
   2   7  -3 400.469 93.7384   2
   2  -7  -3 152.420 99.5235   4
  -2   7  -3 369.695 65.5263   2
  -2   7   3 409.202 100.020   2
   2  -7   3 183.814 64.8733   2
  -2  -7   3 320.730 112.119   2
   2   7  -4 73833.9 879.897   2
   2   7   4 73772.0 973.231   2
  -2  -7   4 71286.3 881.423   2
  -2   7   4 74478.4 939.609   2
   2  -7  -4 72689.9 871.370   4
  -2   7   4 72531.2 831.739   3
  -2  -7   4 73476.8 761.025   1
  -2   7  -4 73169.0 601.224   2
   2  -7   4 75344.0 626.588   2
  -2  -7  -4 75623.1 566.170   3
   2  -7   5 60758.8 559.739   2
  -2  -7   5 60473.2 812.148   2
  -2   7   5 62017.5 755.990   3
  -2   7   5 63095.9 874.984   2
   2  -7  -5 59905.7 838.954   4
  -2  -7   5 61094.6 703.612   1
   2   7   5 61325.9 903.561   2
   2  -7   6 18772.7 324.399   2
  -2   7   6 19283.6 436.342   3
   2  -7  -6 19824.6 506.511   4
  -2  -7   6 20133.4 475.883   2
  -2  -7   6 20481.5 417.592   1
  -2  -7   7 210.610 69.4981   1
  -2  -7   7-6.31004 133.588   2
  -2   7   7 407.041 88.3670   3
   2  -7   7 219.089 59.2604   2
  -2  -7   8 17455.7 406.147   1
   2  -7   8 17766.4 321.140   2
   2  -7   9 56.2229 52.0268   2
   2   7  -9 79.0110 77.6525   1
  -2   7  -9 68.1093 29.2642   1
   2   7  10 241.497 38.1047   3
   2  -7  10 385.398 74.9188   2
   2  -7 -10 357.462 160.108   4
  -2   7 -10 274.527 47.2748   1
   2   7 -10 266.353 101.566   1
   2   7  11 894.124 64.2386   3
   2  -7  11 900.446 100.421   2
  -2  -7  11 898.187 119.018   4
   2  -7 -11 908.383 184.566   4
   2   7 -11 970.457 130.874   1
  -2   7 -11 932.605 76.2540   1
  -2   7 -12 219.728 57.6362   1
   2   7 -12 133.870 88.5009   1
   2   7  12 258.428 44.5302   3
   2  -7 -12 160.427 134.840   4
  -2  -7  12 262.417 89.3951   4
  -2   7 -13 27256.8 428.409   1
   2   7 -13 26142.4 569.425   1
   2  -7 -13 26007.3 751.842   4
   2   7 -14 7686.71 324.154   1
  -2   7 -14 7797.55 256.055   1
  -2  -7 -14 7901.50 466.804   4
   2  -7 -14 7173.54 426.768   4
  -2   7 -15 1472.87 130.121   1
   2   7 -15 1321.50 167.594   1
  -2  -7 -16 7625.53 449.686   4
   2   7 -16 8080.77 356.076   1
   2  -7 -16 7959.71 473.390   4
   2  -7 -17-279.957 211.659   4
  -2  -7 -17-370.444 219.751   4
   2  -7 -18 3848.65 370.909   4
   2   7 -18 4205.67 273.162   1
  -2  -7 -18 4045.01 382.376   4
  -2  -7 -19-445.836 235.302   4
   2   7 -19 98.6297 121.649   1
   2  -7 -19-286.426 220.158   4
   2   7 -20 4263.55 302.510   1
  -2  -7 -20 4163.38 417.939   4
   2  -7 -20 3735.37 386.414   4
   2   7 -21 5350.99 347.034   1
   2  -7 -21 4908.04 446.507   4
  -2  -7 -21 4889.12 436.920   4
  -2  -7 -22 1074.26 278.689   4
   2  -7 -22 1024.10 254.013   4
   2   7 -22 1099.18 208.271   1
  -2   7 -22 1276.96 179.597   1
   2  -7 -23 308.925 233.952   4
   2   7 -23 268.737 156.752   1
  -2  -7 -23 25.2524 222.014   4
   2  -7 -24 549.209 263.389   4
  -2  -7 -24 280.114 212.605   4
   2   7 -24 227.231 160.523   1
   2   7 -25 173.651 150.149   1
   2  -7 -25 547.531 238.887   4
   2  -7 -26 780.704 276.620   4
  -2  -7 -26 885.030 289.773   4
   2   7 -26 1124.66 235.355   1
   2  -8   0 34660.2 478.062   4
  -2   8   0 32388.4 524.317   2
   2  -8   0 31200.0 603.679   3
   2   8   0 33428.9 620.781   2
  -2  -8   0 30174.3 622.343   2
   2  -8   1 22085.4 524.304   3
   2   8   1 21431.9 517.807   2
  -2  -8   1 22232.1 540.236   2
   2   8  -1 22044.5 508.088   2
  -2   8  -1 21858.3 408.168   2
   2  -8   1 22860.2 353.513   4
   2  -8  -1 21262.3 498.866   3
  -2   8   1 22366.6 443.863   2
   2  -8   1 25614.6 503.660   2
   2  -8  -1 22570.9 433.159   4
   2  -8   2 11436.3 320.973   2
  -2   8  -2 9637.29 265.858   2
   2  -8  -2 10329.7 342.529   3
   2  -8  -2 9333.87 303.225   4
  -2   8   2 10686.9 335.592   2
   2   8  -2 9910.66 344.165   2
   2  -8   2 11934.4 424.721   3
   2  -8   2 9980.95 207.629   4
  -2  -8   2 10452.4 372.197   2
   2   8   2 9734.90 361.719   2
  -2   8  -3 11948.6 276.951   2
  -2  -8   3 11991.1 397.858   2
   2  -8   3 10964.9 181.454   4
   2  -8   3 10481.3 270.554   2
   2   8  -3 12093.0 370.032   2
  -2   8   3 11587.0 363.391   2
   2  -8  -3 11233.9 352.523   4
   2  -8  -4 38663.1 647.430   4
   2  -8   4 37435.2 491.275   2
  -2  -8   4 37955.6 580.533   1
  -2   8   4 39507.7 705.697   2
   2   8  -4 37701.2 663.601   2
  -2  -8  -4 38223.2 455.761   3
  -2   8   4 38576.3 629.134   3
  -2   8  -4 38100.6 482.813   2
  -2  -8   4 39285.0 685.017   2
   2  -8  -5 400.650 124.896   4
  -2   8   5 725.551 104.410   3
  -2   8   5 565.883 111.637   2
  -2  -8  -5 529.193 65.7741   3
  -2  -8   5 675.204 95.1461   1
   2  -8   5 695.650 79.3213   2
   2  -8   6 9771.83 251.961   2
  -2  -8   6 9968.42 299.673   1
  -2   8   6 9661.58 319.208   3
   2  -8   7 44939.8 534.310   2
  -2  -8   7 45476.5 649.301   1
  -2   8   7 44556.6 685.501   3
  -2  -8   8 14361.5 371.993   1
   2  -8   8 14206.2 309.011   2
  -2   8   8 14426.5 401.796   3
  -2   8   9 12891.0 381.930   3
   2  -8  -9 12409.7 488.549   4
   2  -8   9 12506.4 296.203   2
   2  -8 -10 17871.0 588.661   4
   2  -8  10 17793.7 372.810   2
   2   8 -11 8342.75 305.231   1
   2  -8  11 8420.61 264.401   2
   2  -8 -11 7901.74 407.914   4
  -2   8 -11 8281.60 182.741   1
   2  -8  12 2369.60 150.567   2
   2   8  12 2446.57 106.581   3
  -2  -8  12 2529.94 213.035   2
   2  -8 -12 2783.26 274.382   4
  -2   8 -12 2659.20 119.491   1
   2   8 -12 2428.56 183.776   1
   2  -8 -13 29322.2 821.118   4
   2   8 -13 28946.9 597.669   1
   2   8  13 29287.8 372.373   3
  -2  -8  13 29535.4 701.582   2
  -2   8 -13 30520.6 425.049   1
   2  -8  13 28687.1 533.347   2
   2  -8  14 53637.0 744.358   2
   2   8  14 52905.5 531.992   3
  -2  -8  14 52331.1 949.262   2
   2   8 -14 52277.6 820.469   1
  -2   8 -14 53099.4 611.179   1
   2  -8 -14 51620.3 1117.70   4
   2  -8 -15 17847.0 687.414   4
  -2  -8 -15 17796.2 673.670   4
  -2   8 -15 19554.6 398.336   1
   2   8 -15 18910.4 519.631   1
  -2  -8 -16 2969.70 355.358   4
   2  -8 -16 1669.35 256.479   4
   2   8 -16 1920.36 194.252   1
  -2   8 -16 2244.91 160.246   1
   2   8 -17 26576.7 656.016   1
  -2  -8 -17 24466.3 834.194   4
  -2   8 -17 27103.1 531.919   1
   2  -8 -17 26112.7 874.780   4
   2  -8 -18-49.3310 188.360   4
  -2   8 -18 209.338 91.7794   1
   2   8 -18 385.152 142.673   1
  -2  -8 -18-152.329 243.914   4
   2  -8 -19 18102.3 761.055   4
  -2   8 -19 17959.1 484.919   1
  -2  -8 -19 17222.8 753.246   4
   2   8 -19 16619.3 560.180   1
  -2  -8 -20 4106.04 399.112   4
  -2   8 -20 4084.74 251.429   1
   2   8 -20 3633.00 289.890   1
   2  -8 -20 3726.09 391.218   4
  -2  -8 -21 13081.7 693.280   4
   2  -8 -21 12148.7 663.540   4
   2   8 -21 12349.1 514.547   1
  -2  -8 -22 1688.79 297.059   4
   2  -8 -22 1566.50 305.601   4
   2   8 -22 1709.82 225.424   1
  -2  -8 -23 8677.44 599.636   4
   2  -8 -23 8288.87 594.311   4
   2   8 -23 8510.81 457.255   1
   2  -8 -24 2156.90 325.248   4
   2   8 -24 3042.19 297.501   1
  -2  -8 -24 3098.87 389.790   4
   2  -8 -25 433.809 238.445   4
  -2  -8 -25 874.794 255.514   4
   2  -9   0 3575.63 206.685   4
   2  -9   0 2352.33 198.986   3
  -2   9   0 2460.54 164.942   2
  -2   9  -1 9878.79 294.914   2
   2  -9   1 11523.0 286.161   4
   2  -9  -1 11795.4 341.324   4
   2  -9  -1 9261.03 350.816   3
   2  -9   1 10443.1 358.091   2
  -2   9   1 9563.44 316.485   2
   2  -9   1 9512.42 370.152   3
  -2   9  -2 1704.67 127.289   2
   2  -9   2 1582.80 188.981   3
   2  -9  -2 2439.43 202.001   4
   2  -9  -2 1460.22 158.050   3
   2  -9   2 2347.00 208.802   2
  -2   9   2 1702.60 150.362   2
   2  -9   2 2285.04 136.674   4
  -2   9   3 191.815 91.4426   2
   2  -9  -3 133.644 109.887   4
  -2  -9  -3-18.3537 63.6257   3
  -2   9  -3 19.4326 55.6305   2
   2  -9  -3-68.6723 101.724   3
  -2  -9   4 6976.42 259.410   1
   2  -9   4 6694.84 125.689   1
  -2  -9  -4 6729.20 218.487   3
  -2   9   4 6640.75 303.987   2
  -2   9  -4 6983.64 229.750   2
   2  -9   4 6859.48 237.457   2
   2  -9  -4 6092.21 278.449   4
   2  -9   4 6019.51 128.800   4
   2  -9  -5 1028.31 179.223   4
  -2  -9  -5 337.090 69.4599   3
  -2  -9   5 375.415 85.3537   1
   2  -9   5 308.404 79.9890   2
  -2   9   5 396.029 89.6993   3
  -2   9  -5 319.930 66.5789   2
  -2   9   6 4585.65 236.337   3
  -2  -9   6 4552.37 214.377   1
   2  -9   6 4737.01 190.640   2
  -2   9   7 1999.22 163.161   3
   2  -9   7 1988.11 134.669   2
  -2  -9   7 1965.20 150.760   1
  -2   9   8 3183.68 196.929   3
   2  -9   8 3327.33 172.987   2
  -2  -9   8 3699.05 201.796   1
   2  -9  -9 87.3358 125.423   4
   2  -9   9 3.60610 62.1023   2
   2  -9  10 670.968 91.6775   2
  -2  -9  10 864.211 170.587   2
   2  -9 -10 471.864 156.666   4
   2  -9  11 637.161 95.8616   2
   2  -9 -11 371.821 163.793   4
  -2  -9  11 638.670 141.769   2
  -2  -9  12 368.001 125.044   2
   2  -9 -12 529.528 178.062   4
   2  -9  12 478.644 91.9513   2
   2  -9  13 20626.7 455.996   2
  -2  -9  13 19939.9 585.611   2
   2  -9 -13 20381.7 705.445   4
   2   9 -14 134.824 98.5040   1
   2  -9  14 186.829 86.4163   2
   2  -9 -14 302.223 172.611   4
  -2   9 -14 353.826 64.9067   1
  -2  -9  14 42.7669 122.485   2
   2  -9 -15 1597.17 272.719   4
  -2  -9  15 1483.61 195.424   2
   2   9 -15 1353.44 158.430   1
  -2   9 -15 1870.01 125.806   1
   2  -9 -16 428.141 200.770   4
   2   9 -16 725.593 137.898   1
  -2   9 -16 635.701 89.6494   1
  -2  -9 -16 348.287 205.594   4
  -2  -9  16 856.337 170.488   2
  -2  -9  17 145.964 135.157   2
  -2   9 -17 161.010 80.9700   1
   2  -9 -17 275.368 186.081   4
   2   9 -17-21.6531 105.445   1
   2  -9 -18 4465.72 409.754   4
   2   9 -18 5182.73 311.777   1
  -2  -9  18 4832.95 338.194   2
  -2   9 -18 5164.36 239.026   1
  -2  -9 -18 6023.39 471.722   4
  -2  -9 -19 315.748 233.794   4
   2  -9 -19-65.5976 184.980   4
   2   9 -19 128.561 112.701   1
  -2  -9  19 251.808 156.088   2
   2  -9  19 157.802 100.877   2
   2  -9 -20-166.923 209.489   4
  -2  -9 -20-141.215 230.220   4
   2   9 -20 139.420 123.283   1
   2   9 -21 18660.4 618.935   1
  -2  -9 -21 17870.0 828.844   4
   2  -9 -21 17523.2 822.705   4
  -2  -9 -22 361.522 247.213   4
   2  -9 -22 195.836 210.783   4
   2   9 -22-22.7364 136.002   1
  -2  -9 -23 52.2776 209.530   4
   2  -9 -23 106.959 213.929   4
   2   9 -23 300.256 151.389   1
   2  -9 -24 2778.93 398.099   4
  -2  -9 -24 2752.06 390.873   4
  -2  -9 -25 1942.56 355.275   4
   2 -10   0 15742.1 482.161   3
  -2  10   0 15978.1 415.445   2
   2 -10   0 16123.3 373.619   4
  -2  10  -1 4308.03 222.037   2
  -2  10   1 4600.55 236.344   2
   2 -10  -1 4494.22 265.649   3
   2 -10  -1 4686.59 217.831   4
   2 -10   1 4708.32 279.092   3
   2 -10   1 4821.47 243.287   2
   2 -10   1 4767.97 189.306   4
   2 -10  -2 2925.26 194.320   4
   2 -10   2 2563.38 225.223   3
  -2  10  -2 2829.94 174.149   2
   2 -10   2 2566.79 192.352   2
   2 -10   2 2863.66 137.822   4
  -2  10   2 2343.17 185.856   2
   2 -10  -2 2891.47 215.744   3
  -2  10   3 1062.13 143.188   2
   2 -10   3 1106.95 84.2246   4
   2 -10  -3 1401.58 149.270   4
  -2 -10  -3 1356.17 125.888   3
  -2  10  -3 1313.49 121.397   2
  -2 -10  -3 2004.16 243.523   2
   2 -10   3 1206.00 138.354   2
   2 -10  -3 1246.56 158.572   3
  -2  10  -4 28855.5 502.526   2
   2 -10  -4 29298.5 630.551   4
  -2 -10  -4 29253.5 478.230   3
   2 -10   4 29103.7 328.666   4
  -2 -10  -4 27815.2 748.645   2
   2 -10   4 29048.1 535.191   2
  -2 -10  -5 2401.24 147.690   3
  -2 -10   5 2501.18 169.623   1
  -2 -10  -5 2367.96 260.140   2
   2 -10   5 2312.60 156.968   2
  -2  10  -5 2320.46 153.048   2
   2 -10   6 57451.6 710.455   2
  -2 -10   6 56063.9 773.173   1
  -2 -10  -6 56199.0 1115.55   2
   2 -10   7 40691.1 585.102   2
  -2 -10   7 40061.8 652.141   1
  -2 -10  -7 38396.5 903.841   2
  -2 -10   8 5259.00 251.290   1
   2 -10   8 5608.17 225.209   2
  -2 -10   8 5363.54 301.891   2
   2 -10  -8 4834.31 317.775   4
   2 -10  -9 159.101 137.123   4
  -2 -10   9 63.6879 105.228   2
  -2 -10   9 191.193 85.8353   1
   2 -10   9 164.244 72.6345   2
   2 -10  10 95277.1 929.560   2
  -2 -10  10 95534.8 1224.33   2
   2 -10 -10 93348.5 1407.90   4
   2 -10 -11 1115.15 212.747   4
   2 -10  11 1141.26 124.417   2
  -2 -10  11 1001.98 167.469   2
   2 -10  12 5037.52 228.073   2
   2 -10 -12 5002.95 367.087   4
  -2 -10  12 4687.02 302.175   2
   2 -10 -13 12907.9 583.104   4
  -2 -10  13 13777.1 504.513   2
   2 -10  13 14061.1 389.748   2
   2 -10  14 23929.1 534.169   2
  -2 -10 -14 27546.0 927.180   4
  -2 -10  14 24345.9 664.280   2
   2 -10 -14 23343.3 797.903   4
  -2 -10  15 1970.31 219.633   2
  -2 -10 -15 1374.08 209.461   4
   2 -10 -15 2229.74 285.153   4
  -2 -10  16 8425.22 418.616   2
  -2 -10 -16 10664.8 604.485   4
   2 -10 -16 8522.77 526.111   4
   2 -10 -17 8043.80 514.522   4
  -2 -10  17 7999.29 423.349   2
   2  10 -17 7537.14 359.428   1
  -2 -10 -17 7612.16 540.840   4
   2  10 -18 10810.5 436.064   1
  -2 -10 -18 9828.93 589.761   4
   2 -10 -18 10830.0 610.030   4
  -2 -10  18 11919.2 516.218   2
  -2 -10  19 162.822 138.526   2
   2  10 -19 205.530 137.932   1
  -2 -10 -19 145.762 225.767   4
   2 -10 -19 285.691 212.526   4
   2  10 -20 15652.2 546.365   1
   2 -10 -20 16365.8 789.267   4
  -2 -10 -20 15804.1 769.816   4
  -2 -10  20 16147.8 617.030   2
   2  10 -21 7802.75 409.751   1
  -2 -10  21 7414.33 468.358   2
  -2 -10 -21 6289.70 533.086   4
   2 -10 -21 7799.12 572.476   4
  -2 -10 -22 834.381 288.163   4
  -2 -10  22 475.290 157.859   2
   2 -10 -22 103.389 240.057   4
   2 -10 -23-63.7867 241.527   4
  -2 -10  23-244.883 184.592   2
  -2 -10 -24 9122.05 654.870   4
   2 -10 -24 9565.82 665.116   4
  -2 -10  24 9279.66 534.570   2
  -2 -10  25 535.343 190.439   2
  -2 -11   0 594.263 153.394   2
   2 -11   0 424.230 95.5473   4
  -2  11   0 340.303 88.5590   2
   2 -11   0 594.878 142.890   3
  -2  11   1 3140.10 202.250   2
   2 -11   1 3078.13 239.082   3
   2 -11  -1 3406.04 241.916   3
  -2  11  -1 3547.64 204.734   2
   2 -11   1 3288.11 228.137   2
  -2 -11  -1 3068.69 264.205   2
  -2 -11   1 3285.26 255.387   2
   2 -11   1 3346.90 175.365   4
   2 -11  -1 3034.06 192.476   4
   2 -11   2 3950.12 177.567   4
   2 -11   2 3742.16 273.778   3
   2 -11  -2 4052.54 258.191   3
  -2  11  -2 4137.74 212.174   2
  -2 -11  -2 3959.04 286.669   2
  -2 -11   2 4889.24 298.214   2
   2 -11   2 3966.36 249.150   2
   2 -11  -2 3785.47 223.305   4
   2 -11  -3 5557.45 290.642   4
  -2 -11  -3 5332.40 234.212   3
   2 -11   3 5148.97 321.177   3
   2 -11  -3 4821.64 279.742   3
  -2  11  -3 5423.93 241.208   2
  -2 -11  -3 4948.96 329.430   2
  -2 -11   3 5991.37 329.976   2
   2 -11   3 5088.30 174.486   4
   2 -11   3 4984.99 261.974   2
  -2 -11   4 1816.98 210.417   2
  -2  11  -4 1533.62 132.019   2
  -2 -11  -4 1476.02 210.761   2
   2 -11   4 1151.17 138.141   2
  -2 -11  -4 1595.40 134.180   3
   2 -11   4 1458.58 89.3080   4
  -2 -11   5 3595.18 202.177   1
   2 -11   5 3297.37 98.3064   1
  -2 -11  -5 3678.00 329.973   2
   2 -11   5 3799.14 215.323   2
  -2 -11   5 3809.84 259.828   2
   2 -11   5 3134.70 103.245   4
  -2 -11  -5 3430.10 181.847   3
  -2  11  -5 3446.42 186.878   2
  -2 -11   6 534.432 99.3738   1
  -2 -11  -6 734.046 203.841   2
  -2 -11   6 368.864 130.145   2
   2 -11   6 345.380 87.0570   2
  -2 -11  -7 723.938 194.104   2
  -2 -11   7 922.121 117.414   1
   2 -11   7 689.557 105.004   2
   2 -11  -7 723.407 155.343   4
  -2 -11   7 856.282 166.453   2
  -2 -11   8 7598.01 358.618   2
   2 -11   8 7458.57 272.897   2
  -2 -11   8 6641.22 288.712   1
   2 -11  -8 6728.59 386.069   4
  -2 -11   9 2934.05 239.455   2
  -2 -11   9 2948.12 192.785   1
   2 -11  -9 2841.15 268.263   4
   2 -11   9 3024.25 187.972   2
  -2 -11  10 0.78699 115.266   2
   2 -11 -10-114.640 168.231   4
   2 -11  10 11.8932 71.5381   2
  -2 -11  11 379.994 142.045   2
   2 -11 -11 213.509 160.039   4
   2 -11  11 299.420 96.2139   2
  -2 -11  12 3301.92 259.860   2
   2 -11  12 3607.98 211.157   2
   2 -11 -12 3446.70 333.687   4
  -2 -11  13 1690.70 215.966   2
   2 -11 -13 1508.72 252.730   4
   2 -11  13 2423.88 189.456   2
   2 -11 -14 642.426 197.531   4
  -2 -11  14 651.928 163.232   2
   2 -11 -15 137.005 176.483   4
  -2 -11  15 437.011 150.727   2
  -2 -11  16 8467.46 434.077   2
  -2 -11 -16 8737.00 567.180   4
   2 -11 -16 7524.51 502.142   4
  -2 -11 -17 5435.95 443.703   4
   2 -11 -17 5676.49 467.629   4
  -2 -11  17 6077.92 386.542   2
  -2 -11  18 418.011 164.301   2
  -2 -11 -18 290.552 234.257   4
   2 -11 -18 610.167 225.110   4
   2 -11 -19 2477.43 351.641   4
  -2 -11  19 2492.20 266.350   2
  -2 -11 -19 2866.84 380.908   4
  -2 -11 -20 804.987 282.006   4
  -2 -11  20 559.903 174.277   2
   2 -11 -20 411.129 212.146   4
  -2 -11 -21 3868.71 456.004   4
   2 -11 -21 4251.65 458.069   4
  -2 -11  21 4221.00 346.617   2
  -2 -11  22 1059.14 214.638   2
  -2 -11 -22 1246.12 288.118   4
   2 -11 -22 1284.03 299.065   4
  -2 -11 -23 142.486 251.342   4
  -2 -11  23 254.388 166.273   2
   2 -11 -23 76.5955 218.701   4
   2 -12   0 24445.1 523.414   4
  -2 -12   0 26996.9 702.413   2
   2 -12   0 25079.5 651.734   3
  -2  12  -1 18966.7 488.820   2
   2 -12  -1 19065.2 568.462   3
   2 -12  -1 18593.2 475.675   4
  -2 -12  -1 19055.1 616.590   2
   2 -12   1 18745.8 595.817   3
  -2 -12   1 19502.2 604.354   2
   2 -12   1 18765.5 422.133   4
   2 -12  -2 3108.60 221.251   4
   2 -12  -2 3287.85 252.787   3
  -2 -12  -2 3130.03 207.678   3
   2 -12   2 3162.96 169.255   4
  -2 -12  -2 2973.01 273.530   2
   2 -12   2 3181.33 273.567   3
  -2 -12   2 3527.08 272.569   2
  -2  12  -2 3275.83 210.180   2
  -2 -12  -3 101718. 1063.17   3
   2 -12  -3 100546. 1253.27   3
  -2  12  -3 100709. 1067.42   2
   2 -12   3 101781. 1222.45   2
  -2 -12  -3 101068. 1504.11   2
   2 -12   3 100390. 1363.86   3
  -2 -12   3 100450. 1335.56   2
   2 -12   3 97878.2 826.470   4
  -2 -12   4 231.459 132.930   2
  -2 -12  -4 161.449 93.2024   3
   2 -12   4 92.7541 96.1950   2
  -2 -12  -4 166.644 154.376   2
   2 -12   4 171.604 57.7477   4
  -2  12  -4 108.050 74.1776   2
  -2 -12   5 1272.75 183.203   2
  -2 -12   5 1574.88 151.858   1
  -2 -12  -5 1223.08 131.277   3
   2 -12   5 1472.98 75.1894   1
  -2 -12  -5 1314.34 236.423   2
   2 -12   5 1493.21 160.117   2
  -2  12  -5 1526.99 143.769   2
   2 -12   5 1217.99 76.1547   4
  -2 -12  -6 3054.18 301.234   2
  -2 -12   6 3509.29 270.731   2
  -2 -12   6 3524.15 208.980   1
   2 -12   6 3476.10 217.613   2
   2 -12  -6 3094.11 272.041   4
  -2 -12   7 106197. 1369.59   2
  -2 -12  -7 108619. 1633.26   2
   2 -12   7 105482. 1093.60   2
  -2 -12   7 105365. 1126.26   1
   2 -12  -7 104335. 1439.84   4
  -2 -12   8 4702.24 298.159   2
   2 -12  -8 4492.62 337.923   4
  -2 -12   8 4393.11 241.371   1
   2 -12   8 4999.77 249.693   2
  -2 -12   9 2657.40 244.698   2
   2 -12   9 2678.74 186.998   2
   2 -12  -9 3009.67 287.612   4
   2 -12 -10 2263.82 261.152   4
  -2 -12  10 1949.36 217.105   2
   2 -12  10 2320.80 173.519   2
   2 -12  11 55153.0 793.609   2
  -2 -12  11 53438.4 1003.54   2
   2 -12 -11 55139.6 1164.59   4
  -2 -12  12 2210.91 229.628   2
   2 -12 -12 1799.68 270.824   4
  -2 -12  13 10023.0 457.130   2
   2 -12 -13 10202.3 557.521   4
  -2 -12  14 2045.46 227.400   2
   2 -12 -14 1616.63 281.793   4
   2 -12 -15 14.5059 188.254   4
  -2 -12 -15-83.3245 217.532   4
  -2 -12  15 60.4296 124.236   2
   2 -12 -16 45.2677 202.273   4
  -2 -12 -16 88.6328 209.971   4
  -2 -12  16-161.218 148.480   2
  -2 -12 -17 31061.2 1042.90   4
   2 -12 -17 31556.8 1053.92   4
  -2 -12  17 31879.0 857.358   2
  -2 -12  18 486.719 179.320   2
  -2 -12 -18 522.311 260.607   4
   2 -12 -18 247.548 227.224   4
   2 -12 -19 1208.05 294.473   4
  -2 -12 -19 2293.82 365.852   4
  -2 -12  19 1541.97 224.105   2
  -2 -12  20 431.233 168.385   2
  -2 -12 -20 20.4013 212.021   4
   2 -12 -20 216.395 220.959   4
  -2 -12 -21 2211.60 377.167   4
   2 -12 -21 1809.53 337.956   4
  -2 -12  21 2263.17 276.113   2
  -2 -12  22 134.755 159.803   2
  -2 -12 -22 602.583 269.860   4
   2 -12 -22 320.627 261.141   4
   2 -13   0 341.908 91.0588   4
   2 -13   0 510.394 151.616   3
  -2 -13   0 380.097 159.393   2
   2 -13  -1-50.6083 131.395   3
   2 -13   1-55.4467 86.7235   4
   2 -13  -1-42.2365 93.3299   4
   2 -13   1 39.7216 134.673   3
  -2 -13  -1-286.455 177.596   2
  -2 -13   1-8.89770 139.764   2
  -2 -13  -2 1676.99 167.764   3
  -2 -13   2 1686.39 218.580   2
   2 -13  -2 1741.17 205.506   3
   2 -13   2 1660.00 224.397   3
  -2 -13  -2 1066.07 208.911   2
   2 -13   2 1646.65 138.470   4
  -2 -13   3-39.9681 129.297   2
  -2 -13  -3-10.6600 86.8218   3
   2 -13   3 193.722 84.9782   4
   2 -13   3-76.6171 143.494   3
   2 -13  -3-308.373 149.158   3
  -2 -13  -3 239.276 207.889   2
  -2  13  -3 8.49312 70.4875   2
   2 -13   4 2486.95 134.716   4
  -2 -13   4 2170.96 232.968   2
  -2  13  -4 2052.77 168.715   2
   2 -13   4 2262.51 251.223   3
  -2 -13  -4 3269.32 360.252   2
  -2 -13  -4 2279.58 183.610   3
   2 -13   5 45.1168 37.0287   4
  -2 -13  -5-39.4818 86.2026   3
  -2  13  -5 103.320 83.8783   2
  -2 -13  -5 126.776 199.477   2
   2 -13  -5-142.134 131.068   4
   2 -13   5 78.0217 36.3660   1
  -2 -13   5 14.3245 120.827   2
   2 -13  -6 6498.04 374.202   4
  -2 -13  -6 6213.04 419.614   2
  -2 -13   6 7233.87 378.518   2
  -2  13  -6 6711.22 287.258   2
   2 -13  -7 659.631 164.819   4
  -2 -13   7 912.812 175.328   2
  -2 -13   8 145.248 131.803   2
   2 -13  -8 413.362 175.608   4
  -2 -13   9 1035.73 193.218   2
   2 -13  -9 1074.90 209.541   4
  -2 -13  10 188.665 136.928   2
   2 -13 -10 16.0134 168.566   4
   2 -13 -11 7095.72 441.144   4
  -2 -13  11 7297.39 388.792   2
  -2 -13  12 2228.46 239.487   2
   2 -13 -12 1850.47 273.079   4
  -2 -13  13 5.35022 121.261   2
   2 -13 -13 40.8059 185.953   4
   2 -13 -14-15.9406 184.634   4
  -2 -13  14 76.7496 123.496   2
  -2 -13 -15 1155.71 264.480   4
   2 -13 -15 1306.22 277.768   4
  -2 -13  15 1223.63 202.953   2
  -2 -13 -16-187.583 237.289   4
   2 -13 -16 5.40477 194.168   4
  -2 -13  16-53.4306 127.236   2
  -2 -13 -17 625.589 262.220   4
  -2 -13  17 466.759 169.115   2
   2 -13 -17 488.307 227.121   4
   2 -13 -18-55.0204 215.695   4
  -2 -13  18 269.457 161.444   2
  -2 -13 -18 24.0110 220.722   4
  -2 -13 -19 1107.88 300.324   4
   2 -13 -19 1305.97 311.730   4
  -2 -13  19 1503.64 231.830   2
   2 -13 -20 397.626 253.701   4
  -2 -13 -20 427.754 234.845   4
  -2 -13  20 607.524 182.171   2
  -2 -13 -21 688.734 307.470   4
   2 -13 -21-49.5413 228.161   4
   2 -14   0 3580.04 294.327   3
  -2 -14   0 3712.13 306.919   2
   2 -14   0 3917.10 232.332   4
   2 -14   1 1671.48 151.762   4
   2 -14   1 1498.19 215.374   3
  -2 -14  -1 1684.39 187.368   3
  -2 -14   1 1646.03 224.790   2
   2 -14  -1 1809.69 229.991   3
  -2 -14  -1 1745.66 247.849   2
   2 -14   2 1673.83 139.738   4
   2 -14  -2 2123.59 230.918   3
   2 -14   2 1674.63 235.772   3
  -2 -14  -2 1785.90 179.412   3
  -2 -14  -2 1927.73 255.287   2
  -2 -14   2 1684.54 223.724   2
  -2 -14  -3 2500.69 309.500   2
  -2 -14   3 2688.38 266.946   2
   2 -14   3 2474.41 273.663   3
  -2 -14  -3 2740.22 209.781   3
   2 -14  -3 2605.51 246.455   3
   2 -14   3 2768.15 168.083   4
   2 -14   4 43695.0 983.109   3
   2 -14   4 42326.4 554.466   4
  -2 -14   4 43235.5 954.665   2
   2 -14  -4 42408.1 879.508   4
  -2 -14  -4 43145.8 754.605   3
  -2 -14  -4 43236.4 1099.35   2
  -2 -14   5 878.154 189.445   2
  -2 -14  -5 836.659 126.904   3
   2 -14   5 1457.74 253.607   3
  -2 -14  -5 1667.13 318.235   2
   2 -14  -5 874.310 190.265   4
   2 -14   5 686.181 70.0032   4
   2 -14  -6 29735.0 768.553   4
  -2 -14  -6 30206.1 927.363   2
  -2 -14   6 28879.4 774.260   2
   2 -14  -7 690.960 172.447   4
  -2 -14   7 971.172 181.117   2
  -2 -14   8 23519.6 712.853   2
   2 -14  -8 23766.1 738.936   4
   2 -14  -9 3182.70 308.308   4
  -2 -14   9 2773.06 265.214   2
   2 -14 -10 53408.3 1204.31   4
  -2 -14  10 53914.9 1064.21   2
   2 -14 -11-32.1017 174.949   4
  -2 -14  11-33.9921 131.070   2
   2 -14 -12 1126.34 239.418   4
  -2 -14  12 1461.43 219.741   2
  -2 -14 -13 5443.31 477.092   4
   2 -14 -13 5073.69 414.811   4
  -2 -14  13 5015.65 362.416   2
  -2 -14  14 27520.6 788.458   2
   2 -14 -14 26665.3 940.592   4
  -2 -14 -14 26775.2 965.863   4
  -2 -14 -15 1588.30 304.627   4
  -2 -14  15 1738.12 230.665   2
   2 -14 -15 1157.68 267.091   4
  -2 -14 -16 7632.52 558.821   4
   2 -14 -16 7848.80 554.246   4
  -2 -14  16 7897.55 450.386   2
  -2 -14  17 17.6978 130.673   2
  -2 -14 -17-234.948 241.674   4
   2 -14 -17-16.4653 211.828   4
  -2 -14 -18 8207.76 582.528   4
  -2 -14  18 7630.52 454.234   2
   2 -14 -18 7585.30 575.607   4
  -2 -14  19 614.221 196.063   2
   2 -14 -19 867.838 293.323   4
  -2 -14 -19 822.436 270.196   4
  -2 -14 -20 6515.41 568.182   4
   2 -14 -20 6123.41 546.238   4
   2 -14 -21 368.237 266.409   4
   2 -15   0 7092.79 328.508   4
   2 -15   0 5050.05 354.871   3
  -2 -15   0 4845.45 376.933   2
   2 -15   1 377.570 166.477   3
  -2 -15   1 464.671 186.396   2
  -2 -15  -1 264.524 129.862   3
  -2 -15  -1 404.161 179.143   2
   2 -15  -1 219.077 142.879   3
   2 -15   1 308.706 105.951   4
   2 -15   2 1929.35 160.980   4
  -2 -15  -2 1802.59 263.997   2
   2 -15  -2 1999.01 239.134   3
   2 -15   2 2090.61 220.303   2
   2 -15   2 2310.35 261.413   3
  -2 -15  -2 2308.30 209.034   3
  -2 -15   2 2308.49 265.469   2
  -2 -15  -3 31.9865 105.775   3
   2 -15  -3-16.1560 129.832   3
   2 -15   3 86.0406 161.349   3
  -2 -15   3 174.012 140.446   2
   2 -15   3 141.199 123.526   2
   2 -15  -3 129.964 113.948   4
   2 -15   3 70.4734 74.8628   4
  -2 -15  -3-106.639 191.099   2
   2 -15  -4 1742.00 215.033   4
  -2 -15  -4 1872.41 187.025   3
   2 -15   4 1537.16 231.438   3
  -2 -15  -4 1699.36 260.441   2
  -2 -15   4 2027.26 244.172   2
   2 -15   4 1794.24 210.361   2
  -2 -15  -5 120.083 103.064   3
   2 -15   5 87.0401 163.217   3
   2 -15  -5 432.474 187.713   4
  -2 -15  -5 151.964 203.732   2
  -2 -15   5 53.7746 138.552   2
   2 -15  -6 150.602 141.351   4
  -2 -15   6-12.3412 137.968   2
   2 -15   6 292.635 214.584   3
  -2 -15  -6 364.190 245.864   2
   2 -15  -7 1967.01 246.679   4
  -2 -15   7 2014.98 236.293   2
  -2 -15   8 5335.36 359.697   2
   2 -15  -8 5079.77 374.037   4
   2 -15  -9 112.551 157.701   4
  -2 -15   9-47.4924 140.952   2
  -2 -15  10 2619.37 272.078   2
   2 -15 -10 2155.47 281.973   4
   2 -15 -11 861.702 225.653   4
  -2 -15  11 832.018 185.209   2
   2 -15 -12 2107.33 298.543   4
  -2 -15 -12 1574.21 321.570   4
  -2 -15  12 1810.09 237.062   2
   2 -15 -13 132.798 186.038   4
  -2 -15 -13-50.5178 222.751   4
  -2 -15  13 332.916 153.050   2
   2 -15 -14 284.736 190.704   4
  -2 -15  14 467.127 177.570   2
  -2 -15 -14 307.971 236.859   4
   2 -15 -15 249.599 204.900   4
  -2 -15 -15 295.043 250.153   4
  -2 -15  15-182.634 137.781   2
  -2 -15 -16 831.873 278.097   4
  -2 -15  16 520.508 169.016   2
   2 -15 -16 351.059 225.142   4
  -2 -15  17 283.084 153.455   2
   2 -15 -17 199.302 211.090   4
  -2 -15 -17 15.7234 202.030   4
  -2 -15 -18 2239.34 365.717   4
   2 -15 -18 2001.83 361.441   4
  -2 -15 -19 6924.23 563.273   4
   2 -15 -19 7193.40 580.310   4
   2 -15 -20 748.408 280.963   4
   2 -16   0 149.431 153.389   3
  -2 -16   0 244.976 139.292   3
  -2 -16   0-61.4216 186.167   2
   2 -16  -1 2113.05 265.317   3
   2 -16   1 2357.67 279.684   3
  -2 -16  -1 2182.60 225.458   3
  -2 -16  -1 1680.99 262.590   2
  -2 -16   1 2112.31 263.304   2
  -2 -16  -2-244.671 218.861   2
  -2 -16   2 276.058 167.724   2
   2 -16  -2 153.342 144.460   3
   2 -16   2 374.431 174.917   3
  -2 -16  -2 194.185 124.640   3
  -2 -16  -3 38723.0 803.704   3
   2 -16   3 39875.9 897.035   2
  -2 -16  -3 38817.4 1085.26   2
   2 -16   3 39577.9 1001.63   3
  -2 -16   3 38697.2 974.447   2
   2 -16  -3 40765.4 875.246   4
  -2 -16   4 2615.94 276.067   2
  -2 -16  -4 1343.64 284.859   2
  -2 -16  -4 2583.80 228.727   3
   2 -16   4 2858.84 269.840   2
   2 -16  -4 2577.66 259.186   4
   2 -16   4 2919.77 309.344   3
  -2 -16   5 4533.58 350.547   2
   2 -16   5 4747.07 379.910   3
  -2 -16  -5 4419.46 271.402   3
  -2 -16  -5 4208.01 404.062   2
   2 -16   5 4284.46 322.383   2
   2 -16  -5 4354.07 326.684   4
   2 -16  -6 1192.42 215.907   4
   2 -16   6 950.920 232.698   3
  -2 -16   6 1191.70 225.621   2
   2 -16   6 1103.72 193.969   2
   2 -16   7 28237.2 897.570   3
   2 -16   7 28872.1 760.416   2
  -2 -16   7 30664.0 857.216   2
   2 -16  -7 28748.0 846.237   4
  -2 -16   8 6372.49 400.626   2
   2 -16  -8 6246.48 417.881   4
  -2 -16   9 7456.48 427.781   2
   2 -16  -9 7166.20 457.152   4
   2 -16 -10 1017.17 240.623   4
  -2 -16  10 1610.28 232.208   2
  -2 -16  11 3619.84 324.113   2
   2 -16 -11 3518.32 352.323   4
   2 -16 -12 1325.86 262.115   4
  -2 -16 -12 1086.55 274.692   4
  -2 -16  12 1233.71 222.557   2
  -2 -16  13 33340.3 922.919   2
  -2 -16 -13 34738.8 1120.39   4
   2 -16 -13 33497.0 1064.85   4
  -2 -16 -14-14.2630 221.055   4
  -2 -16  14-111.526 138.891   2
   2 -16 -14 56.3997 192.362   4
   2 -16 -15 102.253 203.939   4
  -2 -16  15 304.400 163.689   2
  -2 -16 -15 492.158 251.505   4
  -2 -16 -16 851.994 249.967   4
  -2 -16  16 1445.25 235.605   2
   2 -16 -16 1275.83 274.173   4
  -2 -16 -17 13459.1 788.987   4
   2 -16 -17 10009.6 668.362   4
   2 -16 -18 241.937 205.560   4
  -2 -16 -18 169.556 266.652   4
   2 -16 -19 3262.25 422.898   4
   2 -17   0 150.124 157.526   3
  -2 -17   0 323.411 145.574   3
  -2 -17   0 531.217 209.245   2
   2 -17  -1 56.8589 152.968   3
  -2 -17  -1-147.272 217.385   2
   2 -17   1 279.154 169.097   3
  -2 -17   1 26.8375 149.746   3
  -2 -17   1 117.433 167.165   2
  -2 -17  -1-56.7056 120.613   3
   2 -17   2 1566.59 250.518   3
   2 -17  -2 1032.31 199.627   3
  -2 -17  -2 1433.62 195.426   3
  -2 -17  -2 1342.79 281.081   2
   2 -17  -2 1391.90 197.136   4
  -2 -17   2 1280.55 223.410   2
  -2 -17  -3 851.039 163.094   3
  -2 -17  -3 626.271 234.389   2
   2 -17   3 739.320 191.115   3
  -2 -17   3 533.713 202.050   2
   2 -17  -3 956.609 182.764   4
   2 -17  -4 176.013 134.744   4
  -2 -17  -4 314.022 138.044   3
   2 -17   4-38.0893 136.140   2
   2 -17   4 221.125 157.449   3
  -2 -17  -4 285.863 195.257   2
  -2 -17   4 421.731 186.157   2
   2 -17  -5 1306.23 217.672   4
   2 -17   5 1506.90 266.800   3
  -2 -17   5 1307.37 232.766   2
  -2 -17  -5 983.036 233.319   2
   2 -17   5 1566.10 212.492   2
  -2 -17   6 1556.80 245.338   2
   2 -17   6 1421.11 254.241   3
   2 -17  -6 1578.68 221.566   4
  -2 -17   7 24.3034 142.087   2
   2 -17  -7 89.1010 148.642   4
   2 -17   7 424.615 204.192   3
  -2 -17   8 1215.10 223.339   2
   2 -17  -8 1429.43 247.279   4
   2 -17   8 1700.18 290.084   3
  -2 -17   9-53.9511 141.560   2
   2 -17  -9 25.1293 171.783   4
   2 -17 -10 662.596 218.728   4
  -2 -17  10 663.216 190.118   2
   2 -17 -11 289.105 189.080   4
  -2 -17  11 410.470 171.757   2
  -2 -17 -11 775.749 276.887   4
   2 -17 -12 181.023 169.905   4
  -2 -17  12 537.610 173.555   2
  -2 -17 -12 195.766 229.890   4
  -2 -17  13 204.165 148.000   2
  -2 -17 -13 265.904 238.902   4
   2 -17 -13 520.715 207.407   4
  -2 -17  14 556.728 194.845   2
  -2 -17 -14 318.515 230.089   4
   2 -17 -14 360.684 217.364   4
   2 -17 -15-13.5790 199.631   4
  -2 -17 -15 510.229 372.269   4
  -2 -17 -16 342.217 233.959   4
   2 -17 -16 638.972 265.036   4
  -2 -17 -17 34.3153 243.085   4
   2 -17 -17 262.859 236.283   4
   2 -17 -18 1271.99 309.319   4
   2 -18   0 27473.8 865.627   3
  -2 -18   0 26512.5 777.658   3
  -2 -18   0 26803.2 953.250   2
  -2 -18   1 1110.04 238.251   2
  -2 -18  -1 1007.12 268.815   2
   2 -18  -1 979.947 215.853   3
   2 -18   1 1308.87 258.776   3
  -2 -18  -1 1400.76 213.564   3
  -2 -18   1 1092.60 205.700   3
  -2 -18  -2 2597.23 247.788   3
   2 -18  -2 2732.98 299.530   3
  -2 -18  -2 2144.26 331.475   2
  -2 -18   2 2650.87 277.870   3
   2 -18   2 2223.39 280.961   3
  -2 -18   2 2368.77 310.062   2
  -2 -18  -3 4205.07 305.527   3
   2 -18   3 3723.73 355.148   3
  -2 -18  -3 3719.61 411.379   2
  -2 -18   3 4073.56 366.627   2
   2 -18   4 7299.84 484.351   3
  -2 -18  -4 7670.35 390.017   3
  -2 -18  -4 7202.53 513.304   2
  -2 -18   4 7234.03 469.752   2
  -2 -18   5 1599.97 257.390   2
   2 -18  -5 1314.68 222.413   4
   2 -18   5 1423.05 261.259   3
   2 -18   6 13352.0 658.064   3
  -2 -18   6 13427.0 616.807   2
   2 -18  -6 14055.6 608.264   4
   2 -18   7 2448.42 330.780   3
   2 -18  -7 2062.10 257.089   4
  -2 -18   7 1560.46 242.405   2
  -2 -18   8 2064.74 279.993   2
   2 -18   8 1593.10 267.491   3
   2 -18  -8 1825.30 265.214   4
   2 -18  -9 35.1071 172.198   4
   2 -18   9 102.830 186.881   3
  -2 -18   9-231.953 163.684   2
  -2 -18  10 14777.6 652.906   2
  -2 -18 -10 13222.4 744.515   4
   2 -18 -10 13079.6 662.641   4
   2 -18 -11 1165.59 259.762   4
  -2 -18 -11 1013.24 279.858   4
  -2 -18  11 1249.73 229.741   2
  -2 -18  12 114.539 151.676   2
   2 -18 -12 54.3494 189.574   4
  -2 -18 -12 183.582 221.521   4
   2 -18 -13 116.772 190.924   4
  -2 -18 -13 2388.38 465.279   4
   2 -18 -14 14155.1 761.025   4
  -2 -18 -14 14722.8 781.476   4
   2 -18 -15 2109.87 351.349   4
  -2 -18 -15 1727.01 336.288   4
  -2 -18 -16 576.436 273.604   4
   2 -18 -16 520.474 231.759   4
   2 -18 -17 2445.11 367.514   4
  -2 -19   0 147.698 151.709   3
   2 -19   0 283.362 174.771   3
  -2 -19   0 171.155 203.331   2
  -2 -19  -1 2624.71 267.838   3
  -2 -19   1 2886.33 301.494   3
   2 -19  -1 2684.79 304.825   3
   2 -19   1 2850.46 326.457   3
  -2 -19  -1 2483.58 340.193   2
  -2 -19   1 2909.25 357.596   2
  -2 -19   2-35.0299 149.017   3
  -2 -19   2-122.422 184.661   2
  -2 -19  -2-168.702 145.433   3
  -2 -19  -2 139.523 196.373   2
   2 -19   2-273.777 212.084   3
  -2 -19   3 1925.43 270.546   3
   2 -19   3 1806.66 268.810   3
  -2 -19   3 1620.54 288.560   2
  -2 -19  -3 1379.03 277.266   2
  -2 -19   4 475.414 226.612   2
   2 -19   4 706.397 235.401   3
  -2 -19  -4 254.289 210.624   2
   2 -19   5 637.797 235.653   3
  -2 -19   5 362.508 183.097   2
  -2 -19   6 503.834 172.685   2
   2 -19   6 487.853 212.430   3
   2 -19   7-199.396 211.269   3
  -2 -19   7 171.725 167.275   2
  -2 -19   8 526.008 205.101   2
   2 -19  -8 51.6626 164.619   4
   2 -19   8 114.619 183.191   3
  -2 -19  -9 337.220 217.126   4
  -2 -19   9 6.75853 156.466   2
   2 -19  -9-14.2713 178.079   4
  -2 -19 -10 5290.59 533.376   4
   2 -19  10 5443.04 488.019   3
  -2 -19  10 4736.43 398.911   2
   2 -19 -10 5002.71 427.618   4
   2 -19  11 1095.25 299.903   3
   2 -19 -11 420.339 196.954   4
   2 -19 -12-160.962 193.305   4
  -2 -19 -12-274.051 248.743   4
  -2 -19 -13 667.324 265.254   4
   2 -19 -13 297.778 215.100   4
  -2 -19 -14 927.947 279.967   4
   2 -19 -14 655.822 236.485   4
   2 -19 -15 343.823 221.854   4
   2 -19 -16 436.207 234.382   4
   2 -20   0 4942.46 414.173   3
  -2 -20   0 4426.95 355.518   3
  -2 -20   0 4756.45 459.453   2
   2 -20  -1 3759.99 356.012   3
   2 -20   1 3975.86 380.183   3
  -2 -20   1 4011.97 424.951   2
  -2 -20   1 4092.61 353.540   3
  -2 -20  -1 4144.72 436.741   2
  -2 -20  -2 4265.25 453.743   2
  -2 -20   2 4255.76 369.633   3
  -2 -20   2 4251.95 428.147   2
   2 -20   2 4179.95 395.480   3
   2 -20   3 12983.8 664.362   3
  -2 -20  -3 12819.5 714.053   2
  -2 -20   3 13070.3 691.218   2
  -2 -20   3 12759.8 612.573   3
   2 -20   4 6800.57 495.464   3
  -2 -20   4 6648.39 463.285   3
  -2 -20   4 6394.88 498.714   2
   2 -20   5 594.184 214.681   3
  -2 -20   5 755.612 244.220   2
  -2 -20   6 7089.27 499.790   2
   2 -20   6 6268.13 493.007   3
   2 -20   7 10584.8 638.430   3
  -2 -20   7 10713.0 604.036   2
  -2 -20  -8 1094.92 348.510   4
  -2 -20   8 925.486 235.038   2
   2 -20   8 1318.47 287.024   3
   2 -20   9 973.385 246.596   3
  -2 -20  -9 2420.83 388.317   4
   2 -20  10 1321.28 305.229   3
  -2 -20 -10 865.417 285.250   4
  -2 -20 -11 9844.21 629.043   4
  -2 -20 -12 413.067 222.766   4
   2 -20 -13 915.055 267.908   4
  -2 -20 -13 1246.16 321.221   4
   2 -20 -14-38.1774 214.444   4
  -2 -21   0 2482.98 364.846   2
   2 -21   0 2240.91 309.925   3
   2 -21   1 937.155 242.365   3
  -2 -21  -1 716.411 272.034   2
  -2 -21   1 1311.17 305.716   2
   2 -21   2 833.106 240.242   3
  -2 -21   2 926.010 228.297   3
  -2 -21  -2 826.882 277.308   2
  -2 -21   2 626.571 253.251   2
   2 -21   3 541.919 251.227   3
  -2 -21   3 374.962 196.872   3
  -2 -21   3 192.597 206.392   2
   2 -21   4 1241.52 266.384   3
  -2 -21   4 1425.35 269.605   3
  -2 -21   4 1580.49 318.476   2
  -2 -21   5 530.443 222.260   2
   2 -21   5 589.475 227.642   3
  -2 -21   5 509.401 220.383   3
   2 -21   6-38.8290 220.938   3
  -2 -21   6 1005.77 250.727   2
   2 -21   7-500.189 228.070   3
  -2 -21  -8 657.776 267.184   4
  -2 -21  -9 542.075 230.775   4
  -2 -21 -10 302.565 226.481   4
  -2 -21 -11-47.6449 233.525   4
  -2 -22   0 3748.26 431.804   2
   2 -22   0 3838.52 390.702   3
   2 -22   1 362.192 188.685   3
  -2 -22  -1 582.683 257.182   2
  -2 -22   2 905.671 285.396   2
   2 -22   2 543.117 221.253   3
   2 -22   3 2989.11 365.789   3
  -2 -22   3 2964.78 411.295   2
  -2 -22   4 3884.47 389.202   3
   2 -22   4 3723.27 407.123   3
  -2 -22   4 4024.69 451.902   2
  -2 -22   5 190.446 189.400   3
   2 -22   5-34.7704 198.528   3
  -2 -22   6 2996.50 365.512   3
  -2 -22   7 3453.51 391.761   3
  -2 -23   0 456.560 241.855   2
   2 -23   1-308.476 209.772   3
  -2 -23   1 71.5351 213.354   2
  -3   0   0 150.392 45.7176   2
  -3   0   0 108.872 46.0656   1
  -3   0   1 46.2085 41.3853   1
   3   0   1-39.4337 39.1098   2
  -3   0  -1 18.0003 38.7715   2
  -3   0  -2 4616.12 141.378   3
  -3   0   2 4304.12 157.738   1
   3   0   2 3419.69 127.545   2
  -3   0  -2 4157.28 131.449   2
   3   0   3 12.7988 40.9805   3
  -3   0  -3-27.6449 40.7915   3
   3   0   3-15.1408 41.7471   2
  -3   0  -3-19.0788 41.4594   2
  -3   0   3-20.8845 47.6638   1
   3   0   4 65096.4 528.694   3
  -3   0  -4 61275.1 565.636   2
   3   0   4 65515.9 542.114   2
   3   0   5 5.08411 50.2229   3
   3   0   5 59.6186 45.5856   2
  -3   0  -5 112.432 57.2508   2
  -3   0   6 6586.49 242.269   4
   3   0   6 6441.57 201.845   2
   3   0   7 6.41925 57.9127   2
  -3   0   7-13.4631 65.9807   4
   3   0   8 1943.51 147.296   2
  -3   0   8 2096.77 169.168   4
  -3   0   9 54.9943 92.1302   4
   3   0   9-105.800 80.4682   2
   3   0  10 16708.1 421.238   2
   3   0  11-155.733 100.712   2
  -3   0 -12 11028.2 393.879   4
  -3   0 -13 32.9214 103.125   4
  -3   0 -14 3102.42 244.450   4
  -3   0 -15 135.377 130.621   4
  -3   0 -16 43717.8 871.142   4
  -3   0 -17 43.6399 161.869   4
  -3   0 -18 5687.80 353.955   4
  -3   0 -19 15.6613 158.568   4
  -3   0 -20 987.522 191.508   4
  -3   0 -21 55.9056 145.099   4
  -3   0 -22 855.530 211.436   4
  -3   0 -23 175.630 174.258   4
  -3   0 -24 980.805 215.309   4
  -3   0 -25 171.106 168.229   4
  -3   0 -26 1704.73 273.413   4
  -3   0 -27-91.0066 175.273   4
  -3   0 -28 1064.11 247.576   4
  -3   0 -29 324.929 219.405   4
  -3   0 -30 562.922 217.309   4
  -3  -1   0 20.7530 47.6963   2
   3  -1   0 130.083 51.4456   1
  -3   1   0 6.46144 37.5930   1
   3   1   0 111.047 49.3749   2
  -3   1  -1 479.997 45.4564   2
  -3  -1   1 401.423 63.0573   2
  -3   1  -1 356.460 51.8283   1
   3  -1  -1 403.988 70.2164   1
  -3   1  -1 356.020 53.4625   3
  -3  -1  -1 379.789 62.0065   2
  -3   1   1 425.324 56.9265   1
   3   1   1 255.484 61.1080   2
  -3   1   2 205268. 1063.92   1
  -3  -1  -2 204907. 1016.66   2
   3  -1  -2 202916. 1055.10   1
   3  -1   2 203866. 1024.39   3
  -3   1  -2 207903. 1039.26   3
   3   1   2 204521. 999.882   2
  -3  -1   2 209292. 1103.65   1
  -3  -1  -3 7916.18 162.935   3
   3  -1   3 7972.25 146.408   2
   3  -1   3 8086.35 206.435   3
  -3  -1   3 7554.38 224.028   1
  -3  -1  -3 7637.67 204.449   2
  -3   1  -3 7584.75 150.680   2
   3   1   3 7433.67 203.259   2
   3   1   4 3674.28 111.742   3
   3  -1   4 3717.73 109.135   2
  -3  -1   4 3937.98 170.051   1
  -3   1  -4 3837.94 119.713   2
  -3  -1  -4 3394.77 151.681   2
   3  -1   4 3525.11 147.112   3
   3   1   4 3449.57 144.780   2
  -3   1   5 67471.1 738.869   4
   3   1   5 65829.1 487.062   3
  -3  -1  -5 66331.9 701.993   2
   3  -1   5 64701.2 510.517   2
   3   1   5 67678.1 664.184   2
  -3   1   6 208395. 1371.19   4
   3  -1   6 208543. 1021.44   2
   3   1   6 207236. 1226.17   2
   3  -1   7 964.205 91.0856   2
  -3   1   7 688.643 102.108   4
   3   1  -7 954.351 125.844   1
  -3  -1   7 599.376 115.191   4
   3   1   7 925.351 110.636   2
  -3   1   8 82293.8 953.618   4
   3   1   8 81367.6 896.707   2
   3  -1   8 83016.3 787.558   2
   3   1  -8 81569.9 915.532   1
  -3  -1   8 84459.4 939.207   4
   3  -1   9 66717.3 733.520   2
  -3   1   9 66916.4 901.513   4
  -3  -1   9 65607.8 874.286   4
   3   1   9 65581.3 854.586   2
  -3  -1  10 96968.1 1101.09   4
   3   1  10 97572.5 1085.80   2
   3   1  11 51203.0 820.936   2
  -3   1 -11 48990.5 790.061   4
   3   1  12 8225.50 345.978   2
  -3   1 -12 7822.64 302.615   4
  -3  -1 -13 10427.8 425.241   4
  -3   1 -13 9170.03 378.566   4
  -3   1 -14 33872.1 682.072   4
  -3  -1 -14 34599.0 748.525   4
  -3  -1 -15 61601.8 1034.80   4
  -3   1 -15 62491.2 975.748   4
  -3  -1 -16 534.896 158.109   4
  -3   1 -16 355.384 143.034   4
  -3  -1 -17 3092.67 288.773   4
  -3   1 -17 2255.60 233.346   4
  -3  -1 -18 18792.7 638.918   4
  -3   1 -18 18290.3 593.680   4
  -3  -1 -19 15729.8 608.474   4
  -3   1 -19 15031.5 557.351   4
  -3  -1 -20 2132.46 255.859   4
  -3   1 -20 2423.23 245.817   4
  -3   1 -21 15461.7 606.737   4
  -3  -1 -21 16086.4 645.953   4
  -3   1 -22 9628.69 495.347   4
  -3  -1 -22 9356.49 515.525   4
  -3   1 -23 3286.69 317.484   4
  -3  -1 -23 3355.53 345.989   4
  -3   1 -24 6534.32 444.201   4
  -3  -1 -24 6051.74 449.628   4
  -3  -1 -25 12061.4 631.940   4
  -3   1 -25 11373.7 581.317   4
  -3   1 -26 12928.6 635.274   4
  -3  -1 -26 13524.5 675.645   4
  -3  -1 -27 2447.53 340.261   4
  -3   1 -27 2344.49 318.016   4
  -3  -1 -28 9933.81 613.094   4
  -3   1 -28 9545.92 580.639   4
  -3  -1 -29 8368.45 577.966   4
  -3   1 -29 8412.69 562.294   4
  -3   2   0 97.1501 48.4461   3
   3  -2   0 70.7465 47.6042   1
  -3   2   0 30.2613 40.6877   1
   3   2   0 51.4482 41.2499   2
  -3  -2   0 93.4258 61.8890   2
  -3  -2   1 18347.0 344.391   1
  -3   2  -1 18174.3 336.481   3
   3  -2  -1 17800.7 292.246   1
  -3  -2  -1 18156.9 337.633   2
   3   2   1 17871.2 336.442   2
   3   2  -1 18413.6 335.346   2
  -3   2  -1 17819.2 258.760   1
   3  -2   2 1394.36 107.017   3
  -3  -2   2 1294.38 103.082   1
   3  -2  -2 1305.74 94.8285   1
  -3   2  -2 1393.05 100.873   3
  -3  -2  -2 1375.75 102.518   2
   3   2   2 1378.77 100.650   2
  -3   2  -2 1388.60 75.5169   1
  -3  -2  -3 704.339 85.2478   2
  -3  -2  -3 746.283 48.4841   3
   3  -2   3 803.267 89.3006   3
   3   2   3 742.858 82.3423   2
  -3   2   3 855.341 84.5604   4
  -3  -2   3 689.578 79.3465   1
  -3   2   4 1366.83 110.656   4
   3  -2   4 1384.73 109.927   3
  -3  -2  -4 1352.12 116.819   2
   3   2   4 1265.56 111.049   2
  -3  -2   4 1345.08 108.584   1
   3  -2   5 28306.7 274.352   2
   3   2   5 28125.1 474.306   2
  -3  -2   5 29992.3 483.116   1
  -3  -2  -5 27270.5 495.332   2
  -3   2   5 28972.4 486.152   4
   3   2  -5 27770.7 472.474   1
   3   2   6 39839.6 330.025   3
   3   2  -6 41556.7 589.825   1
  -3  -2  -6 39834.3 623.822   2
   3  -2   6 43320.0 414.610   2
   3   2   6 42101.8 592.162   2
  -3   2   6 42581.4 623.805   4
   3   2  -7 2617.47 178.193   1
   3  -2   7 2223.29 118.761   2
   3   2   7 2460.68 165.942   2
  -3   2   7 2469.50 180.970   4
  -3   2   8 6228.54 275.024   4
  -3  -2   8 6332.22 264.102   4
   3   2   8 5931.48 260.563   2
   3   2  -8 6628.82 270.866   1
  -3   2   9 1099.52 142.447   4
   3   2  -9 1114.60 155.597   1
  -3  -2   9 1169.47 134.530   4
   3   2   9 1556.81 192.881   2
   3   2 -10 5195.80 265.517   1
  -3  -2  10 5091.02 258.881   4
   3   2  10 5542.65 272.728   2
  -3   2 -10 5030.81 223.135   4
   3   2 -11 5563.46 282.079   1
   3   2  11 7176.13 336.521   2
  -3   2 -11 6343.10 263.404   4
  -3   2 -12-107.706 96.7391   4
  -3   2 -13 246.347 100.853   4
  -3  -2 -14 213.388 141.165   4
   3  -2 -14 161.858 136.419   4
  -3   2 -14 166.244 100.516   4
  -3  -2 -15 8657.62 417.749   4
  -3   2 -15 8699.53 351.444   4
   3  -2 -15 8164.95 420.826   4
  -3  -2 -16 21031.1 645.308   4
   3  -2 -16 21141.4 670.857   4
  -3   2 -16 21160.9 575.710   4
  -3   2 -17-2.78566 112.230   4
   3  -2 -17 194.740 161.535   4
   3  -2 -18 3522.26 325.564   4
  -3  -2 -18 2736.72 281.815   4
  -3   2 -18 3054.96 244.955   4
  -3  -2 -19 6925.89 423.578   4
  -3   2 -19 6271.00 355.869   4
   3  -2 -19 6264.15 405.054   4
  -3  -2 -20 771.837 221.626   4
  -3   2 -20 873.775 188.775   4
  -3  -2 -21 112.877 178.284   4
  -3   2 -21 138.121 135.845   4
  -3  -2 -22-86.6466 187.471   4
  -3   2 -22 12.5763 149.206   4
  -3  -2 -23 261.586 199.334   4
  -3   2 -23-106.900 156.671   4
  -3  -2 -24 1023.69 240.202   4
  -3   2 -24 1123.09 220.182   4
  -3   2 -25 466.561 182.052   4
  -3  -2 -25 739.101 216.205   4
  -3   2 -26 667.298 206.154   4
  -3  -2 -26 1013.83 275.447   4
  -3   2 -27-275.155 179.948   4
  -3  -2 -27 255.430 210.078   4
   3   2 -27 278.600 190.712   1
  -3   2 -28 171.302 187.781   4
  -3  -2 -28-104.682 193.052   4
   3   2 -29 104.744 192.401   1
  -3  -2 -29 541.395 263.245   4
   3  -3   0 41.0349 38.8999   1
  -3   3   0 48.3400 52.9592   3
   3   3   0 115.487 67.5011   2
  -3  -3  -1 235924. 1321.66   2
  -3   3   1 236986. 1256.75   3
  -3   3   1 238646. 1070.65   4
   3  -3  -1 230469. 1054.53   1
  -3   3  -1 242052. 1303.97   3
   3   3   1 235959. 1300.89   2
  -3   3  -1 228181. 875.886   1
   3  -3   1 227271. 879.302   1
   3   3  -1 235518. 1294.47   2
   3   3   2 8411.87 255.539   2
  -3   3   2 8396.39 220.745   4
  -3   3  -2 8019.21 154.877   1
  -3  -3   2 8060.67 241.042   1
  -3  -3  -2 8053.73 254.221   2
  -3   3  -2 8227.72 252.946   3
  -3   3   3 9795.00 261.046   4
  -3   3  -3 9923.45 165.249   1
   3  -3   3 9632.25 277.893   3
  -3  -3   3 9691.82 268.314   1
  -3  -3  -3 9939.03 291.883   2
   3   3   3 10131.0 283.348   2
  -3   3   4 26567.6 452.963   4
   3  -3   4 26981.9 464.145   3
   3   3  -4 25730.1 443.122   1
   3   3   4 25703.4 467.861   2
  -3  -3  -4 25806.3 471.304   2
  -3  -3   4 25934.6 443.586   1
   3   3   5 10106.8 305.355   2
   3   3  -5 10408.5 298.717   1
  -3  -3  -5 10740.4 327.094   2
  -3  -3   5 9619.72 293.940   1
   3  -3  -5 10482.9 305.257   4
  -3   3   5 10258.9 300.353   4
   3  -3  -6 319109. 1785.88   4
  -3   3   6 331801. 1789.97   4
  -3  -3  -6 322020. 1888.25   2
  -3  -3   6 322381. 1690.92   1
   3   3  -6 327241. 1656.60   1
   3   3   6 329907. 1779.01   2
   3   3   7 4331.53 92.9424   3
  -3  -3  -7 4666.59 258.688   2
   3   3   7 4418.76 221.926   2
   3   3  -7 4667.56 222.629   1
  -3   3   7 4489.04 227.545   4
   3   3  -8 131527. 1135.65   1
   3   3   8 129016. 1213.01   2
  -3   3   8 132613. 1253.46   4
  -3   3   9 18552.9 494.148   4
  -3   3  -9 21511.4 410.495   4
  -3  -3   9 16649.9 458.807   4
   3   3   9 18943.0 508.120   2
   3   3  -9 18023.1 443.750   1
   3   3  10 6252.75 304.599   2
   3   3 -10 5746.95 271.093   1
  -3   3 -10 5931.22 216.389   4
  -3  -3  10 5618.25 275.624   4
  -3   3 -11 4301.59 202.353   4
   3   3 -11 4746.01 262.168   1
  -3   3 -12 54148.9 731.155   4
   3   3 -12 53910.0 848.190   1
   3   3 -13 21572.5 564.633   1
  -3   3 -13 21758.1 489.698   4
   3  -3 -14 16082.5 553.757   4
   3   3 -14 16186.8 505.173   1
  -3  -3 -14 15487.4 599.137   4
  -3   3 -14 16430.8 443.079   4
  -3  -3 -15 28314.6 758.141   4
   3  -3 -15 26566.2 743.200   4
  -3   3 -15 27796.3 606.741   4
   3   3 -15 27924.2 692.225   1
   3  -3 -16 37753.7 906.758   4
   3   3 -16 38394.2 826.296   1
  -3  -3 -16 38231.2 911.598   4
  -3   3 -16 40411.3 749.334   4
  -3  -3 -17 3314.05 302.535   4
  -3   3 -17 3384.93 252.755   4
   3  -3 -17 3602.40 318.628   4
   3   3 -17 3274.66 274.694   1
  -3   3 -18 48240.7 900.346   4
  -3  -3 -18 49801.3 1081.16   4
   3   3 -18 46727.7 987.490   1
   3  -3 -18 48150.1 1080.49   4
   3  -3 -19 17901.1 687.619   4
   3   3 -19 17779.8 625.995   1
  -3   3 -19 17928.2 569.241   4
  -3  -3 -19 17511.6 671.474   4
   3  -3 -20 3771.54 351.357   4
  -3  -3 -20 3806.93 352.528   4
   3   3 -20 3306.44 316.571   1
  -3   3 -20 3346.64 271.920   4
  -3  -3 -21 77.0129 178.512   4
   3   3 -21 75.7946 160.485   1
   3  -3 -21 342.876 213.859   4
  -3   3 -21 96.4556 141.124   4
   3   3 -22 34492.5 934.449   1
   3  -3 -22 35025.2 1024.58   4
  -3  -3 -22 33914.9 1001.04   4
  -3   3 -22 33638.8 852.304   4
   3   3 -23 7711.15 485.293   1
  -3   3 -23 7995.16 444.227   4
  -3  -3 -23 7924.17 525.131   4
  -3  -3 -24 1379.99 274.700   4
   3   3 -24 1236.51 244.293   1
  -3   3 -24 983.875 204.187   4
   3   3 -25 4899.67 414.053   1
  -3  -3 -25 4897.72 442.219   4
  -3   3 -25 5054.76 377.303   4
   3   3 -26 6227.42 474.219   1
  -3  -3 -26 5924.36 501.538   4
  -3   3 -26 6107.74 426.021   4
   3   3 -27 790.155 239.273   1
  -3   3 -27 711.572 193.926   4
  -3  -3 -27 892.391 268.912   4
  -3  -3 -28 953.317 280.616   4
   3   3 -28 937.780 259.433   1
   3   3 -29 1820.98 326.437   1
   3  -4   0 23.7075 44.6977   1
  -3   4   0 27.0680 51.5144   3
   3   4   0 20.5326 56.1189   2
  -3   4   0 64.6194 39.2691   4
  -3   4  -1 7972.81 256.918   3
  -3   4   1 7205.45 244.548   3
  -3   4  -1 7877.09 160.240   4
  -3   4   1 7455.52 196.980   4
   3   4  -1 7552.37 253.744   2
   3  -4   1 8028.70 158.585   1
   3   4   1 7526.81 255.510   2
   3   4  -2 1288.71 115.894   2
   3   4   2 1316.03 116.799   2
  -3   4   2 1303.37 108.093   3
  -3   4   2 1446.41 98.0535   4
  -3   4   3 156741. 1053.51   4
   3   4   3 156272. 1199.10   2
   3  -4  -3 159057. 1068.64   4
  -3  -4   3 157666. 1091.83   1
  -3  -4  -3 154197. 1215.71   2
  -3   4  -4 65012.8 348.777   1
   3  -4   4 66198.3 784.272   3
  -3  -4   4 67553.5 726.766   1
   3  -4  -4 65273.0 738.031   4
  -3  -4  -4 65228.4 803.103   2
   3   4   4 67915.2 806.850   2
  -3   4   4 66720.3 738.918   4
  -3   4   5 168.750 67.4557   4
  -3  -4   5 76.1224 55.9452   1
   3   4   5 135.822 74.2126   2
   3   4  -5 202.347 90.4158   1
   3  -4  -5 24.3143 87.6299   4
  -3  -4  -5-169.859 120.393   2
  -3   4   6 2657.36 177.884   4
  -3  -4   6 2772.39 168.989   1
  -3  -4  -6 2647.47 217.374   2
   3   4  -6 2658.89 183.063   1
   3   4   6 2784.16 194.243   2
   3  -4  -6 2794.94 195.454   4
  -3   4   7-56.4871 73.4463   4
   3   4  -7 25.3465 88.7949   1
  -3   4  -7-18.1208 47.7965   4
  -3  -4  -7-6.22755 127.522   2
   3  -4  -7 80.0120 110.222   4
   3   4   7-80.0197 80.5281   2
  -3  -4   7-26.3209 79.0508   1
  -3   4  -8 6487.65 195.865   4
   3   4   8 7332.03 328.051   2
   3   4  -8 6200.48 258.278   1
  -3   4   8 6183.89 282.273   4
  -3   4  -9 767.728 80.7433   4
   3   4  -9 902.728 129.545   1
   3   4   9 792.393 120.796   2
  -3  -4  10 121.101 73.5818   4
  -3   4 -10 262.200 71.4518   4
   3   4 -10 262.403 95.8551   1
   3   4 -11 2291.54 189.230   1
  -3   4 -11 2457.16 149.062   4
   3   4 -12 1361.36 163.389   1
  -3   4 -12 1481.35 130.689   4
  -3   4 -13 1049.19 120.666   4
   3   4 -13 1130.85 158.791   1
   3  -4 -13 913.251 183.048   4
  -3   4 -14 709.847 119.627   4
   3   4 -14 836.329 148.473   1
   3  -4 -14 745.675 184.981   4
  -3   4 -15 4607.86 244.242   4
   3  -4 -15 4787.10 340.931   4
  -3  -4 -15 4691.21 348.211   4
   3   4 -15 4716.86 288.488   1
   3  -4 -16 4411.80 343.770   4
   3   4 -16 4385.76 304.706   1
  -3   4 -16 4336.47 254.897   4
  -3  -4 -17 1127.61 207.886   4
   3   4 -17 1413.06 198.162   1
  -3   4 -17 1240.60 160.517   4
   3  -4 -17 1219.60 228.812   4
   3  -4 -18 1897.79 264.766   4
  -3  -4 -18 1679.83 282.460   4
   3   4 -18 1756.34 227.494   1
  -3   4 -18 1657.17 188.982   4
  -3  -4 -19-211.733 213.993   4
   3  -4 -19-82.1830 182.097   4
   3   4 -19-4.07633 144.531   1
  -3   4 -19 66.7031 108.608   4
   3   4 -20 3720.54 310.865   1
   3  -4 -20 4182.64 379.502   4
  -3  -4 -20 3595.70 346.032   4
  -3   4 -20 4258.81 296.214   4
   3  -4 -21 121.996 183.400   4
  -3  -4 -21 171.476 190.023   4
  -3   4 -21 274.290 138.586   4
   3   4 -21 166.974 150.533   1
   3  -4 -22 1549.86 294.386   4
  -3  -4 -22 1757.84 283.061   4
   3   4 -22 1577.74 251.463   1
  -3   4 -22 1413.49 201.077   4
  -3  -4 -23 775.973 224.364   4
   3   4 -23 532.842 173.136   1
   3  -4 -23 621.339 230.397   4
  -3   4 -23 730.808 177.847   4
   3  -4 -24 147.437 193.733   4
  -3  -4 -24 69.1134 191.184   4
   3   4 -24-33.6869 166.683   1
  -3   4 -24 213.129 150.275   4
  -3   4 -25 2431.29 285.688   4
  -3  -4 -25 2361.46 343.026   4
   3   4 -25 2167.45 284.271   1
  -3  -4 -26 1539.85 316.460   4
   3   4 -26 1690.15 294.374   1
  -3  -4 -27-20.3546 191.700   4
   3   4 -27-117.043 189.545   1
   3   4 -28 494.316 233.750   1
  -3  -4 -28 615.274 295.472   4
   3   4 -29 1261.89 290.195   1
  -3   5   0 78.5663 69.7176   3
  -3   5   0 374.625 69.5223   4
  -3   5   1 133285. 1085.05   3
   3   5   1 131948. 1113.69   2
  -3   5  -1 131812. 724.830   2
   3   5  -1 126973. 1105.23   2
   3  -5   1 129963. 655.443   1
  -3   5  -1 131049. 676.330   4
  -3   5   1 132035. 841.585   4
  -3   5   2 30606.0 445.470   4
   3   5   2 30833.8 553.882   2
  -3   5  -2 29545.5 273.312   4
  -3   5   2 30988.9 525.543   3
   3  -5  -2 31706.4 457.203   4
   3   5  -2 32018.2 548.079   2
  -3   5  -2 29775.7 285.438   2
   3  -5   2 30591.8 266.981   1
  -3   5   3 220008. 1293.03   4
   3   5   3 222220. 1524.31   2
  -3   5   3 217597. 1391.10   3
  -3  -5   3 221464. 1349.37   1
   3  -5  -3 220193. 1308.85   4
   3   5  -3 226318. 1462.23   2
   3  -5  -4 49310.0 661.278   4
  -3   5   4 48880.6 651.956   4
  -3  -5   4 50513.7 657.698   1
  -3  -5   4 51094.6 716.282   2
   3   5   4 48853.5 731.978   2
  -3   5   5 270511. 1623.16   4
  -3  -5   5 268379. 1540.83   1
   3  -5  -5 268079. 1645.38   4
   3   5   5 273367. 1769.00   2
  -3  -5   5 272780. 1676.22   2
  -3   5   6 4048.93 213.990   4
   3   5   6 4627.61 241.755   2
   3   5  -6 4426.60 218.055   1
  -3  -5   6 4305.59 207.317   1
   3  -5  -6 3864.76 244.723   4
  -3  -5  -6 4055.86 268.236   2
  -3  -5   6 5283.72 271.320   2
  -3  -5   7 139.271 77.6823   1
   3  -5   7 224.184 34.2130   2
   3   5   7 475.040 119.436   2
  -3   5   7 327.661 106.303   4
  -3  -5   7 277.855 118.922   2
  -3   5  -7 157.202 31.8477   4
  -3  -5  -7 382.604 195.779   2
   3  -5  -7 769.758 164.645   4
   3   5  -7 147.139 94.7835   1
  -3   5   8 477.613 102.728   4
   3   5  -8 846.290 125.629   1
  -3   5  -8 963.640 64.0392   4
   3   5  -9 27254.4 544.272   1
  -3   5  -9 27997.9 349.548   4
  -3   5 -10 14458.1 279.681   4
   3   5 -10 13585.4 404.201   1
   3   5 -11 31642.5 623.620   1
  -3   5 -11 32684.6 460.274   4
   3   5 -12 1392.99 158.834   1
  -3   5 -12 1457.11 120.264   4
   3  -5 -12 1432.14 206.349   4
   3  -5 -13 22282.7 672.437   4
  -3   5 -13 22573.9 441.119   4
   3   5 -13 23281.3 568.893   1
  -3   5 -14 103.627 74.8953   4
   3   5 -14 29.5875 105.354   1
   3  -5 -14 165.813 160.249   4
  -3  -5 -15 41527.6 1027.59   4
   3   5 -15 45062.1 838.745   1
  -3   5 -15 45835.1 698.575   4
   3  -5 -15 43181.2 993.866   4
  -3  -5 -16 336.852 260.808   4
   3   5 -16 24.8477 124.366   1
  -3   5 -16 91.3719 92.9871   4
   3  -5 -16-35.2772 160.468   4
  -3  -5 -17 3645.67 348.877   4
   3  -5 -17 3195.83 325.122   4
   3   5 -17 2869.19 253.957   1
  -3   5 -17 3100.94 211.678   4
   3  -5 -18 3854.96 346.968   4
   3   5 -18 3660.68 292.482   1
  -3  -5 -18 3572.30 337.324   4
  -3   5 -18 4241.99 255.130   4
  -3  -5 -19 52650.8 1216.58   4
  -3   5 -19 48820.5 870.952   4
   3   5 -19 49370.3 1010.65   1
   3  -5 -19 49489.5 1165.33   4
  -3  -5 -20 2275.92 316.407   4
   3  -5 -20 1834.43 297.303   4
  -3   5 -20 1588.61 186.806   4
   3   5 -20 1996.31 266.651   1
  -3  -5 -21 36797.7 1081.60   4
   3  -5 -21 38049.3 1084.02   4
   3   5 -21 36661.7 937.969   1
  -3   5 -21 37366.7 818.071   4
  -3  -5 -22 16264.4 727.366   4
  -3   5 -22 17392.7 582.474   4
   3   5 -22 16260.9 650.543   1
   3  -5 -22 16759.1 756.582   4
   3   5 -23 3326.11 331.190   1
  -3  -5 -23 2955.92 349.505   4
   3  -5 -23 3660.20 402.736   4
  -3  -5 -24 785.398 241.893   4
   3  -5 -24 378.583 197.605   4
   3   5 -24 857.405 227.944   1
   3  -5 -25 14220.8 731.938   4
   3   5 -25 14318.6 661.978   1
  -3  -5 -25 13585.3 722.706   4
   3   5 -26 991.265 255.161   1
   3  -5 -26 703.666 278.391   4
  -3  -5 -26 243.097 249.098   4
   3   5 -27 805.717 235.941   1
  -3  -5 -27 900.736 289.461   4
   3   5 -28 219.988 213.086   1
   3   5 -29 8051.34 556.649   1
  -3   6   0 49.8928 45.3505   4
   3  -6   0 134.410 119.681   3
   3   6   0 46.5106 72.1588   2
  -3   6   0 54.9949 54.2777   2
  -3   6   1 15265.7 301.280   4
   3  -6  -1 15659.7 309.700   4
   3  -6  -1 15406.1 407.874   3
  -3   6   1 16000.9 400.356   3
  -3   6   1 15265.2 338.299   2
  -3   6  -1 14601.4 244.200   4
   3   6  -1 16389.1 419.203   2
   3   6   1 15701.6 411.364   2
  -3   6  -1 15457.5 269.880   2
  -3   6   2 97883.6 827.078   4
   3  -6  -2 99349.4 844.114   4
   3   6   2 99941.0 1056.66   2
  -3   6   2 100866. 988.713   3
   3  -6   2 95846.8 492.486   1
   3   6  -2 101136. 1025.71   2
  -3   6  -2 99341.2 601.718   2
   3   6   3 22083.1 511.613   2
  -3   6   3 21309.0 422.119   4
  -3   6   3 22423.1 473.160   3
  -3  -6   3 22119.4 452.364   1
  -3   6  -3 22026.8 247.862   2
   3   6  -3 22420.3 493.472   2
   3  -6  -3 21790.6 439.596   4
  -3   6   4 3653.75 188.626   4
  -3   6   4 3791.97 200.134   3
   3   6   4 4169.05 230.745   2
  -3  -6   4 4185.20 205.677   1
  -3  -6   4 5408.34 287.201   2
   3  -6  -4 3679.96 202.567   4
  -3   6   5 41927.3 656.685   4
  -3   6   5 43693.5 654.110   3
   3  -6  -5 43835.6 684.367   4
   3  -6   5 41775.0 322.701   2
  -3  -6   5 41270.4 692.534   2
   3   6   5 44367.4 742.263   2
  -3  -6   5 44084.7 631.814   1
  -3  -6   6 1941.14 151.556   1
  -3   6   6 2325.10 187.633   4
   3  -6  -6 1728.32 168.133   4
   3  -6   6 1874.74 70.3455   2
  -3   6   7 3009.47 200.804   4
  -3  -6   7 3299.19 193.689   1
   3  -6   7 3128.52 97.3746   2
  -3  -6   8 10649.6 339.971   1
   3  -6   8 10386.2 195.723   2
   3   6  -8 10276.6 335.113   1
   3   6  -9 1955.37 165.141   1
   3  -6   9 1961.74 95.6485   2
   3  -6 -10 722.351 197.458   4
   3   6 -10-27.7453 93.1062   1
   3   6 -11 26246.2 563.521   1
   3  -6 -11 25623.6 687.679   4
   3   6 -12 8879.14 346.501   1
   3  -6 -12 8758.39 430.483   4
  -3   6 -12 9024.45 242.873   4
   3   6 -13 3668.79 237.460   1
  -3   6 -13 3379.68 169.313   4
   3  -6 -13 3624.66 293.854   4
  -3   6 -14 23.3257 67.9197   4
   3  -6 -14 175.071 146.394   4
   3   6 -14 183.876 126.068   1
   3   6 -15 1092.97 167.485   1
  -3   6 -15 1214.24 128.920   4
  -3  -6 -16 817.369 205.523   4
   3   6 -16 1355.78 183.851   1
   3  -6 -16 1157.32 226.469   4
  -3  -6 -17 480.921 240.528   4
   3   6 -17 229.037 132.264   1
   3  -6 -17-70.7792 161.498   4
  -3  -6 -18-314.599 231.493   4
   3   6 -18 141.371 134.494   1
   3  -6 -18 206.915 193.937   4
   3   6 -19 4010.30 303.040   1
  -3  -6 -19 2657.85 338.776   4
   3  -6 -19 4211.64 379.626   4
   3  -6 -20 143.819 167.304   4
   3   6 -20 233.591 156.253   1
  -3  -6 -21 264.024 214.637   4
   3   6 -21-166.793 145.644   1
   3  -6 -21 66.2284 183.048   4
   3   6 -22 206.360 151.106   1
  -3  -6 -22 61.6283 192.284   4
   3  -6 -22 415.575 231.838   4
   3   6 -23 3269.68 334.391   1
   3  -6 -23 3763.78 408.146   4
  -3  -6 -23 3049.71 365.866   4
  -3  -6 -24-113.194 204.817   4
   3   6 -24 205.119 165.824   1
   3  -6 -24-158.474 225.766   4
  -3  -6 -25 271.033 235.879   4
   3   6 -25 65.9474 172.159   1
   3  -6 -25-143.129 231.015   4
  -3  -6 -26 323.372 247.656   4
   3   6 -26-173.330 186.216   1
   3  -6 -26-287.635 254.923   4
   3   6 -27 913.699 234.997   1
   3   6 -28-229.069 223.530   1
   3  -7   0 153.392 120.273   3
   3   7   0 221.328 98.6689   2
  -3   7   0 82.9238 58.3257   2
   3  -7   0 149.354 67.2588   4
  -3   7   1 10259.8 347.799   3
   3   7   1 11089.6 371.046   2
   3   7  -1 11569.8 368.722   2
  -3   7   1 10645.7 300.098   2
   3  -7  -1 10258.8 358.016   3
  -3   7  -1 10952.9 252.903   2
   3  -7  -1 9991.84 271.458   4
  -3   7  -2 114729. 742.049   2
   3  -7  -2 113006. 958.096   4
  -3   7   2 113845. 1120.79   3
   3   7   2 113020. 1187.98   2
  -3   7   2 112846. 1042.92   2
   3   7  -2 117250. 1175.50   2
  -3   7   3 2534.60 180.111   3
   3   7   3 2349.73 187.149   2
   3   7  -3 2659.68 188.753   2
  -3   7   3 2570.97 182.854   2
  -3   7  -3 2454.66 108.148   2
   3  -7  -3 2532.80 177.761   4
   3   7  -4 28551.7 580.420   2
  -3  -7   4 26690.5 511.276   1
  -3   7   4 27777.2 543.771   3
   3  -7  -4 28318.5 537.367   4
  -3   7  -4 26629.2 303.620   2
   3  -7   4 27049.1 339.046   2
  -3  -7  -5 377.216 37.2429   3
  -3   7   5 286.034 88.9273   3
  -3  -7   5 437.738 92.2727   1
   3  -7   5 332.635 44.7692   2
   3  -7  -5 447.406 117.119   4
   3  -7  -6 42436.9 741.032   4
  -3   7   6 42246.8 683.873   3
   3  -7   6 42234.2 378.759   2
  -3  -7   6 42673.9 658.001   1
  -3   7   7 1059.77 123.655   3
  -3  -7   7 1106.76 129.209   1
   3  -7   7 1231.19 71.6109   2
  -3  -7   8 85156.4 980.092   1
   3  -7   8 84703.5 583.450   2
   3  -7   9 2604.05 110.857   2
  -3  -7  10 505.554 153.199   2
  -3   7 -10 37.9040 23.2530   1
   3   7 -10 109.733 96.5469   1
   3  -7  10 116.531 50.2555   2
   3  -7 -10 270.214 141.957   4
  -3   7 -11 890.304 64.2332   1
  -3  -7  11 797.575 154.919   2
   3   7 -11 953.897 142.064   1
   3  -7  11 1044.20 89.1168   2
   3  -7 -11 994.648 188.549   4
   3  -7  12 6131.83 209.705   2
   3  -7 -12 6151.39 368.588   4
   3   7 -12 5688.85 290.230   1
   3   7 -13 25902.7 604.163   1
   3  -7 -13 26049.5 765.879   4
   3   7 -14 9514.63 383.984   1
   3   7  14 8598.77 160.924   3
   3  -7 -14 9984.92 494.425   4
   3   7 -15 2519.09 222.630   1
   3  -7 -15 2260.77 275.320   4
   3   7 -16 32450.3 733.329   1
   3  -7 -16 31491.4 919.345   4
  -3  -7 -16 35614.3 1018.60   4
  -3  -7 -17-238.514 194.292   4
   3   7 -17 148.852 135.326   1
   3  -7 -17-44.8574 182.011   4
  -3  -7 -18 41950.7 1131.47   4
   3   7 -18 38015.5 841.457   1
   3  -7 -18 39311.1 1055.64   4
   3  -7 -19-13.7178 199.830   4
  -3  -7 -19 522.942 244.162   4
   3   7 -19 99.8714 131.108   1
  -3  -7 -20 13691.3 656.751   4
   3  -7 -20 12688.6 664.785   4
   3   7 -20 14113.5 560.049   1
  -3  -7 -21 13760.6 700.593   4
   3   7 -21 14916.0 579.130   1
   3  -7 -21 13452.9 684.828   4
  -3  -7 -22 25793.7 1000.07   4
   3  -7 -22 27980.5 989.720   4
   3   7 -22 26980.9 804.030   1
  -3  -7 -23 103.506 219.244   4
   3  -7 -23-217.622 237.810   4
   3   7 -23 184.305 161.353   1
   3   7 -24 2421.97 287.987   1
   3  -7 -24 3024.18 392.965   4
  -3  -7 -24 2511.96 381.801   4
   3  -7 -25 772.797 276.861   4
   3   7 -25 1025.67 233.982   1
  -3  -7 -25 915.100 289.841   4
   3   7 -26 8082.09 492.465   1
  -3  -7 -26 7633.45 594.367   4
   3   7 -27 162.201 188.249   1
   3  -8   0-11.6796 112.232   3
  -3   8   0 35.9705 58.6787   2
   3  -8   0-4.10217 57.8072   4
   3  -8   1 8232.32 201.781   4
   3  -8  -1 8524.24 256.284   4
   3  -8  -1 8119.08 335.783   3
  -3   8  -1 8223.57 239.738   2
  -3   8   1 8286.20 265.759   2
  -3   8  -2 4427.00 167.720   2
  -3   8   2 4810.75 225.577   2
   3  -8  -2 4324.31 204.846   4
  -3   8   2 4349.21 241.365   3
   3  -8  -3 1670.00 148.173   4
  -3   8   3 1630.36 154.082   3
  -3   8   3 1754.75 164.746   2
  -3   8  -3 1635.56 99.1606   2
  -3   8   4 4242.71 232.339   3
   3  -8   4 5083.74 196.462   2
  -3   8   4 4090.05 238.742   2
  -3   8  -4 3415.50 137.727   2
  -3  -8   4 4126.54 211.354   1
   3  -8  -4 4085.09 230.477   4
  -3  -8  -5 876.881 66.5592   3
   3  -8   5 1296.33 104.797   2
   3  -8  -5 727.328 131.819   4
  -3   8   5 1300.59 153.453   2
  -3  -8   5 992.929 119.873   1
   3  -8   6 10570.0 221.379   2
  -3  -8   6 10696.9 344.929   1
  -3  -8   7 1816.52 149.922   1
   3  -8   7 1883.27 96.9362   2
  -3  -8   8 125.481 76.9021   1
   3  -8   8 108.360 43.7727   2
   3  -8  -9 1173.17 190.666   4
   3  -8   9 1220.11 85.8557   2
  -3  -8   9 1728.89 198.838   2
   3  -8 -10 873.145 180.401   4
   3  -8  10 957.543 82.4641   2
  -3  -8  10 871.306 153.209   2
   3  -8  11 3676.97 157.921   2
   3  -8 -11 3828.39 306.743   4
  -3  -8  11 3695.26 257.245   2
   3  -8 -12 710.788 191.796   4
  -3  -8  12 744.469 151.239   2
  -3   8 -12 701.333 55.5539   1
   3   8 -12 768.377 134.764   1
   3  -8  12 818.290 94.7722   2
   3  -8  13 491.151 84.6329   2
  -3  -8  13 251.469 130.169   2
   3   8 -13 385.109 122.276   1
  -3   8 -13 416.798 57.5625   1
   3  -8 -13 260.700 168.855   4
   3  -8  14 1115.56 116.709   2
   3  -8 -14 1256.52 228.366   4
  -3  -8  14 1120.07 185.540   2
   3   8 -14 1247.15 165.101   1
  -3   8 -14 1210.75 91.6772   1
   3   8 -15 725.043 157.745   1
  -3  -8  15 859.652 170.535   2
   3  -8 -15 924.740 237.877   4
   3  -8  15 1047.43 118.289   2
  -3   8 -15 890.658 95.7712   1
  -3   8 -16 640.019 89.0420   1
  -3  -8 -16-68.1393 234.776   4
   3  -8 -16 364.941 193.779   4
   3   8 -16 424.777 145.686   1
   3   8 -17 1762.00 208.817   1
   3  -8 -17 2100.08 304.361   4
  -3   8 -17 2071.64 154.969   1
  -3   8 -18 4695.99 224.302   1
   3  -8 -18 4044.21 386.160   4
   3   8 -18 3998.60 296.723   1
  -3  -8 -18 3951.71 390.360   4
   3   8 -19 557.162 165.395   1
   3  -8 -19 535.057 209.970   4
  -3  -8 -19 692.971 238.206   4
  -3  -8 -20 721.073 233.323   4
   3   8 -20 928.701 187.835   1
   3  -8 -20 951.164 249.145   4
  -3  -8 -21 295.395 204.805   4
   3   8 -21 301.086 155.629   1
   3  -8 -21 431.132 214.726   4
  -3  -8 -22 123.003 224.992   4
   3   8 -22-6.19044 142.573   1
   3  -8 -22 62.3108 218.448   4
   3  -8 -23 364.462 218.765   4
   3   8 -23 385.751 179.347   1
  -3  -8 -23 322.146 217.719   4
   3   8 -24 271.092 169.317   1
   3  -8 -24 157.311 222.606   4
  -3  -8 -24-87.0233 223.903   4
  -3  -8 -25 737.290 275.764   4
   3   8 -25 447.771 176.002   1
   3  -8 -25 261.872 236.434   4
   3  -9   0 311.356 129.877   3
   3  -9   0 325.822 78.4897   4
  -3   9   0 131.785 83.2910   2
   3  -9   1 106316. 769.589   4
  -3   9  -1 104636. 914.744   2
   3  -9  -1 105422. 1217.49   3
   3  -9  -1 105363. 951.809   4
  -3   9   1 107531. 1011.34   2
   3  -9   1 104505. 1228.13   3
   3  -9  -2 3090.33 219.392   3
  -3   9  -2 2978.40 159.079   2
   3  -9   2 2762.55 114.229   4
   3  -9   2 2880.49 243.215   3
  -3   9   2 2864.55 187.660   2
   3  -9  -2 2777.75 180.941   4
   3  -9  -3 18050.3 447.963   4
  -3   9   3 18155.4 479.028   2
  -3   9  -3 18019.6 345.508   2
   3  -9   4 8978.71 260.822   2
  -3  -9   4 8370.17 314.424   1
  -3  -9  -4 8583.97 232.792   3
   3  -9  -4 8418.75 328.461   4
  -3   9   4 8149.68 343.138   2
  -3   9  -4 8530.37 228.929   2
  -3  -9  -5 33167.1 407.705   3
   3  -9   5 36675.8 505.501   2
  -3  -9   5 35013.5 623.039   1
  -3   9  -5 34982.1 439.911   2
  -3  -9   6 97.1857 76.0711   1
   3  -9   6 110.480 56.6395   2
  -3  -9   7 27638.2 572.416   1
  -3  -9   7 27930.9 658.253   2
   3  -9   7 27375.3 396.907   2
   3  -9  -8 5466.30 339.693   4
  -3  -9   8 5872.50 312.114   2
  -3  -9  -8 5057.42 353.786   2
   3  -9   8 5440.61 179.832   2
   3  -9  -9 12729.8 496.392   4
  -3  -9   9 11903.3 447.270   2
   3  -9   9 12530.9 273.710   2
   3  -9  10 9293.34 244.353   2
  -3  -9  10 9044.26 391.614   2
   3  -9 -10 9101.12 445.450   4
   3  -9  11 29744.6 444.186   2
  -3  -9  11 28993.0 707.953   2
   3  -9 -11 28805.7 789.004   4
  -3  -9  12 732.556 157.903   2
   3  -9  12 848.355 94.7355   2
   3  -9 -12 712.307 188.722   4
   3  -9 -13 1504.77 239.109   4
  -3  -9  13 2264.33 227.093   2
   3  -9  13 1655.51 127.543   2
   3  -9 -14-80.1969 177.979   4
  -3  -9  14-16.8777 123.846   2
   3   9 -14 98.6165 117.607   1
  -3   9 -14 37.6628 33.5408   1
   3  -9  14 101.574 71.7151   2
   3   9 -15 30607.0 704.107   1
  -3   9 -15 32064.0 412.474   1
  -3  -9  15 32145.4 805.800   2
   3  -9  15 32805.9 559.919   2
   3  -9 -15 30524.4 925.326   4
   3   9 -16 2702.09 231.927   1
  -3   9 -16 2434.27 134.195   1
  -3  -9 -16 1863.30 340.785   4
   3  -9  16 2475.11 169.963   2
  -3  -9  16 2545.18 273.092   2
   3  -9 -16 2388.78 306.915   4
  -3  -9  17 245.161 165.392   2
   3  -9 -17-95.6839 196.900   4
   3   9 -17 66.1723 119.414   1
   3   9 -18 271.280 136.007   1
  -3  -9 -18-68.8746 212.203   4
  -3  -9  18 315.151 172.279   2
   3  -9 -18 162.761 207.258   4
   3   9 -19 27887.8 737.457   1
  -3  -9  19 27648.7 830.415   2
   3  -9 -19 28353.5 979.271   4
  -3  -9 -19 27105.8 962.754   4
  -3  -9 -20 523.766 247.037   4
  -3  -9  20 324.967 170.337   2
   3  -9 -20 486.576 255.381   4
   3   9 -20 171.795 140.902   1
  -3  -9 -21 6619.33 529.220   4
   3   9 -21 5770.14 379.182   1
   3  -9 -21 6067.90 508.903   4
   3   9 -22 534.425 168.559   1
  -3  -9 -22 465.261 222.095   4
   3  -9 -22 528.112 226.340   4
  -3  -9 -23 7034.34 559.228   4
   3  -9 -23 7138.19 559.540   4
   3   9 -23 7428.89 444.203   1
   3   9 -24 170.799 193.791   1
  -3  -9 -24 204.432 221.163   4
   3  -9 -24-299.270 237.342   4
  -3  10   0-53.8796 71.7873   2
   3 -10   0 9.91054 66.9527   4
   3 -10   0-68.7117 124.028   3
  -3 -10   0 186.993 127.247   2
  -3  10  -1 1280.84 139.312   2
   3 -10   1 1941.34 122.358   4
  -3 -10   1 2301.48 226.921   2
   3 -10   1 1823.00 201.049   3
   3 -10  -1 2004.04 201.529   3
  -3  10   1 1859.43 151.334   2
   3 -10  -1 1757.32 145.985   4
  -3 -10  -1 1686.76 214.035   2
  -3  10  -2 6656.64 237.992   2
   3 -10   2 6189.88 328.895   3
   3 -10   2 6193.77 178.458   4
  -3  10   2 6262.30 272.598   2
  -3 -10  -2 5959.99 343.906   2
   3 -10  -2 6403.74 322.279   3
   3 -10  -2 5951.19 261.126   4
  -3 -10   2 6176.16 330.189   2
  -3 -10  -3 8270.67 406.755   2
  -3 -10   3 8774.91 382.819   2
   3 -10   3 8044.80 377.816   3
   3 -10  -3 8166.96 322.351   4
  -3  10  -3 7978.56 249.212   2
  -3  10   3 8148.10 331.093   2
  -3 -10   4 118.755 121.992   2
   3 -10   4-97.9098 137.584   3
   3 -10   4 34.8497 70.6288   2
  -3  10  -4 8.58351 47.9499   2
  -3 -10  -4-61.4898 130.827   2
  -3 -10  -4 15.9229 62.0267   3
  -3 -10   5 5723.89 307.039   2
  -3 -10  -5 5371.46 188.491   3
   3 -10   5 5157.35 222.348   2
  -3 -10  -5 5598.41 354.099   2
  -3  10  -5 5824.25 200.888   2
  -3 -10   6 1624.07 192.043   2
   3 -10   6 1727.88 123.753   2
  -3 -10  -6 1483.41 222.743   2
  -3 -10  -7 18319.0 681.564   2
  -3 -10   7 18211.2 554.348   2
   3 -10   7 18721.1 369.211   2
  -3 -10  -8 924.025 196.818   2
  -3 -10   8 1149.65 173.720   2
   3 -10   8 1205.69 102.385   2
   3 -10  -8 842.020 167.225   4
   3 -10   9 6110.66 207.733   2
  -3 -10   9 6235.27 343.487   2
   3 -10  -9 5793.34 360.457   4
   3 -10  10 1.19054 53.8247   2
   3 -10 -10-108.732 156.339   4
  -3 -10  10 6.96300 117.652   2
   3 -10  11 11239.5 285.961   2
  -3 -10  11 10430.4 447.463   2
   3 -10 -11 10356.0 500.556   4
   3 -10 -12-15.5377 173.910   4
   3 -10  12 269.754 73.7974   2
  -3 -10  12 134.704 125.662   2
   3 -10  13 6811.17 241.253   2
   3 -10 -13 6886.90 444.236   4
  -3 -10  13 6476.42 375.768   2
   3 -10 -14 338.933 204.845   4
   3 -10  14 220.766 73.2161   2
  -3 -10  14 140.518 130.451   2
  -3 -10  15 199.560 152.372   2
   3 -10  15 46.8741 69.3262   2
   3 -10 -15 51.5512 176.465   4
  -3 -10  16 1576.95 228.843   2
   3 -10 -16 1781.64 275.629   4
  -3 -10 -17-58.7840 211.993   4
   3  10 -17 41.5357 120.538   1
   3 -10 -17-105.092 187.008   4
  -3 -10  17 16.1499 133.155   2
  -3 -10 -18 8640.46 562.376   4
   3 -10 -18 7765.32 530.466   4
   3  10 -18 8919.49 418.498   1
  -3 -10  18 8195.08 461.814   2
  -3 -10  19 4.20310 139.125   2
   3  10 -19-62.6772 136.557   1
  -3 -10 -19 223.756 212.321   4
   3 -10 -19-40.2976 215.445   4
  -3 -10  20 1367.16 251.822   2
  -3 -10 -20 1210.29 299.055   4
   3  10 -20 1290.94 191.621   1
   3 -10 -20 989.775 268.763   4
  -3 -10 -21-166.658 245.129   4
  -3 -10  21 121.602 156.522   2
   3  10 -21 117.305 144.821   1
   3 -10 -21-40.6722 226.013   4
  -3 -10  22 685.930 209.679   2
   3  10 -22 331.307 170.797   1
  -3 -10 -22 542.985 240.205   4
   3 -10 -22 375.070 218.795   4
  -3 -10 -23 1170.82 304.482   4
  -3 -10  23 1022.73 228.704   2
   3 -10 -23 804.361 263.454   4
  -3 -10  24 490.239 197.554   2
  -3 -10 -24 244.850 277.399   4
  -3 -10  25 108.798 167.118   2
  -3 -10  26 819.231 223.829   2
  -3  11   0 67.1993 65.3709   2
   3 -11   0 157.833 135.345   3
   3 -11   0 97.7727 71.6251   4
  -3 -11   0 27.8799 123.253   2
  -3  11  -1 3832.77 209.070   2
  -3  11   1 3596.64 219.940   2
   3 -11   1 3660.00 277.258   3
   3 -11  -1 4240.13 280.211   3
  -3 -11  -1 3918.10 301.017   2
  -3 -11   1 3599.63 283.828   2
   3 -11   1 3806.39 172.753   4
   3 -11  -1 3884.18 207.232   4
  -3  11  -2 44367.0 654.245   2
   3 -11  -2 42970.3 710.821   4
   3 -11   2 42424.1 879.427   3
   3 -11  -2 43736.1 840.579   3
  -3 -11  -2 44228.3 920.430   2
  -3  11   2 42851.3 743.576   2
   3 -11   2 43245.3 501.081   4
  -3 -11   2 45352.8 888.696   2
   3 -11   3 1187.44 74.5018   4
  -3  11  -3 1348.43 119.837   2
   3 -11  -3 1264.06 159.836   4
   3 -11   3 1421.79 214.985   3
  -3 -11   3 1366.72 198.125   2
  -3 -11  -3 1062.97 193.410   2
  -3 -11  -4 18936.4 408.674   3
   3 -11   4 21146.9 473.576   2
  -3  11  -4 19897.0 411.237   2
  -3 -11  -4 20721.6 682.310   2
   3 -11   4 20296.5 632.346   3
  -3 -11   4 20436.1 598.716   2
  -3 -11   5 35970.7 796.828   2
  -3 -11  -5 34921.3 505.842   3
   3 -11   5 33305.7 815.109   3
   3 -11   5 35647.1 597.895   2
  -3 -11  -5 35722.2 909.754   2
  -3  11  -5 34272.4 521.696   2
   3 -11   6 33074.5 572.926   2
  -3 -11   6 34450.8 776.409   2
  -3 -11  -6 33495.3 908.437   2
   3 -11  -7 106.550 129.807   4
  -3 -11   7 31.4701 120.232   2
  -3 -11  -7 85.4138 174.313   2
   3 -11   7 202.489 75.3314   2
  -3 -11   8 28163.5 720.548   2
  -3 -11  -8 27796.6 828.686   2
   3 -11   8 28830.6 478.596   2
   3 -11  -8 28251.0 749.380   4
  -3 -11   9 1040.60 184.933   2
   3 -11  -9 696.098 183.134   4
   3 -11   9 1015.99 106.871   2
   3 -11  10 17016.8 370.039   2
   3 -11 -10 16600.2 617.195   4
  -3 -11  10 16875.0 568.943   2
   3 -11 -11 2507.64 285.905   4
   3 -11  11 2304.78 147.534   2
  -3 -11  11 1870.32 211.469   2
   3 -11  12 48434.3 644.306   2
  -3 -11  12 46263.0 963.321   2
   3 -11 -12 45998.0 1093.44   4
   3 -11 -13 401.596 194.014   4
  -3 -11  13 558.133 165.111   2
   3 -11  13 515.065 94.2997   2
  -3 -11  14 2960.95 277.831   2
   3 -11 -14 2737.73 321.027   4
  -3 -11  15-84.8631 136.255   2
   3 -11 -15-62.8996 181.884   4
  -3 -11 -16 9906.64 636.797   4
  -3 -11  16 9395.13 472.848   2
   3 -11 -16 9160.69 553.789   4
  -3 -11  17 728.905 193.092   2
  -3 -11 -17 546.365 247.472   4
   3 -11 -17 428.471 213.739   4
  -3 -11 -18 15564.1 761.841   4
  -3 -11  18 15740.9 630.032   2
   3 -11 -18 16057.4 755.186   4
   3 -11 -19 4189.13 427.594   4
  -3 -11  19 4686.56 370.059   2
  -3 -11 -19 4743.13 448.957   4
  -3 -11 -20 3656.92 447.567   4
   3 -11 -20 3813.17 419.790   4
  -3 -11  20 3719.95 344.815   2
   3 -11 -21 3329.45 410.263   4
  -3 -11  21 3239.98 328.331   2
  -3 -11 -21 3617.24 431.410   4
  -3 -11 -22 15081.2 805.334   4
  -3 -11  22 16140.4 687.615   2
   3 -11 -22 16196.8 837.412   4
  -3 -11  23 2063.95 286.622   2
  -3 -11 -23 2177.50 375.278   4
   3 -11 -23 2025.97 363.636   4
  -3 -11  24 208.344 169.225   2
  -3 -11  25 1050.23 241.565   2
  -3  12   0-50.5046 70.3160   2
   3 -12   0-67.3802 141.227   3
  -3 -12   0 80.8198 138.956   2
   3 -12   0 47.0384 72.2076   4
   3 -12   1 1.77843 68.3589   4
  -3  12  -1 116.901 70.0912   2
   3 -12  -1-97.5642 135.126   3
   3 -12   1 17.5923 134.345   3
   3 -12  -1-78.0649 84.9980   4
  -3 -12   1-30.2788 139.198   2
  -3 -12  -1-86.6889 149.457   2
   3 -12  -2 1636.91 160.986   4
  -3 -12   2 1713.72 216.172   2
  -3  12  -2 1746.00 151.125   2
   3 -12  -2 1570.66 199.847   3
  -3 -12  -2 1568.96 209.526   2
   3 -12   2 1655.54 111.769   4
   3 -12   2 1610.85 216.189   3
  -3  12  -3 103.800 67.4511   2
  -3 -12   3 68.7697 128.402   2
   3 -12   3 207.611 137.813   3
  -3 -12  -3 172.956 84.6762   3
   3 -12   3 99.8181 39.6308   4
  -3 -12  -3 55.0293 155.533   2
  -3 -12   4 966.205 184.463   2
   3 -12   4 882.305 49.5497   1
  -3 -12  -4 1082.32 121.872   3
   3 -12   4 775.196 184.640   3
   3 -12   4 1046.37 126.908   2
  -3 -12  -4 1062.67 222.403   2
  -3  12  -4 1062.24 118.359   2
  -3 -12   5 13531.0 508.604   2
   3 -12   5 12244.2 521.016   3
  -3 -12  -5 12930.1 335.145   3
   3 -12   5 10909.0 383.276   2
  -3 -12  -5 13082.3 582.604   2
  -3  12  -5 12470.9 343.443   2
   3 -12  -6 130.652 123.966   4
  -3 -12   6 60.0641 138.897   2
   3 -12   6 224.930 169.670   3
  -3 -12  -6 122.598 204.205   2
   3 -12   6 199.209 109.554   2
   3 -12  -7 7446.56 392.977   4
  -3 -12   7 8219.05 403.853   2
   3 -12   7 8168.12 293.212   2
  -3 -12  -7 8382.52 532.921   2
   3 -12  -8 3716.39 297.116   4
  -3 -12   8 4369.88 306.437   2
  -3 -12  -8 3371.01 323.749   2
   3 -12   8 4125.82 198.003   2
  -3 -12   9 10901.5 477.311   2
   3 -12   9 10972.2 320.042   2
   3 -12  -9 10272.4 493.872   4
   3 -12 -10 221.494 162.696   4
  -3 -12  10 161.423 127.883   2
   3 -12  10 355.427 91.7726   2
  -3 -12  11 5096.69 335.498   2
   3 -12 -11 4997.09 378.568   4
   3 -12  11 5327.51 224.141   2
  -3 -12  12 5012.20 343.853   2
   3 -12  12 5112.69 224.450   2
   3 -12 -12 4752.16 374.299   4
   3 -12 -13-98.4051 162.112   4
  -3 -12  13-181.264 148.235   2
   3 -12 -14 236.048 180.576   4
  -3 -12  14 418.447 164.279   2
  -3 -12  15 1159.02 211.296   2
   3 -12 -15 1113.05 254.382   4
   3 -12 -16 49.9486 187.725   4
  -3 -12  16-20.4136 141.686   2
  -3 -12 -16-103.774 209.687   4
  -3 -12 -17 199.765 225.338   4
  -3 -12  17 153.165 143.125   2
   3 -12 -17 250.808 218.710   4
  -3 -12 -18 1943.65 333.271   4
  -3 -12  18 1871.79 253.632   2
   3 -12 -18 1794.83 325.774   4
   3 -12 -19 2048.10 330.955   4
  -3 -12 -19 1637.28 314.994   4
  -3 -12  19 1496.48 243.737   2
  -3 -12 -20 1713.15 322.463   4
   3 -12 -20 1379.38 298.496   4
  -3 -12  20 1756.36 265.551   2
  -3 -12  21-114.215 153.701   2
  -3 -12 -21 78.7404 240.698   4
   3 -12 -21-107.374 230.272   4
   3 -12 -22 439.608 273.269   4
  -3 -12 -22-230.590 252.218   4
  -3 -12  22 270.632 183.679   2
  -3 -12  23 611.694 206.316   2
   3 -13   0 75.0450 159.273   3
  -3 -13   0 328.493 182.782   2
   3 -13   0 180.167 90.2543   4
   3 -13  -1 44128.2 938.755   3
   3 -13   1 44059.7 955.014   3
  -3 -13  -1 45211.5 1001.31   2
  -3 -13   1 46769.1 993.070   2
   3 -13   1 45780.3 640.476   4
  -3  13  -1 40090.7 731.500   2
   3 -13  -1 42848.7 734.309   4
  -3 -13   2 52736.4 1065.26   2
  -3  13  -2 49517.1 774.244   2
   3 -13   2 53513.6 1047.84   3
   3 -13  -2 53844.0 1002.85   3
   3 -13   2 52225.9 626.020   4
  -3 -13  -2 51590.8 1111.88   2
   3 -13  -2 51884.4 847.038   4
   3 -13   3 23577.5 362.713   4
  -3 -13  -3 24588.3 541.002   3
  -3  13  -3 23920.0 520.160   2
  -3 -13  -3 24538.3 788.550   2
  -3 -13   3 24090.1 714.327   2
   3 -13   3 23768.9 729.320   3
  -3 -13  -4 5728.62 254.092   3
   3 -13   4 5158.82 356.820   3
  -3 -13  -4 5769.02 414.226   2
   3 -13   4 4883.85 123.669   1
  -3  13  -4 4643.63 239.007   2
  -3 -13   4 5699.75 371.118   2
   3 -13   5 12513.5 403.242   2
  -3 -13  -5 12863.7 360.638   3
   3 -13   5 12337.9 535.788   3
  -3 -13  -5 12213.4 588.754   2
  -3 -13   5 13107.6 529.622   2
  -3  13  -5 11414.7 350.216   2
   3 -13  -5 13081.8 490.807   4
   3 -13   6 1647.38 249.744   3
   3 -13  -6 1881.45 216.257   4
  -3 -13   6 1899.26 234.357   2
   3 -13   6 1860.88 160.925   2
  -3 -13  -6 1718.96 268.734   2
   3 -13  -7 2436.95 252.279   4
  -3 -13  -7 3545.97 410.637   2
   3 -13   7 3013.26 224.671   2
  -3 -13   7 2737.07 268.695   2
   3 -13  -8 21117.9 692.066   4
  -3 -13  -8 22656.2 820.446   2
   3 -13   8 22670.7 506.341   2
  -3 -13   8 21035.7 685.750   2
   3 -13   9 9264.69 311.693   2
  -3 -13   9 9427.27 458.169   2
   3 -13  -9 9176.98 477.594   4
   3 -13 -10 376.727 169.736   4
   3 -13  10 244.479 82.2859   2
  -3 -13  10 148.998 129.728   2
   3 -13 -11 19926.9 734.882   4
  -3 -13  11 20818.2 674.121   2
  -3 -13  12 4855.28 336.443   2
   3 -13 -12 4699.79 385.584   4
   3 -13 -13 7291.54 487.582   4
  -3 -13  13 7995.48 432.791   2
   3 -13 -14-1.95963 185.101   4
  -3 -13  14 211.450 158.401   2
  -3 -13 -15 16318.5 844.842   4
   3 -13 -15 16838.2 752.989   4
  -3 -13  15 16391.0 644.701   2
  -3 -13 -16 7073.85 552.925   4
  -3 -13  16 7044.17 424.928   2
   3 -13 -16 6121.03 494.386   4
  -3 -13 -17 1115.08 271.799   4
  -3 -13  17 1180.22 215.707   2
   3 -13 -17 1205.13 263.873   4
  -3 -13 -18 6028.88 518.363   4
  -3 -13  18 5482.48 406.996   2
   3 -13 -18 5917.22 507.276   4
  -3 -13 -19 6859.50 545.389   4
  -3 -13  19 6353.50 437.607   2
   3 -13 -19 6770.08 558.518   4
  -3 -13  20 148.296 167.024   2
   3 -13 -20 422.629 267.694   4
  -3 -13 -21 5870.65 553.983   4
  -3 -13  21 4740.25 385.235   2
   3 -13 -21 4221.06 467.312   4
  -3 -13  22 2337.04 305.684   2
  -3 -14   0-106.737 160.858   2
   3 -14   0-51.9546 158.280   3
   3 -14   0-155.932 96.6515   4
   3 -14   1 45.3636 76.3263   4
   3 -14  -1 34.5341 89.2316   4
  -3 -14   1 68.5365 148.995   2
   3 -14  -1-310.779 167.622   3
   3 -14   1 0.15037 161.650   3
  -3 -14  -1 147.761 168.514   2
   3 -14  -2 4091.52 300.747   3
   3 -14   2 4072.29 320.443   3
  -3 -14  -2 4252.14 257.447   3
  -3 -14  -2 4306.67 366.877   2
  -3 -14   2 3981.08 315.221   2
   3 -14   2 4095.35 191.351   4
  -3  14  -3 4376.08 250.365   2
   3 -14   3 4826.59 360.405   3
  -3 -14   3 5032.71 358.345   2
  -3 -14  -3 5188.51 272.875   3
  -3 -14  -3 6029.04 433.959   2
   3 -14   3 4948.10 179.309   4
  -3 -14  -4 5649.23 264.482   3
   3 -14   4 5975.69 392.479   3
  -3 -14  -4 5935.67 448.002   2
  -3 -14   4 5311.69 360.660   2
  -3  14  -4 3573.54 251.429   2
  -3  14  -5 797.842 118.884   2
  -3 -14   5 834.898 189.438   2
   3 -14   5 470.349 178.549   3
   3 -14  -5 806.351 164.571   4
  -3 -14  -5 861.297 121.905   3
   3 -14   5 1431.46 190.653   2
  -3 -14  -5 235.366 206.953   2
   3 -14  -6 1123.32 189.389   4
  -3 -14   6 1425.53 228.937   2
   3 -14   6 2091.59 224.066   2
   3 -14   6 1110.69 217.100   3
  -3 -14  -6 1164.65 256.375   2
   3 -14  -7 236.258 143.180   4
  -3 -14   7 48.3406 142.196   2
   3 -14   7 5.93864 171.344   3
   3 -14   7 125.590 93.2840   2
  -3 -14   8 129.335 135.758   2
   3 -14  -8 138.173 145.768   4
  -3 -14  -8-79.5893 187.179   2
   3 -14   8 366.356 135.789   2
  -3 -14   9 861.376 191.335   2
   3 -14  -9 1044.18 211.956   4
   3 -14 -10 1664.55 258.550   4
  -3 -14  10 1893.12 247.421   2
   3 -14 -11 125.520 166.543   4
  -3 -14  11 93.6046 135.961   2
  -3 -14  12 510.427 174.214   2
   3 -14 -12 795.826 236.513   4
  -3 -14  13 1236.98 216.588   2
   3 -14 -13 880.634 237.370   4
  -3 -14  14 46.6465 138.139   2
   3 -14 -14-81.8396 200.129   4
   3 -14 -15-162.446 200.762   4
  -3 -14  15-23.6436 141.978   2
  -3 -14 -15 87.2514 211.585   4
   3 -14 -16 490.191 226.220   4
  -3 -14 -16 601.450 290.134   4
  -3 -14  16 385.296 173.192   2
  -3 -14  17 127.858 151.864   2
   3 -14 -17 22.2096 200.274   4
  -3 -14  18 56.6027 147.074   2
  -3 -14 -18 83.1265 223.831   4
   3 -14 -18-219.190 228.116   4
  -3 -14  19 1282.61 235.832   2
   3 -14 -19 1341.74 322.189   4
  -3 -14 -20-96.6465 244.017   4
  -3 -14  20-69.2520 163.345   2
  -3 -14  21-102.196 180.868   2
   3 -15   0 93.2488 91.7567   4
   3 -15   0-49.2842 163.997   3
  -3 -15   0-233.164 181.688   2
   3 -15   1 2080.96 261.439   3
   3 -15  -1 2108.67 255.826   3
   3 -15   1 2032.49 158.503   4
  -3 -15   1 1697.66 264.464   2
  -3 -15  -1 1976.66 271.842   2
   3 -15  -2 11775.2 520.802   3
   3 -15   2 11139.8 515.964   3
  -3 -15  -2 11137.8 419.843   3
  -3 -15  -2 11521.0 566.671   2
  -3 -15   2 12394.7 557.756   2
  -3 -15   3 7556.70 444.898   2
  -3 -15  -3 7529.11 339.028   3
   3 -15   3 7275.73 443.624   3
  -3 -15  -3 7132.26 479.009   2
  -3 -15  -4 2731.95 203.056   3
   3 -15   4 2982.32 308.835   3
  -3 -15  -4 3133.38 379.529   2
   3 -15  -4 2994.31 258.348   4
  -3 -15   4 2820.34 297.253   2
  -3 -15  -5 7795.96 324.878   3
   3 -15   5 7120.69 454.174   3
  -3 -15  -5 9367.95 580.947   2
  -3 -15   5 7705.84 438.491   2
   3 -15  -5 7207.86 397.912   4
   3 -15   6 3345.85 331.588   3
  -3 -15  -6 3678.08 389.456   2
  -3 -15   6 3691.77 328.019   2
   3 -15  -6 3504.36 298.462   4
   3 -15  -7 1597.74 231.280   4
  -3 -15   7 1528.60 231.962   2
   3 -15   7 1607.92 264.474   3
  -3 -15  -7 2103.69 314.974   2
   3 -15   8 5381.25 423.888   3
  -3 -15   8 5582.68 389.389   2
   3 -15  -8 5584.06 387.566   4
  -3 -15   9 13886.3 596.731   2
   3 -15  -9 13892.7 608.053   4
  -3 -15  10 860.030 201.750   2
   3 -15 -10 386.447 162.566   4
  -3 -15  11 6795.45 423.157   2
   3 -15 -11 6498.56 456.671   4
  -3 -15  12 8966.68 482.363   2
   3 -15 -12 8348.03 531.422   4
   3 -15 -13 932.823 239.281   4
  -3 -15  13 1131.48 219.399   2
   3 -15 -14 5277.26 456.122   4
  -3 -15  14 5132.56 381.493   2
  -3 -15 -14 5795.35 559.710   4
  -3 -15 -15 13136.1 745.191   4
  -3 -15  15 12642.2 588.763   2
   3 -15 -15 12783.8 690.730   4
  -3 -15  16 1916.14 271.507   2
  -3 -15 -16 1624.29 334.314   4
   3 -15 -16 1676.82 321.857   4
  -3 -15  17 109.463 141.610   2
  -3 -15 -17 404.083 239.736   4
   3 -15 -17-95.6205 206.589   4
  -3 -15  18 7730.23 492.276   2
   3 -15 -18 8207.02 616.306   4
  -3 -15 -19 12415.5 747.594   4
  -3 -15  19 11961.1 607.413   2
   3 -15 -19 12541.5 750.297   4
   3 -15 -20 270.600 265.891   4
   3 -16   0-194.289 162.939   3
  -3 -16   0-126.790 182.553   2
   3 -16  -1 1196.30 212.428   3
   3 -16   1 1052.36 208.751   3
  -3 -16  -1 1220.86 179.182   3
  -3 -16  -1 1104.59 239.304   2
  -3 -16   1 1012.84 216.526   2
  -3 -16  -2 315.511 123.127   3
   3 -16   2 78.5997 162.762   3
  -3 -16   2 107.670 150.579   2
  -3 -16  -2 113.117 186.919   2
   3 -16  -2 179.028 161.806   3
  -3 -16   3 65.1130 156.747   2
   3 -16  -3 265.764 132.778   4
  -3 -16  -3 134.083 103.122   3
  -3 -16  -3 59.1520 190.832   2
   3 -16   3 338.194 193.310   3
  -3 -16  -4 4986.21 459.932   2
  -3 -16  -4 5746.84 298.868   3
   3 -16   4 5563.97 413.797   3
  -3 -16   4 5640.64 405.247   2
   3 -16  -4 5577.88 350.243   4
   3 -16   5 15070.8 658.818   3
  -3 -16  -5 15061.4 453.851   3
  -3 -16  -5 15322.2 736.523   2
   3 -16  -5 14642.2 569.347   4
  -3 -16   5 14948.3 635.934   2
  -3 -16   6 515.239 182.298   2
   3 -16  -6 503.988 155.458   4
   3 -16   6 503.983 207.013   3
  -3 -16  -6 689.797 250.701   2
  -3 -16   7 376.487 170.293   2
   3 -16   7 179.560 175.685   3
  -3 -16  -7 262.117 217.823   2
   3 -16  -7 241.916 149.841   4
   3 -16  -8 701.890 191.366   4
  -3 -16   8 1015.49 212.768   2
   3 -16   8 869.801 244.139   3
   3 -16  -9 982.038 217.252   4
  -3 -16   9 849.948 200.189   2
   3 -16   9 919.874 214.422   3
  -3 -16  10 508.865 182.612   2
   3 -16 -10 430.747 195.746   4
   3 -16 -11 16.4610 168.635   4
  -3 -16  11 109.165 141.570   2
   3 -16 -12 203.438 178.440   4
  -3 -16  12-49.0988 163.265   2
  -3 -16  13 30.2918 150.681   2
   3 -16 -13 377.079 220.922   4
   3 -16 -14 28.0927 198.469   4
  -3 -16 -14 82.3504 219.697   4
  -3 -16  14 59.1929 154.134   2
   3 -16 -15 937.987 261.482   4
  -3 -16 -15 344.761 267.152   4
  -3 -16  15 293.579 159.083   2
  -3 -16  16 3124.77 331.703   2
  -3 -16 -16 2442.82 352.912   4
   3 -16 -16 2752.76 371.990   4
  -3 -16  17 98.4082 171.934   2
   3 -16 -17 176.463 246.323   4
   3 -16 -18 595.697 251.110   4
   3 -16 -19 48.3512 213.863   4
   3 -17   0-41.4662 182.525   3
  -3 -17   0 6.15335 130.420   3
  -3 -17   0-31.0938 176.105   2
   3 -17  -1 4537.85 368.540   3
  -3 -17  -1 4494.03 317.306   3
  -3 -17  -1 4733.18 424.325   2
   3 -17   1 4589.30 372.488   3
  -3 -17   1 5263.71 414.927   2
   3 -17   2 30158.2 920.746   3
  -3 -17  -2 30120.0 743.842   3
  -3 -17  -2 29832.7 1007.16   2
  -3 -17   2 28693.8 909.631   2
   3 -17   3 4431.56 375.966   3
  -3 -17  -3 4204.50 415.328   2
  -3 -17  -3 4734.70 296.175   3
  -3 -17   3 4377.61 381.628   2
  -3 -17   4 567.742 193.811   2
   3 -17  -4 564.679 158.011   4
  -3 -17  -4 394.778 123.253   3
  -3 -17  -4 533.837 227.853   2
   3 -17   4 839.895 228.395   3
   3 -17  -5 522.900 167.714   4
   3 -17   5 820.875 221.584   3
  -3 -17   5 852.349 225.986   2
  -3 -17  -5 543.947 236.364   2
   3 -17   6 6936.31 471.744   3
  -3 -17  -6 7409.93 535.140   2
   3 -17  -6 7446.93 442.453   4
  -3 -17   6 7087.16 463.368   2
  -3 -17   7-52.4006 157.347   2
   3 -17   7 40.2830 182.180   3
   3 -17  -7-89.7689 156.373   4
   3 -17   8 4071.89 383.741   3
  -3 -17   8 4454.80 377.645   2
   3 -17  -8 4461.49 368.979   4
   3 -17   9 3878.88 403.489   3
   3 -17  -9 3604.23 338.171   4
  -3 -17   9 4012.17 363.425   2
   3 -17 -10 468.708 205.600   4
  -3 -17  10 499.229 188.928   2
   3 -17  10 660.248 258.483   3
   3 -17 -11 1327.63 271.732   4
  -3 -17  11 1218.71 236.968   2
   3 -17  11 1231.73 275.193   3
  -3 -17  12 10195.4 545.137   2
   3 -17 -12 9666.90 578.676   4
   3 -17 -13 2755.41 356.494   4
  -3 -17 -13 2775.18 427.238   4
  -3 -17  13 2443.00 307.366   2
  -3 -17  14 6784.76 465.844   2
  -3 -17 -14 6690.43 547.519   4
   3 -17 -14 6009.63 496.037   4
  -3 -17  15 6648.74 468.166   2
   3 -17 -15 6384.03 521.847   4
  -3 -17  16 4244.73 384.333   2
  -3 -17 -16 5266.33 503.171   4
   3 -17 -16 4034.78 444.836   4
   3 -17 -17 884.130 262.720   4
   3 -17 -18 10069.4 690.057   4
   3 -18   0-189.518 168.398   3
  -3 -18   0 16.7337 124.668   3
  -3 -18   0 236.391 219.883   2
   3 -18  -1 171.456 179.497   3
   3 -18   1 297.734 176.023   3
  -3 -18  -1 152.240 125.698   3
  -3 -18   1 269.292 147.405   3
  -3 -18  -1 117.260 202.944   2
  -3 -18   1 65.1659 178.426   2
   3 -18   2 1987.75 295.819   3
  -3 -18  -2 1236.26 177.469   3
  -3 -18  -2 1859.81 329.116   2
  -3 -18   2 1409.69 266.169   2
   3 -18   3 563.644 199.194   3
  -3 -18  -3 280.666 222.131   2
  -3 -18   3 362.489 192.063   2
   3 -18   4 2187.98 301.343   3
  -3 -18  -4 2184.98 355.690   2
  -3 -18   4 2028.76 295.471   2
  -3 -18   5 253.201 184.060   2
  -3 -18  -5 451.825 250.868   2
   3 -18   5 523.995 217.621   3
   3 -18   6 2748.82 334.638   3
  -3 -18  -6 3416.38 433.062   2
  -3 -18   6 3338.19 345.339   2
   3 -18  -7 251.797 159.049   4
   3 -18   7 322.837 196.951   3
  -3 -18   7 193.139 152.236   2
   3 -18  -8 3001.90 321.543   4
   3 -18   8 3439.90 384.460   3
  -3 -18   8 3446.59 358.642   2
   3 -18  -9 726.984 208.369   4
  -3 -18   9 644.530 217.748   2
   3 -18   9 1227.12 275.228   3
   3 -18 -10 518.557 218.655   4
  -3 -18  10 654.547 201.418   2
   3 -18  10 558.955 225.448   3
   3 -18 -11 396.885 210.830   4
  -3 -18  11 684.284 214.080   2
   3 -18  11 480.721 221.507   3
  -3 -18 -12 3129.43 475.085   4
   3 -18  12 3290.92 401.871   3
  -3 -18  12 3333.97 351.764   2
   3 -18 -12 2979.86 364.398   4
  -3 -18  13-0.89911 163.239   2
   3 -18 -13-278.001 218.161   4
  -3 -18  14 262.570 172.456   2
   3 -18 -14-140.998 204.301   4
  -3 -18 -15 800.262 296.542   4
   3 -18 -15 954.134 258.318   4
   3 -18 -16 2502.17 374.688   4
   3 -18 -17-250.178 226.845   4
   3 -19   0 27.9461 173.245   3
  -3 -19   0-127.241 133.261   3
  -3 -19   0-0.12682 197.635   2
   3 -19  -1 13400.7 643.402   3
  -3 -19   1 12864.4 692.101   2
   3 -19   1 14304.8 679.802   3
  -3 -19   1 13197.7 574.283   3
  -3 -19  -1 13233.7 544.817   3
  -3 -19  -1 14170.0 760.707   2
   3 -19   2 5750.60 456.942   3
  -3 -19  -2 5381.01 493.479   2
  -3 -19   2 5578.62 462.146   2
  -3 -19   2 5747.73 399.244   3
  -3 -19   3 4410.82 406.037   2
   3 -19   3 3515.46 372.047   3
  -3 -19  -3 3130.76 394.504   2
   3 -19   4 4655.68 419.217   3
  -3 -19   4 5011.47 429.860   2
  -3 -19  -4 4820.75 467.024   2
   3 -19   5 22647.2 876.262   3
  -3 -19  -5 20977.9 922.389   2
  -3 -19   5 21074.3 827.697   2
   3 -19   6 3652.75 389.154   3
  -3 -19   6 4336.62 400.228   2
   3 -19   7 198.213 214.043   3
  -3 -19   7 82.2163 179.730   2
   3 -19   8 1677.47 297.676   3
  -3 -19   8 1653.37 274.029   2
   3 -19   9 13810.1 718.462   3
  -3 -19   9 14456.9 698.452   2
  -3 -19  10 1039.74 255.798   2
   3 -19  10 1011.96 279.806   3
   3 -19  11 6663.92 537.764   3
  -3 -19  11 6433.38 476.952   2
   3 -19 -11 6904.65 516.033   4
   3 -19 -12-51.8233 193.302   4
  -3 -19  12 333.749 194.564   2
  -3 -19 -13 1622.21 339.416   4
   3 -19 -13 1434.83 289.546   4
   3 -19 -14 1366.60 295.609   4
   3 -19 -15 3515.67 417.373   4
   3 -19 -16 538.996 256.004   4
   3 -20   0-5.73896 177.881   3
  -3 -20   0 158.324 221.961   2
   3 -20   1 1536.55 277.369   3
  -3 -20   1 1563.32 234.632   3
  -3 -20  -1 1349.38 288.483   2
  -3 -20   1 1475.74 308.253   2
   3 -20   2-28.9048 181.502   3
  -3 -20   2-32.5345 146.534   3
  -3 -20  -2 205.646 234.239   2
  -3 -20   2 80.4862 201.156   2
   3 -20   3-193.193 206.362   3
  -3 -20   3 127.397 163.099   3
  -3 -20  -3 229.884 245.141   2
  -3 -20   3-52.5971 186.135   2
  -3 -20  -4 406.591 248.979   2
   3 -20   4 475.719 212.710   3
  -3 -20   4 1002.43 255.590   2
   3 -20   5 1491.03 276.917   3
  -3 -20   5 1134.31 248.479   2
   3 -20   6 537.401 244.340   3
  -3 -20   6 388.783 215.511   2
   3 -20   7-80.5747 179.058   3
  -3 -20   7-470.435 228.036   2
  -3 -20   8 902.160 241.628   2
   3 -20   8 964.033 285.503   3
  -3 -20   9 2636.54 320.781   2
   3 -20   9 3234.28 398.653   3
  -3 -20 -10-168.794 255.329   4
  -3 -20  10 275.101 184.181   2
  -3 -20 -11 785.462 321.752   4
  -3 -20 -12 272.530 238.526   4
  -3 -21   0 108.264 202.165   2
   3 -21   1-33.0039 187.850   3
  -3 -21  -1 413.475 282.854   2
  -3 -21   1 504.239 259.836   2
   3 -21   2 8382.42 559.512   3
  -3 -21  -2 9165.60 671.188   2
  -3 -21   2 8591.84 628.315   2
  -3 -21   3 162.666 172.740   3
   3 -21   3 294.543 186.546   3
  -3 -21  -3 534.432 293.243   2
  -3 -21   3-17.8160 224.926   2
   3 -21   4 1725.80 288.304   3
  -3 -21   4 1404.17 257.067   3
  -3 -21   4 1269.69 295.532   2
   3 -21   5-27.6418 218.238   3
  -3 -21   5-15.7468 193.986   2
  -3 -21   6 1909.91 319.282   2
   3 -21   6 2110.47 330.488   3
  -3 -21   7 763.474 243.721   2
  -3 -21   8 4283.95 424.098   2
  -3 -21  -9 274.124 263.549   4
  -3 -21 -10 1311.30 349.269   4
  -3 -22   0-8.95588 240.289   2
   3 -22   1 86.6173 190.448   3
  -3 -22  -1-173.047 228.967   2
  -3 -22   1 24.3535 234.803   2
   3 -22   2 182.278 211.709   3
  -3 -22  -2-29.4587 237.671   2
  -3 -22   2-68.0165 199.989   2
   3 -22   3-168.972 213.003   3
  -3 -22   3-325.396 254.647   2
  -3 -22   4 622.306 257.058   2
  -3 -22   5 134.616 213.424   2
  -3 -22   6 248.199 183.316   3
  -3 -22   6 102.517 207.061   2
  -4   0   0 287818. 1383.99   1
  -4   0   0 291158. 1280.80   2
   4   0  -1 109.407 75.4061   1
  -4   0   1 8.72778 47.8193   1
  -4   0  -1-0.89395 45.9455   2
  -4   0  -2 4002.79 147.492   2
   4   0  -2 3702.45 177.730   1
  -4   0  -2 4092.50 154.008   3
  -4   0   2 4081.12 176.747   1
   4   0   2 4000.82 144.647   2
  -4   0  -3 47.5918 43.1455   2
  -4   0  -3 21.7010 43.8667   3
  -4   0   3 22.4533 50.8142   1
   4   0   3-1.30319 42.6521   2
   4   0   4 93662.6 704.560   2
  -4   0   4 95181.5 893.815   1
  -4   0  -4 95058.1 750.711   3
  -4   0  -4 93361.4 719.991   2
   4   0   5-10.5973 43.9530   2
   4   0   5 33.4205 56.5687   3
  -4   0  -5 35.2923 58.9291   2
   4   0   6 128895. 925.814   2
  -4   0  -6 131350. 981.906   2
   4   0   6 130342. 888.272   3
  -4   0   7 23.7870 76.9018   4
   4   0   7 52.5551 73.4491   3
   4   0   8 87292.4 833.869   2
  -4   0   8 87198.1 1020.50   4
   4   0   9-147.803 82.2125   2
   4   0  10 25652.2 524.117   2
   4   0  11-14.5483 76.6375   2
   4   0  12 1099.18 137.114   2
   4   0  13-58.6017 86.8500   2
  -4   0 -14 16818.6 557.595   4
  -4   0 -15 3.34778 120.366   4
  -4   0 -16 35053.5 801.341   4
  -4   0 -17-68.7421 146.262   4
  -4   0 -18 663.924 170.172   4
  -4   0 -19-251.726 150.781   4
  -4   0 -20 63717.5 1213.97   4
  -4   0 -21 85.0972 154.059   4
  -4   0 -22 6118.22 411.588   4
  -4   0 -23-228.956 181.979   4
  -4   0 -24 9553.28 534.967   4
  -4   0 -25 141.494 184.084   4
  -4   0 -26 5.34056 172.868   4
  -4   0 -27 101.170 176.038   4
  -4   0 -28 1095.57 261.533   4
  -4   0 -29-34.9385 196.288   4
  -4  -1   0 14903.8 332.098   1
  -4  -1   0 14619.7 312.574   2
  -4   1   0 14890.8 299.344   1
  -4   1   1 8602.25 242.536   1
  -4  -1  -1 8821.66 238.857   2
  -4   1  -1 9112.59 229.254   1
   4  -1  -1 9204.06 247.934   1
  -4  -1   1 8973.34 258.669   1
  -4   1  -1 8774.49 198.781   2
  -4   1  -1 9124.45 245.678   3
   4   1   1 9040.45 236.302   2
  -4  -1   1 8980.31 246.913   2
  -4   1  -2 5883.55 203.716   3
  -4   1  -2 5779.91 155.435   2
  -4  -1  -2 6007.29 197.568   2
  -4   1   2 5761.18 203.996   1
   4   1   2 5725.33 195.036   2
   4  -1  -2 5667.91 213.098   1
  -4  -1   2 5681.64 213.825   1
  -4   1  -3 4911.60 142.042   2
   4  -1  -3 4829.01 200.181   1
  -4  -1  -3 5242.51 162.061   3
  -4  -1   3 4877.67 201.819   1
  -4   1  -3 5062.36 186.014   3
   4   1   3 4874.27 179.527   2
   4  -1   3 5029.02 138.607   2
  -4  -1  -3 5122.30 183.406   2
   4  -1  -4 7005.19 252.623   1
   4  -1   4 7055.19 170.865   2
  -4  -1  -4 7407.53 192.437   3
  -4  -1   4 7005.57 254.679   1
   4   1   4 6978.84 219.085   2
  -4   1  -4 7517.49 178.669   2
  -4  -1  -4 6695.60 224.828   2
   4  -1   4 7235.13 222.494   3
   4   1   5 6320.49 212.103   2
   4  -1   5 6191.28 164.998   2
   4  -1   5 5768.54 207.170   3
  -4  -1   5 5764.48 241.307   1
  -4   1  -5 5645.58 181.058   2
  -4  -1  -5 6329.43 219.139   2
   4  -1   6 368383. 1652.64   3
  -4  -1  -6 366468. 1826.29   2
  -4   1   6 383359. 1956.64   4
   4   1   6 370103. 1702.78   2
   4  -1   7 2109.43 160.604   3
   4   1   7 2148.80 125.573   3
  -4  -1  -7 1898.85 165.729   2
  -4   1   7 2132.28 173.323   4
   4  -1   7 2052.19 121.198   2
   4   1   7 2501.95 169.931   2
   4   1   8 1698.10 130.480   3
   4  -1   8 1682.09 132.229   2
   4   1   8 1739.81 149.502   2
  -4   1   8 1012.96 145.457   4
   4   1   9 1140.34 111.806   2
   4  -1   9 1264.09 102.573   2
   4  -1  10 13709.1 370.266   2
   4   1  10 12654.3 389.227   2
   4  -1  11-17.9846 71.0944   2
   4   1  11 36.0533 76.0392   2
   4  -1  12 428.383 99.3871   2
   4   1 -12 550.481 138.063   1
   4   1  12 666.637 124.548   2
  -4   1 -13 6654.14 335.957   4
   4  -1  13 7328.98 314.040   2
   4   1 -13 7177.16 359.420   1
   4  -1  14 15426.7 483.517   2
  -4   1 -14 14531.2 463.872   4
  -4   1 -15 902.609 156.523   4
  -4  -1 -15 596.175 177.850   4
  -4   1 -16 468.481 155.985   4
  -4  -1 -16 142.802 143.772   4
  -4   1 -17 72.4551 124.331   4
  -4  -1 -17-6.85983 136.921   4
  -4   1 -18 338.039 154.347   4
  -4  -1 -18 498.839 184.943   4
  -4  -1 -19-5.88765 161.902   4
  -4   1 -19-0.03476 136.853   4
  -4   1 -20-72.4675 133.524   4
  -4  -1 -20-145.672 171.317   4
  -4   1 -21 1194.35 209.511   4
  -4  -1 -21 1329.94 239.153   4
  -4   1 -22 269.508 162.993   4
  -4  -1 -22 51.6007 159.706   4
  -4   1 -23 8365.33 476.014   4
  -4  -1 -23 8854.88 511.744   4
  -4   1 -24 686.508 196.895   4
  -4  -1 -24 869.003 242.612   4
  -4  -1 -25 211.548 195.420   4
   4   1 -25 59.7044 211.837   1
  -4   1 -25-180.829 189.005   4
  -4  -1 -26-458.387 237.931   4
  -4   1 -26-46.6344 159.776   4
   4   1 -26-75.2084 177.527   1
   4   1 -27 4672.89 456.723   1
  -4   1 -27 4479.87 408.005   4
  -4  -1 -27 4405.10 423.077   4
   4   1 -28 2245.77 334.689   1
  -4   1 -28 2712.93 339.323   4
  -4  -1 -28 2441.28 347.921   4
  -4  -1 -29 157.065 217.896   4
  -4  -2   0 59422.2 662.564   2
   4  -2   0 57016.8 573.474   1
  -4   2   0 58895.6 580.088   1
  -4   2   0 59793.2 658.620   3
   4   2   0 59289.8 657.396   2
   4  -2  -1 758.646 90.6648   1
  -4   2   1 759.479 76.5357   1
  -4  -2   1 715.918 96.7117   2
  -4  -2  -1 848.900 101.717   2
  -4   2  -1 796.908 75.5222   1
  -4  -2   1 890.500 92.9986   1
  -4   2  -1 849.504 93.9949   3
   4   2   1 877.973 90.2939   2
   4  -2  -2 5143.73 201.158   1
  -4  -2  -2 5237.95 206.399   2
  -4  -2   2 5456.82 217.224   2
  -4   2  -2 5121.25 167.106   1
  -4  -2   2 4996.65 209.522   1
   4   2   2 4879.68 204.378   2
  -4   2  -2 5114.93 128.584   2
  -4   2  -2 5229.16 205.255   3
  -4  -2   3 92506.7 906.847   2
   4  -2  -3 94121.9 857.199   1
  -4   2  -3 96786.2 524.566   2
   4   2   3 97660.2 848.753   2
   4  -2   3 97391.2 859.741   3
  -4  -2   3 95006.3 900.014   1
  -4   2  -3 98472.0 877.619   3
  -4  -2  -3 97206.0 863.225   2
   4  -2  -4 16809.1 386.341   1
   4  -2   4 17568.7 377.708   3
  -4  -2  -4 18677.1 269.259   3
  -4  -2   4 17618.0 400.461   1
   4   2   4 18342.9 385.996   2
  -4   2  -4 17858.6 227.371   2
   4  -2   4 17462.7 213.899   2
  -4  -2  -4 17325.8 387.125   2
   4   2   5 1822.00 137.396   2
   4  -2   5 1722.00 76.9696   2
   4  -2  -5 1806.72 151.881   1
  -4   2   5 2140.29 151.027   4
   4  -2   5 1691.69 143.821   3
  -4  -2  -5 1826.13 148.776   2
  -4  -2   5 1793.12 143.290   1
  -4  -2   6 21558.4 462.547   1
   4  -2   6 20626.9 428.741   3
  -4  -2  -6 20607.9 468.397   2
  -4   2   6 20516.1 461.691   4
   4   2   6 20533.7 438.086   2
   4  -2   6 20641.8 275.731   2
   4   2   7 285086. 1679.68   2
  -4  -2  -7 279374. 1755.71   2
  -4   2   7 281545. 1785.79   4
   4   2   8 974.874 81.6245   3
   4  -2   8 1998.70 141.629   2
   4   2   8 1173.25 142.955   2
  -4   2   8 1048.02 133.908   4
   4   2   9 68862.3 583.449   3
   4   2  -9 69008.8 925.131   1
   4  -2   9 69719.8 694.280   2
   4   2   9 69498.1 885.178   2
   4  -2  10 18387.5 408.032   2
   4   2 -10 15966.1 471.786   1
   4   2  10 16972.8 466.101   2
   4  -2  11 44686.5 664.711   2
   4   2  11 44292.5 775.445   2
   4   2 -11 44827.0 793.273   1
  -4   2 -12 1431.06 159.548   4
   4  -2  12 1770.84 152.812   2
   4   2 -12 1443.83 184.551   1
  -4   2 -13 40339.2 705.954   4
   4   2 -13 40637.3 803.402   1
   4  -2  13 40116.9 703.636   2
  -4   2 -14 2637.69 214.445   4
   4  -2  14 2823.58 203.949   2
   4   2 -14 2516.10 236.685   1
   4  -2  15 1628.34 170.816   2
   4   2 -15 1954.88 219.611   1
  -4   2 -15 1664.98 180.409   4
  -4   2 -16 239.502 126.339   4
   4   2 -16 43.8145 145.924   1
  -4  -2 -17 58933.3 1112.39   4
  -4   2 -17 58928.6 979.898   4
   4   2 -17 59543.1 1113.30   1
  -4  -2 -18 5809.37 391.753   4
  -4   2 -18 5280.74 319.749   4
   4   2 -18 5141.63 369.917   1
  -4  -2 -19 4514.59 355.673   4
   4   2 -19 4997.37 373.686   1
  -4   2 -19 4721.57 318.164   4
  -4  -2 -20 1399.53 236.208   4
  -4   2 -20 1555.81 214.073   4
   4   2 -20 1681.86 258.357   1
  -4  -2 -21 33459.2 938.701   4
  -4   2 -21 31919.7 834.529   4
   4   2 -21 31299.2 913.326   1
  -4   2 -22 349.685 170.559   4
  -4  -2 -22-155.523 188.209   4
   4   2 -22 53.0891 175.957   1
  -4   2 -23 12674.0 555.621   4
   4   2 -23 13171.7 639.160   1
  -4  -2 -23 12905.0 640.556   4
  -4  -2 -24 1706.28 285.249   4
  -4   2 -24 1716.27 250.580   4
   4   2 -24 2020.16 308.065   1
  -4  -2 -25 218.862 182.556   4
   4   2 -25 350.900 218.385   1
  -4   2 -25 260.713 182.602   4
  -4   2 -26 5007.50 399.807   4
   4   2 -26 5084.93 450.783   1
  -4  -2 -26 4772.53 437.239   4
   4   2 -27 6323.10 491.287   1
  -4   2 -27 6978.41 475.646   4
  -4  -2 -27 6765.26 513.870   4
  -4  -2 -28 884.841 272.871   4
   4   2 -28 742.674 231.995   1
  -4  -2 -29 3156.87 404.756   4
  -4   3   0 5005.73 211.881   3
  -4  -3   0 5077.11 224.888   2
   4   3   0 5333.37 213.215   2
   4  -3   0 5270.56 173.527   1
   4  -3   1 69274.8 589.941   1
   4  -3  -1 68189.2 654.048   1
  -4  -3  -1 72038.1 780.854   2
  -4   3   1 70093.0 760.795   3
   4   3   1 69867.4 771.246   2
  -4  -3   1 67665.3 782.093   2
  -4   3  -1 70031.5 586.556   1
  -4   3  -1 68630.1 755.531   3
   4   3  -1 68723.8 768.704   2
  -4  -3  -2 329470. 1693.12   2
  -4  -3   2 324640. 1664.83   1
  -4   3  -2 323583. 1677.26   3
   4  -3   2 314892. 1649.26   3
   4   3   2 322057. 1668.84   2
   4  -3  -2 321692. 1515.02   1
  -4   3  -2 309591. 1183.16   1
   4   3   3 8334.96 275.326   2
  -4   3   3 8235.24 255.748   4
  -4   3  -3 8750.06 194.271   1
  -4  -3   3 8745.08 284.279   1
   4  -3   3 9098.95 288.975   3
  -4  -3  -3 7856.06 283.286   2
   4  -3  -3 8305.30 258.226   1
   4   3  -4 3728.48 210.178   1
   4   3   4 3845.36 201.213   2
   4  -3   4 3750.78 193.689   3
  -4  -3  -4 3287.23 106.485   3
  -4  -3   4 3622.34 189.728   1
  -4  -3  -4 3881.81 199.520   2
  -4   3   4 3471.27 183.955   4
   4   3   5 37940.9 611.742   2
  -4  -3   5 38452.2 606.083   1
   4   3  -5 37325.6 605.642   1
   4  -3   5 37668.4 603.138   3
  -4  -3  -5 38530.4 618.068   2
  -4   3   5 37624.7 597.756   4
  -4  -3   6 3048.57 193.225   1
   4  -3   6 2973.94 183.940   3
  -4   3   6 3250.81 196.813   4
   4   3  -6 2924.56 196.758   1
  -4  -3  -6 3019.04 214.162   2
   4  -3   6 2943.16 81.3395   2
   4   3   6 3056.51 190.551   2
   4   3  -7 49668.9 753.968   1
  -4  -3  -7 51758.9 799.963   2
   4  -3   7 52491.2 410.771   2
   4   3   7 54809.0 775.607   2
  -4   3   7 52964.6 785.903   4
  -4  -3  -8 6887.91 342.980   2
   4  -3   8 4045.05 136.825   2
   4   3   8 4929.47 241.510   2
   4   3  -8 4622.64 247.881   1
  -4   3   8 4988.34 256.703   4
   4   3   8 4851.53 116.794   3
   4   3   9 1422.44 72.6723   3
   4   3   9 1279.44 137.868   2
   4  -3   9 1020.14 83.2006   2
   4   3  -9 1284.86 155.499   1
   4   3  10 2290.69 99.7360   3
   4  -3  10 1973.66 113.561   2
   4   3  10 2105.57 180.294   2
   4   3 -10 2156.97 194.640   1
   4   3 -11 7056.24 325.501   1
  -4   3 -11 6504.70 267.749   4
   4  -3  11 7345.77 254.446   2
  -4   3 -12 186.355 81.3531   4
   4  -3  12 255.056 80.5697   2
   4   3 -12 414.697 136.918   1
  -4   3 -13 3513.77 206.714   4
   4   3 -13 3455.92 260.949   1
  -4   3 -14 14223.5 427.734   4
   4   3 -14 14187.5 504.507   1
  -4   3 -15-79.6689 111.982   4
   4   3 -15-21.9521 129.333   1
   4   3 -16 6573.01 370.318   1
  -4   3 -16 5762.93 299.716   4
  -4   3 -17 148.223 128.009   4
   4   3 -17 39.9725 140.110   1
   4   3 -18 3392.20 300.140   1
  -4  -3 -18 3694.52 316.415   4
  -4   3 -18 3463.64 254.881   4
  -4   3 -19 36.4578 116.013   4
   4   3 -19 13.1710 147.308   1
  -4  -3 -20 4.33856 184.438   4
  -4   3 -20 59.9746 123.651   4
   4   3 -20 209.529 171.328   1
  -4  -3 -21 9562.09 539.486   4
   4   3 -21 9833.70 500.587   1
  -4   3 -21 9117.32 442.497   4
  -4  -3 -22 4275.56 397.547   4
   4   3 -22 4139.23 354.735   1
  -4   3 -22 3921.87 317.885   4
  -4  -3 -23 1972.39 295.144   4
   4   3 -23 1472.80 262.901   1
  -4   3 -23 1854.30 239.812   4
   4   3 -24 3435.22 347.942   1
  -4   3 -24 3714.02 317.965   4
  -4  -3 -24 3794.31 393.309   4
  -4  -3 -25 1483.42 283.159   4
   4   3 -25 1231.69 246.193   1
  -4   3 -25 1176.05 211.382   4
  -4  -3 -26 2968.00 358.968   4
   4   3 -26 2975.72 347.360   1
  -4   3 -26 3332.40 322.505   4
  -4  -3 -27 1447.34 305.715   4
   4   3 -27 1343.88 275.868   1
  -4  -3 -28 252.796 233.657   4
   4   3 -28 0.62520 216.781   1
  -4  -4   0 547774. 2356.80   2
  -4   4   0 559053. 2264.34   3
   4   4   0 550794. 2331.71   2
  -4   4  -1 59128.7 757.629   3
   4  -4   1 58285.3 521.136   1
   4   4   1 57451.8 748.263   2
   4  -4  -1 54352.7 588.459   1
  -4  -4  -1 56649.1 761.256   2
   4   4  -1 59506.2 754.933   2
  -4   4   1 54924.6 596.250   4
  -4   4   1 56481.2 726.754   3
  -4   4  -2 6906.74 262.075   3
   4   4   2 6303.84 253.370   2
   4  -4  -2 6109.27 222.143   1
  -4   4  -2 6059.20 166.239   1
  -4   4   2 6442.41 217.955   4
  -4  -4   2 6567.62 255.287   1
  -4   4   2 6071.97 245.590   3
  -4  -4  -2 6372.79 271.087   2
   4   4  -2 6660.97 259.784   2
  -4   4  -3 80437.4 546.273   1
   4   4   3 84201.0 917.447   2
   4  -4   3 80437.1 906.561   3
  -4  -4  -3 80870.3 921.404   2
  -4  -4   3 80993.7 870.788   1
  -4   4   3 81435.5 803.178   4
   4   4   4 248625. 1624.66   2
   4  -4   4 242597. 1590.50   3
  -4   4  -4 247403. 930.048   1
  -4  -4   4 246079. 1535.85   1
  -4  -4  -4 245143. 1635.50   2
  -4   4   4 247552. 1496.98   4
  -4  -4   5 680.517 111.958   1
  -4  -4  -5 1006.70 159.367   2
  -4   4   5 587.578 97.3732   4
   4   4   5 669.115 109.605   2
   4  -4   5 1059.61 155.652   3
   4  -4   6 66929.0 887.037   3
  -4   4   6 64672.1 855.950   4
   4   4  -6 60973.9 815.862   1
   4   4   6 64520.4 868.047   2
  -4  -4   6 66719.2 843.782   1
  -4  -4  -6 65134.6 914.276   2
  -4  -4   7 34928.3 617.881   1
   4   4  -7 31903.7 606.409   1
  -4  -4  -7 36134.7 751.974   2
   4   4   7 34905.6 654.550   2
  -4   4   7 34476.4 649.526   4
   4   4  -8 24346.0 534.448   1
   4  -4   8 22776.4 272.187   2
   4   4   8 26083.6 579.794   2
  -4  -4  -8 22819.9 581.827   2
   4  -4   9 2956.29 135.945   2
   4   4  -9 2375.56 195.753   1
   4   4  10 127759. 541.942   3
   4  -4  10 132995. 914.816   2
   4   4 -10 129981. 1294.70   1
  -4   4 -10 130713. 957.581   4
   4   4  11 122.254 33.1676   3
   4   4 -11-101.919 122.751   1
  -4   4 -11-52.1969 75.3976   4
  -4   4 -12 10502.0 316.577   4
   4   4 -12 11750.0 429.348   1
   4  -4 -12 11666.9 470.129   4
  -4   4 -13 217.533 83.3465   4
   4  -4 -13 489.651 183.282   4
   4   4 -13 392.718 139.230   1
   4   4 -14 110775. 1348.76   1
   4  -4 -14 111886. 1516.92   4
  -4   4 -14 111971. 1108.09   4
  -4   4 -15 521.598 106.527   4
   4   4 -15 606.954 175.444   1
   4  -4 -15 705.215 210.806   4
  -4   4 -16 20395.2 525.916   4
   4   4 -16 20764.7 638.036   1
   4  -4 -16 21886.0 714.208   4
  -4  -4 -17 3274.97 347.064   4
   4  -4 -17 2843.29 305.588   4
   4   4 -17 2660.54 274.156   1
  -4   4 -17 2713.19 210.512   4
   4  -4 -18 25547.4 830.445   4
  -4  -4 -18 24390.8 782.212   4
   4   4 -18 24403.2 732.933   1
  -4   4 -18 25069.0 625.955   4
   4   4 -19 2632.28 276.992   1
  -4   4 -19 2527.16 227.775   4
  -4  -4 -20 25200.2 839.368   4
   4   4 -20 23350.3 766.081   1
  -4   4 -20 25613.6 676.937   4
  -4   4 -21 3605.93 275.907   4
   4   4 -21 3698.51 349.094   1
  -4  -4 -21 3517.62 352.920   4
  -4  -4 -22-47.0567 178.517   4
  -4   4 -22-0.41418 124.319   4
   4   4 -22-106.499 177.808   1
  -4  -4 -23 531.323 217.524   4
   4   4 -23 770.526 227.651   1
  -4   4 -23 606.183 152.125   4
   4   4 -24 11454.1 586.301   1
  -4   4 -24 11470.0 519.846   4
  -4  -4 -24 10989.3 635.237   4
  -4  -4 -25 2261.32 338.194   4
   4   4 -25 1751.30 284.801   1
   4   4 -26 2775.05 340.695   1
  -4  -4 -26 2763.93 371.738   4
  -4  -4 -27 2740.38 377.439   4
   4   4 -27 2822.32 350.461   1
   4   4 -28 4125.66 414.231   1
  -4   5   0 27078.1 542.163   3
   4  -5   0 27513.6 388.948   1
   4   5   0 26074.3 550.039   2
  -4   5   0 27476.7 387.175   4
   4   5  -1 743.387 117.590   2
   4  -5  -1 447.569 88.2420   1
   4  -5   1 495.177 68.6729   1
  -4   5  -1 455.690 98.4423   3
   4   5   1 482.789 100.894   2
  -4   5  -1 430.226 58.2685   4
  -4   5   1 373.847 93.7512   3
  -4   5   1 404.607 70.4876   4
  -4   5   2 69532.9 852.622   3
   4   5   2 70095.5 878.648   2
  -4   5  -2 69599.0 519.948   4
  -4   5   2 69756.1 719.998   4
   4   5  -2 70734.5 878.243   2
   4   5   3 104528. 1096.45   2
  -4   5   3 104578. 1020.95   3
  -4  -5   3 106101. 1026.89   1
  -4  -5  -3 103142. 1128.50   2
  -4   5   3 102436. 935.912   4
  -4   5   4 473.367 92.0486   4
   4   5   4 372.189 104.148   2
  -4   5  -4 425.229 46.6150   1
  -4  -5  -4 544.196 132.653   2
  -4  -5   4 374.909 88.8999   1
  -4   5   5 1017.80 124.594   4
   4   5   5 898.198 130.446   2
  -4  -5   5 1004.92 125.108   1
  -4  -5  -5 532.265 139.897   2
  -4   5  -5 837.821 53.0999   1
  -4  -5   6 1868.23 151.677   1
   4  -5  -6 2022.49 191.247   4
  -4   5  -6 1662.52 71.4899   1
  -4   5   6 1764.32 152.151   4
  -4  -5  -6 2880.66 258.648   2
   4   5   6 1953.20 174.383   2
  -4   5   7 10224.3 358.904   4
   4   5  -7 10086.8 344.251   1
  -4  -5  -7 9016.40 396.332   2
  -4  -5   7 10273.1 338.045   1
  -4   5  -8 6114.49 169.648   4
   4   5  -8 5377.65 267.850   1
  -4  -5  -8 5129.33 327.280   2
  -4   5  -9 8556.49 200.815   4
   4   5  -9 8650.33 334.256   1
   4  -5   9 7476.03 172.278   2
  -4  -5  -9 7944.55 373.768   2
  -4   5 -10 24907.0 380.036   4
   4   5 -10 23498.6 565.052   1
   4  -5 -10 24533.1 653.000   4
  -4   5 -11 36274.1 507.481   4
   4  -5 -11 36763.6 813.291   4
   4   5 -11 37691.3 728.894   1
   4  -5 -12 48.1190 129.738   4
  -4   5 -12-9.10704 62.2377   4
   4   5 -12 72.8420 119.118   1
   4  -5 -13 28097.9 767.780   4
   4   5 -13 28747.7 673.647   1
  -4   5 -13 29039.6 503.506   4
   4  -5 -14 3590.61 306.665   4
  -4   5 -14 3401.74 191.697   4
   4   5 -14 2649.34 235.263   1
   4   5 -15 5421.91 327.148   1
   4  -5 -15 5860.97 389.249   4
  -4   5 -15 6333.50 262.616   4
   4   5 -16 3618.37 279.293   1
   4  -5 -16 3742.78 341.939   4
  -4   5 -16 3664.31 220.540   4
   4  -5 -17 5055.07 392.298   4
  -4  -5 -17 5808.96 427.347   4
   4   5 -17 5104.32 330.963   1
  -4   5 -17 4918.98 268.984   4
   4  -5 -18 1304.54 229.818   4
  -4  -5 -18 671.172 240.678   4
   4   5 -18 1564.40 217.299   1
  -4   5 -18 1353.70 163.427   4
  -4  -5 -19 2457.34 300.133   4
   4  -5 -19 2913.48 333.556   4
  -4   5 -19 2810.65 224.710   4
   4   5 -19 3122.12 293.908   1
  -4  -5 -20 400.750 205.271   4
   4   5 -20 418.212 170.586   1
   4  -5 -20 356.282 193.135   4
  -4   5 -20 334.128 113.041   4
  -4  -5 -21 5499.99 442.780   4
   4  -5 -21 5670.68 456.529   4
   4   5 -21 5405.07 387.324   1
  -4   5 -21 5580.69 325.271   4
  -4  -5 -22 2344.59 336.815   4
   4   5 -22 2194.50 280.352   1
  -4   5 -22 1906.95 212.307   4
  -4  -5 -23 132.948 227.979   4
   4   5 -23 80.0912 159.939   1
  -4   5 -23-64.7852 121.092   4
   4   5 -24 242.138 182.687   1
  -4  -5 -24-23.4708 194.029   4
   4   5 -25 252.056 184.723   1
  -4  -5 -25 452.905 247.792   4
  -4  -5 -26 148.960 216.132   4
   4   5 -26 390.514 200.959   1
  -4  -5 -27 1477.77 320.875   4
   4   5 -27 1516.25 293.876   1
   4   5 -28-70.6375 191.199   1
   4  -6   0 11641.9 259.882   1
  -4   6   0 11631.0 373.668   3
   4   6   0 11829.4 387.558   2
  -4   6   0 12107.2 267.743   4
   4  -6   1 58104.7 517.689   1
  -4   6  -1 57564.0 531.950   4
   4   6   1 55513.6 840.473   2
  -4   6   1 58654.6 827.646   3
  -4   6  -1 57727.0 534.765   2
  -4   6   1 58908.2 633.168   4
   4   6  -1 59849.8 846.856   2
  -4   6  -2 2777.51 99.1598   2
  -4   6   2 3193.60 193.918   3
   4   6   2 3437.33 215.838   2
  -4   6   2 3357.59 175.672   4
   4  -6   2 2999.03 112.001   1
  -4   6  -2 3140.95 118.095   4
   4   6  -2 3512.94 219.284   2
  -4   6   3 123931. 1043.88   4
   4   6  -3 128357. 1235.35   2
  -4   6   3 126920. 1196.79   3
  -4   6  -3 120454. 594.205   4
   4   6   3 124393. 1260.82   2
  -4  -6   3 125871. 1152.60   1
  -4   6   4 41289.0 642.790   4
  -4   6   4 40535.0 687.764   3
  -4  -6   4 43344.4 673.068   1
  -4   6   5 3286.32 203.195   4
  -4   6   5 3409.76 214.939   3
  -4  -6   5 3859.01 209.293   1
   4  -6  -5 3435.53 222.716   4
  -4  -6   6 19993.0 478.677   1
  -4   6   6 20464.8 492.004   4
   4  -6  -6 20213.0 504.759   4
  -4  -6  -7 135425. 1550.14   2
   4   6  -8 5124.53 259.089   1
  -4  -6  -8 4584.33 315.584   2
  -4   6  -8 4587.25 107.321   4
   4   6  -9 7529.85 321.233   1
  -4   6  -9 7247.56 154.719   4
   4  -6   9 7120.77 125.595   2
  -4  -6  -9 7606.70 389.560   2
  -4  -6   9 9184.07 388.681   2
  -4   6 -10 36343.2 390.845   4
   4  -6  10 36671.5 343.680   2
   4   6 -10 35579.0 692.825   1
  -4  -6  10 37328.1 769.263   2
   4  -6 -10 37081.3 809.051   4
  -4   6 -11 3716.51 143.404   4
   4   6 -11 3496.97 234.305   1
   4  -6 -11 3200.90 269.965   4
   4   6 -12 1559.66 181.178   1
  -4   6 -12 1457.26 101.609   4
   4  -6 -12 1385.12 211.645   4
   4   6 -13 34850.7 745.613   1
  -4   6 -13 36118.5 505.706   4
   4  -6 -13 34787.0 864.538   4
   4  -6 -14 15680.8 600.021   4
  -4   6 -14 16083.9 366.932   4
   4   6 -14 15870.2 518.564   1
   4   6 -15 6992.69 362.112   1
  -4   6 -15 7440.18 262.696   4
   4  -6 -15 6506.03 415.868   4
   4   6 -16 262.160 143.059   1
   4  -6 -16 323.925 184.827   4
  -4   6 -16 231.508 90.7820   4
  -4  -6 -17 29559.9 999.465   4
   4   6 -17 34827.0 818.638   1
   4  -6 -17 35786.9 984.172   4
  -4   6 -17 35902.6 642.884   4
   4  -6 -18 5322.20 424.000   4
   4   6 -18 4435.02 325.343   1
   4  -6 -19 1481.80 258.218   4
  -4   6 -19 1515.62 175.665   4
  -4  -6 -19 2257.75 320.266   4
   4   6 -19 1416.47 221.642   1
  -4  -6 -20 17689.7 750.848   4
  -4   6 -20 18535.5 528.141   4
   4  -6 -20 18481.9 783.424   4
   4   6 -20 17843.0 649.513   1
   4   6 -21 10264.3 512.920   1
  -4  -6 -21 9238.92 585.051   4
  -4   6 -21 10223.9 415.815   4
   4  -6 -21 9613.66 589.873   4
   4   6 -22 63.0238 157.303   1
  -4  -6 -22-6.03124 192.628   4
   4  -6 -22 123.764 200.615   4
  -4  -6 -23 1213.44 264.255   4
   4  -6 -23 1329.94 315.795   4
   4   6 -23 778.687 191.558   1
   4   6 -24 10002.3 549.171   1
  -4  -6 -24 10331.2 632.495   4
   4   6 -25 868.607 229.685   1
  -4  -6 -25 1091.41 318.712   4
  -4  -6 -26 870.857 289.854   4
   4   6 -26 1036.49 245.168   1
   4   6 -27 8073.91 542.723   1
   4   6 -28 1240.63 279.835   1
   4   6 -29 391.709 220.979   1
  -4   7   0 51061.1 553.855   4
  -4   7   0 50127.5 610.607   2
  -4   7   1 11562.3 289.699   4
  -4   7   1 12099.5 312.908   2
  -4   7  -1 11958.3 256.523   2
   4  -7   1 11962.4 243.759   1
  -4   7  -1 11498.1 244.996   4
  -4   7  -2 842.110 63.9558   4
  -4   7   2 902.151 98.1321   4
   4  -7   2 917.336 67.1299   1
  -4   7  -2 909.510 71.2480   2
   4  -7  -3 2729.96 179.970   4
  -4   7   3 2659.06 161.597   4
  -4   7  -3 2616.75 92.1978   2
  -4  -7   3 2690.02 184.861   1
  -4   7   4 957.344 112.155   4
   4  -7  -4 883.877 124.930   4
  -4  -7   4 888.254 115.687   1
  -4   7   5 9487.76 342.381   4
   4  -7  -5 10092.2 357.917   4
  -4  -7   5 9943.92 347.199   1
  -4   7   6 1519.32 150.608   4
  -4  -7  -7 725.318 163.976   2
  -4  -7  -8 38105.0 879.542   2
  -4  -7   8 39256.1 770.946   2
  -4  -7  -9 14409.2 554.682   2
   4  -7  -9 14982.6 505.323   4
  -4  -7   9 14128.9 485.644   2
   4  -7  10 5457.66 126.811   2
   4   7 -10 5692.25 294.514   1
   4  -7 -10 4955.62 322.411   4
  -4  -7  10 5569.23 318.328   2
   4  -7 -11 4319.35 318.611   4
   4   7 -11 4521.38 267.230   1
   4  -7  11 4118.53 135.572   2
  -4  -7  11 4483.28 291.762   2
  -4  -7  12 3164.35 269.525   2
   4   7 -12 3304.91 242.219   1
   4  -7 -12 3410.19 300.430   4
   4  -7  12 3294.86 130.201   2
   4   7 -13 2289.03 206.909   1
   4  -7 -13 2468.42 262.375   4
   4  -7  13 2335.71 123.502   2
   4   7 -14 9927.52 417.740   1
   4  -7 -14 9954.40 499.762   4
   4   7 -15-37.4197 134.848   1
   4  -7 -15-293.100 193.457   4
   4   7 -16 1973.95 214.517   1
   4  -7 -16 2328.84 294.224   4
   4  -7 -17 558.371 228.951   4
   4   7 -17 221.837 138.271   1
   4  -7 -18 774.564 221.171   4
   4   7 -18 830.682 187.653   1
   4  -7 -19 1661.96 284.625   4
  -4  -7 -19 1505.08 279.736   4
   4   7 -19 1487.80 217.711   1
  -4  -7 -20 2095.10 322.885   4
   4   7 -20 2072.57 253.424   1
   4  -7 -20 2152.58 326.164   4
   4   7 -21 1843.75 255.071   1
  -4  -7 -21 1998.79 333.655   4
   4  -7 -21 1973.54 320.743   4
   4   7 -22 470.636 178.420   1
   4  -7 -22 390.525 230.622   4
  -4  -7 -22 642.144 286.078   4
  -4  -7 -23 80.9561 190.557   4
   4   7 -23 148.119 161.226   1
   4  -7 -23-7.20726 212.496   4
  -4  -7 -24 1224.47 294.684   4
   4   7 -24 958.031 220.819   1
   4  -7 -24 1282.11 302.112   4
  -4  -7 -25 217.071 229.189   4
   4   7 -25-114.718 170.764   1
   4   7 -26 641.286 221.881   1
   4   7 -27 15.6856 183.341   1
  -4   8   0 44818.1 577.865   2
  -4   8   1 17483.7 407.892   2
  -4   8  -1 17795.6 336.104   2
   4  -8   2 5389.01 145.445   1
  -4   8   2 4479.92 225.699   4
  -4   8   2 5535.55 249.477   2
   4  -8  -2 4668.50 223.741   4
  -4   8  -2 5278.01 170.073   2
  -4   8   3 61907.4 822.858   4
  -4   8  -3 59645.3 504.651   2
   4  -8   3 56996.9 365.177   1
   4  -8  -3 59832.6 787.680   4
  -4   8   3 60671.9 819.492   2
  -4   8   4 9109.35 332.289   4
  -4   8  -4 9465.01 174.903   2
   4  -8  -4 9680.05 347.191   4
  -4  -8  -5 73.7560 31.9094   3
  -4   8   5 43.7604 66.7199   4
  -4  -8   6 5757.78 311.077   2
  -4  -8   7 49178.9 882.919   2
  -4  -8  -7 46938.1 995.203   2
  -4  -8   8 2558.69 234.630   2
  -4  -8  -8 2712.37 281.600   2
   4  -8  -9 7165.89 379.646   4
  -4  -8  -9 7520.63 426.348   2
  -4  -8   9 7935.96 368.597   2
  -4  -8  10 48991.0 918.108   2
   4  -8 -10 46474.7 962.532   4
   4  -8  10 45318.1 374.215   2
   4  -8  11 43260.0 408.465   2
   4  -8 -11 41371.6 934.574   4
  -4  -8  11 44735.2 894.447   2
  -4  -8  12 2060.08 231.525   2
   4  -8  12 2024.23 102.500   2
   4   8 -12 1952.02 205.376   1
   4  -8 -12 1874.82 233.806   4
   4  -8 -13 10500.1 514.297   4
  -4   8 -13 10456.0 191.935   1
  -4  -8  13 11014.8 483.894   2
   4   8 -13 11202.6 445.366   1
   4  -8  13 11037.7 255.743   2
   4   8 -14 31550.6 725.992   1
   4  -8  14 32842.5 461.003   2
  -4  -8  14 32423.0 822.040   2
  -4   8 -14 31758.7 387.862   1
   4  -8 -14 30654.6 883.794   4
  -4   8 -15 3062.96 142.867   1
  -4  -8  15 2874.59 268.771   2
   4   8 -15 2893.59 248.993   1
   4  -8  15 3104.16 159.609   2
   4  -8 -15 3002.68 314.419   4
  -4  -8  16 8711.29 454.933   2
   4  -8 -16 8156.10 492.549   4
   4   8 -16 8098.49 404.345   1
   4  -8  16 8266.77 267.393   2
   4   8 -17 36568.9 840.768   1
   4  -8 -17 37132.3 1037.21   4
   4   8 -18 1949.64 231.616   1
  -4  -8 -18 2344.56 344.000   4
   4  -8 -18 1633.49 274.454   4
  -4  -8 -19 11061.0 630.221   4
   4   8 -19 10288.3 485.993   1
   4  -8 -19 10692.5 617.570   4
  -4  -8 -20 6254.47 498.887   4
   4   8 -20 6968.10 410.622   1
   4  -8 -20 6633.47 504.263   4
  -4  -8 -21 16002.9 773.425   4
   4   8 -21 15781.6 620.484   1
   4  -8 -21 14714.1 749.366   4
  -4  -8 -22 1953.84 327.295   4
   4   8 -22 1691.91 260.928   1
   4  -8 -22 1987.38 327.586   4
  -4  -8 -23 14143.2 764.229   4
   4  -8 -23 13722.1 753.591   4
   4   8 -23 13036.2 601.083   1
  -4  -8 -24 6563.66 563.346   4
   4   8 -24 6221.16 433.280   1
   4  -8 -24 7145.88 575.598   4
  -4  -8 -25 1400.35 338.037   4
   4   8 -25 794.096 212.342   1
   4   8 -26 2628.47 322.108   1
   4  -9   0 62868.9 1004.30   3
  -4   9   0 64945.2 727.146   2
   4  -9  -1 7295.04 251.557   4
   4  -9  -1 7184.23 342.207   3
   4  -9   1 7518.64 363.008   3
  -4   9   1 7063.73 265.522   2
  -4   9  -1 6551.86 233.305   2
  -4   9  -2 110.684 54.1714   2
   4  -9   2 56.0779 35.0983   1
  -4   9   2 106.715 73.6185   2
   4  -9  -2 120.046 74.0337   4
   4  -9   3 2906.34 84.3935   1
  -4  -9   3 3182.18 252.650   2
  -4   9  -3 3021.97 135.080   2
  -4   9   3 3101.37 210.018   2
   4  -9  -3 3259.73 208.321   4
  -4  -9   4 526.341 127.244   2
  -4   9   4 487.795 107.515   2
  -4   9  -4 499.832 56.9424   2
   4  -9  -4 590.654 121.670   4
  -4  -9   5 24231.4 631.270   2
  -4  -9  -5 24886.9 320.933   3
  -4  -9   6 3268.10 247.843   2
  -4  -9  -6 3426.58 297.214   2
  -4  -9   7 22291.4 629.567   2
   4  -9   7 22492.8 661.464   3
  -4  -9  -7 21953.9 723.514   2
  -4  -9   8 12764.4 484.561   2
   4  -9  -8 12533.7 484.927   4
   4  -9   8 12393.6 199.575   2
  -4  -9  -8 13494.7 578.096   2
   4  -9  -9 20897.8 632.646   4
  -4  -9  -9 20180.4 686.967   2
   4  -9   9 18647.8 252.921   2
  -4  -9   9 20451.6 610.515   2
  -4  -9  10 162.714 134.454   2
   4  -9  10 91.5181 31.0465   2
   4  -9 -10-59.3606 146.763   4
  -4  -9  11 17802.7 584.822   2
   4  -9 -11 15981.0 602.860   4
   4  -9  11 16793.1 261.281   2
   4  -9  12 25237.2 351.602   2
   4  -9 -12 25066.8 764.111   4
  -4  -9  12 25006.8 703.185   2
   4  -9  13 16815.1 305.157   2
  -4  -9  13 17160.6 598.813   2
   4  -9 -13 16043.5 642.910   4
  -4  -9  14 1985.84 240.958   2
   4  -9  14 1864.67 117.017   2
   4  -9 -14 1571.85 251.046   4
  -4  -9  15 340.045 160.785   2
   4   9 -15 396.429 156.400   1
   4  -9 -15 557.399 215.508   4
  -4  -9  16 459.296 181.138   2
   4   9 -16 148.169 126.468   1
   4  -9 -16 81.3401 179.099   4
  -4  -9  17 1115.15 222.023   2
   4   9 -17 1611.72 213.238   1
   4  -9 -17 1686.19 293.254   4
  -4  -9  18-33.6799 150.362   2
  -4  -9 -18 271.968 230.465   4
   4   9 -18 270.186 136.050   1
   4  -9 -18 284.555 213.400   4
   4  -9 -19 1317.77 268.875   4
  -4  -9 -19 1103.28 264.742   4
  -4  -9  19 894.911 205.247   2
   4   9 -19 1210.06 197.010   1
  -4  -9 -20 2265.90 348.021   4
   4  -9 -20 1685.08 296.725   4
   4   9 -20 2356.32 269.013   1
  -4  -9  20 2331.68 299.910   2
   4  -9 -21 1973.04 320.462   4
  -4  -9 -21 2126.33 355.507   4
  -4  -9  21 2048.38 288.660   2
   4   9 -21 2040.35 265.255   1
  -4  -9 -22 718.674 263.834   4
  -4  -9  22 720.166 214.555   2
   4  -9 -22 557.014 209.752   4
   4   9 -22 971.659 216.278   1
  -4  -9 -23 573.361 245.161   4
  -4  -9  23 481.067 205.695   2
   4  -9 -23 702.608 282.698   4
   4   9 -23 517.801 184.702   1
  -4  -9 -24 281.149 238.809   4
  -4  -9  24 305.540 187.423   2
   4  -9 -24 74.6728 239.037   4
   4   9 -24-128.719 177.735   1
  -4  -9  25 156.472 182.906   2
  -4  -9  26 104.038 199.073   2
   4 -10   0 30809.9 724.124   3
  -4  10   0 30966.7 539.090   2
  -4 -10   0 31310.1 754.799   2
  -4  10  -1 4205.91 193.319   2
   4 -10   1 4456.54 296.271   3
   4 -10  -1 4291.30 292.171   3
  -4 -10  -1 4617.71 313.607   2
  -4 -10   1 4081.25 291.300   2
  -4  10   1 4176.75 212.815   2
   4 -10  -1 3907.06 202.068   4
  -4 -10   2 1779.42 218.980   2
   4 -10  -2 1382.17 138.336   4
  -4  10  -2 1516.65 121.027   2
  -4  10   2 1652.50 150.371   2
   4 -10   2 1809.12 212.580   3
  -4 -10  -2 1304.55 199.246   2
  -4 -10   3 60121.4 1028.23   2
  -4  10  -3 59269.0 621.211   2
   4 -10   3 59493.2 1035.78   3
  -4  10   3 60087.0 893.525   2
  -4 -10  -3 59142.0 1073.38   2
   4 -10  -3 58814.8 839.656   4
  -4 -10   4 73360.2 1137.93   2
   4 -10   4 70924.0 1159.48   3
  -4  10  -4 70496.8 632.541   2
  -4 -10  -4 69756.1 1203.04   2
  -4 -10   5 6440.77 349.875   2
  -4 -10  -5 6025.13 181.170   3
   4 -10   5 6087.67 357.153   3
  -4 -10  -5 5942.91 389.180   2
  -4  10  -5 5968.17 174.914   2
  -4 -10  -6 38631.7 388.012   3
   4 -10   6 36447.2 857.239   3
  -4 -10   6 37775.3 838.469   2
  -4 -10  -6 40144.1 959.667   2
  -4 -10   7 71837.6 1129.84   2
  -4 -10  -7 71897.9 1328.58   2
   4 -10  -7 68281.0 1085.36   4
   4 -10   7 67961.9 1186.98   3
   4 -10   8 17756.7 281.056   2
  -4 -10   8 17902.4 579.494   2
  -4 -10  -8 16682.0 653.633   2
   4 -10  -8 16053.3 555.029   4
   4 -10   9 1537.11 88.5737   2
  -4 -10  -9 1636.22 246.399   2
  -4 -10   9 1561.97 210.013   2
   4 -10  -9 1605.11 225.835   4
   4 -10  10 42487.7 428.178   2
  -4 -10  10 43937.4 921.165   2
   4 -10 -10 42829.8 965.379   4
   4 -10 -11 13898.9 578.266   4
  -4 -10  11 14027.4 526.234   2
   4 -10  11 13301.3 247.502   2
   4 -10  12 32.6451 34.9932   2
   4 -10 -12 105.181 159.560   4
  -4 -10  12 180.943 145.997   2
  -4 -10  13 23543.1 711.803   2
   4 -10 -13 22769.6 766.317   4
  -4 -10  14 16855.4 628.237   2
   4 -10 -14 15976.2 679.784   4
  -4 -10  15 3182.48 298.619   2
   4 -10 -15 3827.17 383.881   4
   4 -10 -16 8562.12 533.304   4
  -4 -10  16 8948.39 478.868   2
   4 -10 -17 6321.53 481.206   4
  -4 -10  17 6653.67 424.009   2
  -4 -10 -18 3130.96 411.807   4
   4  10 -18 3616.94 287.724   1
  -4 -10  18 3511.70 338.985   2
   4 -10 -18 3574.07 394.320   4
  -4 -10  19 1317.18 232.444   2
  -4 -10 -19 936.876 273.229   4
   4  10 -19 1532.86 216.064   1
   4 -10 -19 1584.97 296.294   4
   4  10 -20 14863.8 600.771   1
  -4 -10 -20 16453.1 816.764   4
   4 -10 -20 15617.0 775.487   4
  -4 -10  20 14973.0 662.779   2
  -4 -10 -21 5113.43 479.085   4
   4 -10 -21 5432.06 498.605   4
  -4 -10  21 4926.03 416.143   2
   4  10 -21 4838.52 366.916   1
  -4 -10  22 250.006 179.884   2
   4  10 -22 538.218 187.651   1
   4 -10 -22 327.355 228.260   4
  -4 -10 -22 467.018 263.722   4
  -4 -10  23 1995.10 293.651   2
   4  10 -23 2242.22 279.515   1
   4 -10 -23 1996.65 331.961   4
  -4 -10 -23 2831.39 425.923   4
  -4 -10  24 8334.33 540.304   2
  -4 -10  25 856.088 251.313   2
  -4 -10  26 968.099 258.199   2
   4 -11   0 3956.71 188.714   4
   4 -11   0 3937.74 290.722   3
  -4 -11   0 4070.76 309.912   2
  -4  11   0 3387.92 207.896   2
   4 -11  -1 7730.81 280.953   4
   4 -11   1 8248.82 402.782   3
   4 -11  -1 8071.86 391.196   3
  -4 -11   1 7319.07 411.258   2
  -4  11   1 7852.12 309.692   2
  -4 -11  -1 8342.80 430.281   2
  -4  11  -1 8081.66 276.526   2
  -4 -11   2 218.291 142.288   2
  -4  11  -2 285.950 74.2809   2
   4 -11   2 165.226 138.296   3
  -4  11   2 244.272 87.0791   2
  -4 -11  -2 159.389 134.322   2
   4 -11  -2 362.263 105.989   4
  -4 -11   3 5911.64 366.621   2
   4 -11   3 5372.62 126.037   1
  -4  11  -3 5888.59 215.782   2
  -4 -11  -3 5569.59 365.267   2
   4 -11   3 5832.51 357.690   3
   4 -11  -3 6333.18 300.720   4
  -4 -11   4 1063.68 191.589   2
   4 -11   4 1304.82 209.680   3
  -4  11  -4 1355.55 107.426   2
  -4 -11  -4 1128.46 192.304   2
  -4 -11   5 10566.5 461.035   2
  -4 -11  -5 9872.15 250.247   3
   4 -11   5 9190.83 450.990   3
  -4 -11  -5 9004.14 480.202   2
  -4  11  -5 9156.34 244.421   2
  -4 -11   6 25083.7 706.931   2
  -4 -11  -6 25888.5 361.616   3
   4 -11   6 24880.2 733.669   3
  -4 -11  -6 25036.8 798.499   2
   4 -11   7 9614.60 476.831   3
   4 -11  -7 9818.58 439.906   4
  -4 -11  -7 10121.8 535.926   2
  -4 -11   7 9943.81 451.890   2
  -4 -11   8 4208.59 308.783   2
   4 -11   8 4213.33 348.659   3
   4 -11  -8 4463.35 327.175   4
  -4 -11  -8 4591.53 410.013   2
   4 -11  -9 6926.97 411.058   4
  -4 -11   9 7324.43 394.917   2
  -4 -11  -9 6932.04 456.474   2
   4 -11   9 7139.00 211.028   2
  -4 -11  10 13915.1 541.270   2
   4 -11  10 14152.9 278.748   2
   4 -11 -10 13273.4 567.119   4
   4 -11 -11-134.054 172.296   4
  -4 -11  11-42.7624 152.309   2
  -4 -11  12 154.322 150.606   2
   4 -11 -12 47.2763 162.472   4
   4 -11 -13 42.5726 155.212   4
  -4 -11  13-245.346 148.821   2
  -4 -11  14 2608.49 274.120   2
   4 -11 -14 2490.17 308.610   4
   4 -11 -15 559.956 206.203   4
  -4 -11  15 811.007 197.357   2
   4 -11 -16-192.670 209.713   4
  -4 -11  16-15.7167 150.869   2
  -4 -11 -17 3704.98 429.429   4
  -4 -11  17 3546.54 327.966   2
   4 -11 -17 3296.79 381.635   4
  -4 -11  18 986.022 209.723   2
  -4 -11 -18 1022.95 302.934   4
   4 -11 -18 1132.36 286.976   4
  -4 -11  19 330.430 173.433   2
  -4 -11 -19 545.092 268.023   4
   4 -11 -19 528.649 262.041   4
  -4 -11 -20 3264.50 406.404   4
  -4 -11  20 2838.53 318.928   2
   4 -11 -20 3469.23 409.555   4
  -4 -11  21 685.009 217.938   2
  -4 -11 -21 450.013 246.424   4
   4 -11 -21 1063.24 273.564   4
  -4 -11  22 1495.43 260.399   2
  -4 -11 -22 2347.63 441.123   4
   4 -11 -22 1363.39 313.709   4
  -4 -11  23-311.546 189.008   2
  -4 -11  24 828.512 226.836   2
  -4 -11  25 346.510 200.915   2
   4 -12   0 60482.8 1100.13   3
  -4 -12   0 61977.9 1160.35   2
   4 -12   0 60961.9 744.632   4
  -4  12   0 59662.6 819.990   2
  -4  12   1 980.793 138.295   2
  -4 -12   1 895.745 192.111   2
  -4  12  -1 927.938 121.098   2
   4 -12  -1 927.624 191.810   3
   4 -12   1 1103.54 203.644   3
   4 -12  -1 734.419 114.054   4
  -4 -12  -1 939.850 210.485   2
  -4 -12   2 291.523 152.884   2
   4 -12   2 469.446 166.304   3
  -4  12  -2 325.336 78.7933   2
   4 -12  -2 276.309 97.1755   4
  -4 -12  -2 493.129 182.640   2
   4 -12   3 11536.0 505.077   3
  -4  12  -3 10510.1 309.074   2
   4 -12   3 9060.65 172.518   1
  -4 -12  -3 10949.2 518.707   2
  -4 -12   3 10586.9 483.569   2
  -4 -12   4 20776.5 688.861   2
  -4 -12  -4 22453.5 446.975   3
  -4  12  -4 21365.7 415.236   2
  -4 -12  -4 21716.5 729.531   2
   4 -12   4 20686.8 682.859   3
  -4 -12   5 707.046 171.439   2
  -4 -12  -5 584.002 89.9625   3
   4 -12   5 514.873 163.658   3
  -4 -12  -5 926.297 236.532   2
  -4  12  -5 581.902 82.6772   2
  -4 -12  -6 1247.34 99.4513   3
  -4 -12   6 1255.63 216.543   2
   4 -12   6 1277.57 223.309   3
  -4 -12  -6 966.804 213.091   2
   4 -12  -6 1315.86 186.508   4
  -4 -12   7 54357.5 1075.62   2
   4 -12   7 52866.3 1114.84   3
  -4 -12  -7 52623.5 1230.13   2
   4 -12  -7 54773.8 1038.17   4
  -4 -12   8 334.891 146.090   2
  -4 -12  -8 36.9430 193.302   2
   4 -12   8 374.099 207.049   3
   4 -12  -8 374.348 157.348   4
  -4 -12   9 2801.36 281.903   2
  -4 -12  -9 3935.22 393.444   2
   4 -12   9 3174.44 159.404   2
   4 -12  -9 2993.31 293.959   4
  -4 -12  10 1250.19 218.918   2
   4 -12 -10 1403.57 223.013   4
  -4 -12  11 15505.0 594.623   2
   4 -12 -11 15520.7 633.691   4
  -4 -12  12 262.771 151.413   2
   4 -12 -12 207.728 171.752   4
  -4 -12  13 19050.8 672.927   2
   4 -12 -13 18867.6 750.328   4
   4 -12 -14 8386.83 519.118   4
  -4 -12  14 9152.81 473.766   2
   4 -12 -15 1806.96 299.239   4
  -4 -12  15 1977.14 259.121   2
   4 -12 -16 785.317 247.728   4
  -4 -12  16 680.175 177.335   2
  -4 -12 -17 14368.3 786.189   4
  -4 -12  17 12570.1 597.511   2
   4 -12 -17 12659.2 688.391   4
  -4 -12 -18 643.488 283.452   4
   4 -12 -18 264.970 213.161   4
  -4 -12  18 366.423 183.511   2
  -4 -12 -19 1646.49 336.023   4
  -4 -12  19 988.284 226.222   2
   4 -12 -19 929.554 274.623   4
  -4 -12 -20 485.289 258.119   4
   4 -12 -20 451.306 213.457   4
  -4 -12  20 940.957 233.433   2
  -4 -12 -21 4149.46 522.207   4
  -4 -12  21 3040.96 343.866   2
   4 -12 -21 3518.57 438.267   4
   4 -12 -22 55.3019 230.830   4
  -4 -12  22 598.341 215.912   2
  -4 -12  23 5128.72 442.230   2
  -4 -12  24 883.561 228.670   2
  -4 -12  25-3.24386 180.385   2
  -4  13   0 13541.8 436.704   2
   4 -13   0 16958.5 604.376   3
   4 -13   0 16838.7 409.500   4
  -4 -13   0 16129.6 620.615   2
  -4 -13   1 151.893 143.780   2
  -4 -13  -1 22.9791 161.922   2
   4 -13  -1 158.227 89.8338   4
  -4  13  -1 178.214 86.9528   2
   4 -13  -1 367.465 162.987   3
   4 -13   1 176.241 153.062   3
  -4 -13   2 177.079 157.338   2
   4 -13   2 258.678 155.020   3
  -4  13  -2 433.255 97.9734   2
  -4 -13  -2 222.978 165.616   2
   4 -13   3 5080.77 357.335   3
  -4  13  -3 5221.61 234.637   2
  -4 -13  -3 5038.65 380.788   2
  -4 -13   3 4968.03 351.086   2
   4 -13   3 4455.04 128.631   1
  -4 -13   4-23.2225 145.248   2
   4 -13   4 113.270 158.686   3
  -4 -13  -4 91.4458 71.9102   3
  -4 -13  -4-65.1623 182.611   2
  -4  13  -4 57.4358 59.3718   2
  -4 -13   5 1478.69 228.977   2
  -4 -13  -5 1245.73 120.033   3
   4 -13   5 1222.19 233.201   3
   4 -13  -5 1387.32 191.492   4
  -4 -13  -5 1195.30 256.772   2
  -4  13  -5 1301.65 117.889   2
  -4 -13   6 1112.40 204.593   2
   4 -13   6 1258.08 233.879   3
  -4 -13  -6 1445.09 293.994   2
  -4 -13  -6 1065.15 101.709   3
   4 -13  -6 1136.37 183.208   4
  -4 -13   7 177.189 148.308   2
   4 -13   7 21.8051 156.661   3
  -4 -13  -7-223.367 237.922   2
   4 -13  -7 83.6066 137.766   4
  -4 -13   8 3245.16 301.198   2
   4 -13   8 3664.44 330.254   3
   4 -13  -8 3187.64 293.411   4
  -4 -13  -8 3532.21 367.101   2
   4 -13   9 6230.83 439.766   3
  -4 -13   9 6028.13 392.198   2
  -4 -13  -9 5502.10 429.974   2
   4 -13  -9 5848.14 395.281   4
  -4 -13  10 3620.68 327.991   2
   4 -13 -10 3636.87 325.181   4
  -4 -13  11 3405.08 305.362   2
   4 -13 -11 3445.17 336.744   4
  -4 -13  12 623.323 186.804   2
   4 -13 -12 677.140 213.535   4
  -4 -13  13 214.271 156.544   2
   4 -13 -13-42.9573 186.147   4
  -4 -13  14 162.839 167.927   2
   4 -13 -14 324.135 200.047   4
   4 -13 -15 1564.90 277.735   4
  -4 -13  15 1799.43 253.117   2
  -4 -13  16 168.494 156.174   2
   4 -13 -16 141.112 192.571   4
  -4 -13 -17 2841.38 440.101   4
  -4 -13  17 2490.55 287.995   2
   4 -13 -17 2256.26 337.374   4
  -4 -13 -18-8.92048 268.062   4
   4 -13 -18 239.018 217.780   4
  -4 -13  18 190.441 151.437   2
  -4 -13 -19-74.2131 238.681   4
  -4 -13  19 352.799 180.783   2
   4 -13 -19-199.656 217.919   4
  -4 -13  20 704.197 227.610   2
   4 -13 -20 520.987 253.314   4
  -4 -13  21 700.973 224.727   2
   4 -13 -21 687.953 300.696   4
  -4 -13  22 54.4658 161.431   2
  -4 -13  23 877.736 241.376   2
   4 -14   0 22812.4 483.929   4
   4 -14   0 22497.6 722.810   3
  -4 -14   0 21655.5 745.602   2
   4 -14  -1 1314.09 220.943   3
   4 -14   1 920.300 209.757   3
   4 -14   1 874.040 109.667   4
  -4 -14   1 816.473 213.443   2
  -4 -14  -1 1169.55 232.225   2
   4 -14  -1 936.915 134.350   4
  -4  14  -2 3214.30 203.603   2
   4 -14   2 3175.71 306.076   3
  -4 -14  -2 3555.24 335.316   2
  -4 -14   2 3085.09 308.998   2
  -4 -14   3 957.276 224.396   2
   4 -14   3 567.868 185.944   3
  -4 -14  -3 790.111 125.612   3
  -4  14  -3 654.914 106.636   2
  -4 -14  -3 603.902 207.513   2
   4 -14   4 15681.9 623.776   3
  -4 -14  -4 15524.7 422.302   3
  -4 -14  -4 15618.6 680.774   2
  -4 -14   4 15280.2 617.630   2
  -4 -14   5 754.715 194.756   2
  -4 -14  -5 928.666 119.144   3
   4 -14   5 993.138 208.539   3
  -4 -14  -5 731.204 223.087   2
   4 -14  -5 677.237 152.046   4
   4 -14  -6 13526.4 530.255   4
  -4 -14  -6 13982.9 351.360   3
   4 -14   6 13338.5 601.840   3
  -4 -14  -6 13321.0 669.493   2
  -4 -14   6 13440.5 570.132   2
  -4 -14   7-62.1046 156.984   2
   4 -14   7-102.611 158.740   3
   4 -14  -7 70.4711 144.096   4
  -4 -14   8 3287.88 308.781   2
   4 -14   8 3227.34 338.482   3
  -4 -14  -8 3747.15 393.632   2
   4 -14  -8 3236.93 306.421   4
  -4 -14   9-15.2956 148.601   2
   4 -14   9-34.4061 167.102   3
  -4 -14  -9-73.3613 216.752   2
   4 -14  -9 35.2343 156.834   4
  -4 -14  10 23665.5 774.556   2
   4 -14  10 22190.3 812.568   3
   4 -14 -10 22288.3 780.585   4
   4 -14 -11 379.957 194.623   4
  -4 -14  11 523.913 180.982   2
  -4 -14  12 5878.73 405.696   2
   4 -14 -12 6101.96 448.089   4
   4 -14 -13 241.525 206.027   4
  -4 -14  13 332.612 179.454   2
  -4 -14  14 12163.9 577.973   2
   4 -14 -14 11080.6 625.492   4
  -4 -14  15 118.872 148.198   2
   4 -14 -15-88.0041 219.000   4
  -4 -14  16 6449.68 445.500   2
   4 -14 -16 6852.71 525.526   4
  -4 -14 -17 1242.91 323.607   4
  -4 -14  17 1387.09 248.728   2
   4 -14 -17 996.328 272.634   4
  -4 -14  18 3666.17 367.790   2
  -4 -14 -18 3252.66 392.173   4
   4 -14 -18 3069.86 389.136   4
  -4 -14  19 433.206 205.161   2
   4 -14 -19 369.916 245.108   4
  -4 -14  20 7695.18 505.555   2
   4 -14 -20 7284.94 585.721   4
  -4 -14  21 647.051 230.522   2
  -4 -14  22 149.013 191.732   2
  -4 -15   0 426.136 178.076   2
   4 -15   0 225.652 162.437   3
   4 -15  -1 4859.54 361.581   3
   4 -15   1 5608.93 400.853   3
  -4 -15  -1 5434.74 414.578   2
  -4 -15   1 6120.73 420.062   2
   4 -15  -1 6984.60 324.771   4
   4 -15   2 3354.31 327.776   3
  -4 -15  -2 3862.31 368.239   2
  -4 -15   2 3478.94 335.430   2
  -4 -15   3 1121.94 216.996   2
   4 -15   3 1209.13 226.455   3
  -4 -15  -3 1526.21 163.452   3
  -4 -15  -3 1790.00 300.689   2
  -4 -15   4 463.374 185.343   2
   4 -15  -4 582.342 146.409   4
   4 -15   4 409.249 175.675   3
  -4 -15  -4 651.744 118.555   3
  -4 -15  -4 484.927 225.477   2
  -4 -15   5 2811.49 301.312   2
  -4 -15  -5 3048.04 195.584   3
   4 -15   5 2608.53 292.844   3
  -4 -15  -5 2693.27 333.169   2
   4 -15  -5 3204.56 280.790   4
   4 -15   6 3111.71 332.095   3
  -4 -15   6 3098.59 317.305   2
  -4 -15  -6 3333.69 370.695   2
   4 -15  -6 3446.02 297.588   4
  -4 -15   7 756.815 200.925   2
   4 -15   7 628.443 203.371   3
  -4 -15  -7 739.637 258.619   2
   4 -15  -7 565.572 180.994   4
   4 -15  -8-40.6850 150.422   4
  -4 -15   8 365.546 181.145   2
   4 -15   8 39.3561 176.691   3
  -4 -15  -8 119.156 199.740   2
  -4 -15   9 418.802 182.266   2
   4 -15   9 318.678 182.614   3
   4 -15  -9 431.838 175.710   4
  -4 -15  10 3613.43 335.229   2
   4 -15  10 3737.78 373.505   3
   4 -15 -10 3698.37 346.485   4
  -4 -15  11 243.481 167.140   2
   4 -15  11 145.697 172.268   3
   4 -15 -11 74.7359 162.062   4
  -4 -15  12 134.297 162.072   2
   4 -15 -12-18.5567 167.237   4
  -4 -15  13-57.7342 150.752   2
   4 -15 -13 223.687 202.926   4
  -4 -15  14 76.1324 156.132   2
   4 -15 -14 29.0952 174.239   4
  -4 -15  15-66.0407 162.775   2
   4 -15 -15 175.579 189.770   4
  -4 -15 -16 1642.49 356.664   4
  -4 -15  16 1507.17 260.943   2
   4 -15 -16 1420.94 293.114   4
  -4 -15 -17 237.925 249.235   4
  -4 -15  17 212.995 168.024   2
   4 -15 -17 486.211 242.643   4
  -4 -15 -18 2356.90 413.274   4
  -4 -15  18 1964.61 274.713   2
   4 -15 -18 2092.91 332.432   4
   4 -15 -19 842.720 285.838   4
  -4 -15  19 815.049 221.944   2
  -4 -15  20 792.637 237.919   2
   4 -16   0 12742.6 587.141   3
  -4 -16   0 12001.7 611.051   2
   4 -16   1 8147.05 490.987   3
  -4 -16  -1 7676.92 504.841   2
  -4 -16   1 8099.13 505.204   2
   4 -16   2 91.4967 162.627   3
  -4 -16  -2-5.33022 104.019   3
  -4 -16  -2 165.038 201.303   2
  -4 -16   2-93.1789 184.387   2
  -4 -16  -3 27113.8 949.013   2
   4 -16   3 27891.9 889.700   3
  -4 -16   3 26290.2 864.237   2
   4 -16  -3 26900.6 682.754   4
  -4 -16  -3 26866.1 630.446   3
  -4 -16   4 604.224 207.023   2
  -4 -16  -4 708.313 125.243   3
   4 -16   4 1163.80 264.529   3
  -4 -16  -4 722.173 242.403   2
   4 -16  -4 844.612 173.407   4
  -4 -16   5 58.9390 169.568   2
   4 -16   5-31.0335 172.046   3
  -4 -16  -5-151.652 215.041   2
   4 -16  -5 372.880 147.304   4
  -4 -16   6 421.343 189.436   2
   4 -16   6 87.1323 154.744   3
   4 -16  -6 241.205 143.994   4
  -4 -16  -6 232.529 224.138   2
  -4 -16  -7 13883.6 736.243   2
   4 -16   7 13479.4 652.340   3
   4 -16  -7 14825.3 611.429   4
  -4 -16   7 14833.2 651.811   2
  -4 -16   8 425.140 188.258   2
   4 -16   8 644.449 227.238   3
  -4 -16  -8 322.622 179.918   2
   4 -16  -8 499.146 179.295   4
  -4 -16   9 2770.66 300.274   2
   4 -16  -9 2794.35 311.005   4
   4 -16   9 3386.38 367.960   3
   4 -16 -10 90.8226 157.144   4
  -4 -16  10 86.8949 162.892   2
   4 -16  10 155.397 202.290   3
  -4 -16  11 6674.07 455.556   2
   4 -16  11 6223.75 507.338   3
   4 -16 -11 6220.88 460.718   4
  -4 -16  12 385.623 188.595   2
   4 -16  12 705.854 267.006   3
   4 -16 -12 687.076 225.084   4
  -4 -16  13 5824.82 436.686   2
   4 -16  13 6223.72 494.758   3
   4 -16 -13 6170.98 493.645   4
  -4 -16  14 12.9119 157.279   2
   4 -16 -14 283.344 200.020   4
  -4 -16  15 174.361 164.552   2
   4 -16 -15 5.10372 195.073   4
  -4 -16  16 206.006 192.712   2
   4 -16 -16-57.6277 214.480   4
  -4 -16  17 10676.5 601.964   2
  -4 -16 -17 10969.2 718.536   4
   4 -16 -17 9950.25 675.117   4
  -4 -16  18-2.31242 168.657   2
   4 -16 -18-90.5817 232.544   4
  -4 -16  19 858.546 230.589   2
   4 -17   0 1614.22 266.605   3
  -4 -17   0 1518.33 268.859   2
   4 -17   1 722.288 204.304   3
  -4 -17  -1 529.407 149.828   3
  -4 -17  -1 628.252 197.348   2
  -4 -17   1 617.671 213.835   2
  -4 -17  -2 3194.82 251.304   3
   4 -17   2 3097.53 334.095   3
  -4 -17   2 3414.46 351.471   2
  -4 -17  -2 3262.81 371.192   2
   4 -17   3 302.662 181.851   3
  -4 -17  -3 428.192 235.358   2
  -4 -17   3 271.142 170.488   2
   4 -17   4 432.829 191.671   3
  -4 -17  -4 508.721 251.056   2
  -4 -17   4 443.313 185.085   2
   4 -17   5 1487.65 266.730   3
  -4 -17  -5 1884.19 334.063   2
  -4 -17   5 1052.51 225.870   2
  -4 -17   6 292.587 183.705   2
   4 -17  -6 112.538 136.720   4
   4 -17   6 96.0014 185.569   3
  -4 -17  -6 439.180 243.879   2
   4 -17   7 3218.74 361.818   3
  -4 -17  -7 2898.88 368.803   2
  -4 -17   7 3317.65 340.093   2
   4 -17  -7 3384.52 318.589   4
  -4 -17   8 38.5365 165.466   2
   4 -17  -8-95.2290 173.048   4
   4 -17   8 36.1365 195.243   3
  -4 -17   9-140.414 175.211   2
   4 -17   9 44.3523 178.538   3
   4 -17  -9-85.4991 167.669   4
  -4 -17  10 60.5230 170.758   2
   4 -17  10 16.0906 192.093   3
   4 -17 -10-51.3262 176.739   4
  -4 -17  11 2561.91 318.534   2
   4 -17  11 2624.24 359.555   3
   4 -17 -11 2678.10 327.662   4
  -4 -17  12 85.8652 161.380   2
   4 -17  12-427.145 250.535   3
   4 -17 -12 96.9642 179.099   4
  -4 -17  13 94.2007 160.003   2
   4 -17  13 305.403 230.363   3
   4 -17 -13-124.545 180.110   4
  -4 -17  14-257.400 197.302   2
   4 -17  14 130.778 191.902   3
   4 -17 -14 83.3263 192.528   4
  -4 -17  15 1236.08 247.470   2
   4 -17 -15 1145.81 279.125   4
  -4 -17  16 591.847 210.148   2
   4 -17 -16 512.645 248.099   4
  -4 -17  17 839.226 223.433   2
   4 -17 -17 1583.35 323.889   4
   4 -18   0 7718.49 500.692   3
  -4 -18   0 8942.84 443.444   3
  -4 -18   0 8695.95 562.108   2
   4 -18   1 1063.02 246.650   3
  -4 -18  -1 673.700 164.002   3
  -4 -18  -1 585.543 230.753   2
  -4 -18   1 931.021 237.802   2
   4 -18   2 1510.08 269.678   3
  -4 -18  -2 1376.93 282.350   2
  -4 -18   2 888.302 225.151   2
   4 -18   3-29.3457 188.413   3
  -4 -18   3 105.114 176.682   2
  -4 -18  -3 259.677 214.030   2
   4 -18   4 5888.97 463.296   3
  -4 -18  -4 5834.70 506.406   2
  -4 -18   4 6154.76 460.642   2
   4 -18   5 117.659 184.960   3
  -4 -18  -5-82.9538 211.439   2
  -4 -18   5 351.263 222.008   2
   4 -18   6 7134.68 512.002   3
  -4 -18  -6 6833.44 569.375   2
  -4 -18   6 7236.29 503.563   2
  -4 -18   7-164.335 177.015   2
  -4 -18  -7-61.1453 212.664   2
   4 -18   7-19.5456 167.947   3
  -4 -18   8 1416.01 257.145   2
   4 -18   8 1562.69 298.760   3
  -4 -18   9 910.647 233.454   2
   4 -18   9 1137.55 289.572   3
   4 -18  -9 693.956 194.336   4
   4 -18  10 15311.6 765.771   3
  -4 -18  10 15006.0 705.336   2
   4 -18 -10 15040.2 696.283   4
  -4 -18  11-54.0282 181.230   2
   4 -18  11-18.3468 180.445   3
   4 -18 -11 178.982 179.769   4
  -4 -18  12 262.170 193.301   2
   4 -18  12 295.299 206.277   3
   4 -18 -12 339.060 185.222   4
  -4 -18  13 1507.06 269.054   2
   4 -18 -13 2117.78 325.805   4
  -4 -18  14 9704.89 574.018   2
  -4 -18 -14 9520.17 703.443   4
   4 -18 -14 8167.66 582.760   4
  -4 -18  15 364.257 206.024   2
   4 -18 -15 446.561 245.990   4
   4 -18 -16 84.0562 193.321   4
  -4 -18  16 25.8713 171.020   2
  -4 -19   0 336.663 214.368   2
   4 -19   1 797.461 210.866   3
  -4 -19   1 906.855 196.100   3
  -4 -19  -1 853.556 253.150   2
  -4 -19   1 877.403 240.666   2
   4 -19   2 139.477 186.094   3
  -4 -19  -2 19.9669 216.561   2
  -4 -19   2 252.501 209.089   2
   4 -19   3 2441.00 331.987   3
  -4 -19  -3 2917.24 407.163   2
  -4 -19   3 2816.44 359.814   2
   4 -19   4 776.865 244.535   3
  -4 -19  -4 654.947 273.577   2
  -4 -19   4 698.219 231.336   2
   4 -19   5 823.862 244.994   3
  -4 -19  -5 657.809 273.065   2
  -4 -19   5 785.152 225.124   2
   4 -19   6 1810.95 303.210   3
  -4 -19  -6 1642.88 329.030   2
  -4 -19   6 1938.49 302.990   2
   4 -19   7 669.466 248.619   3
  -4 -19   7 843.630 236.998   2
   4 -19   8 2763.87 356.594   3
  -4 -19   8 3045.39 354.471   2
  -4 -19   9 235.589 212.749   2
   4 -19   9-147.227 220.530   3
  -4 -19  10 5.45749 170.162   2
   4 -19  10 225.523 235.179   3
  -4 -19  11 1960.35 311.511   2
  -4 -19  12 399.354 214.389   2
  -4 -19  13 7.55251 178.151   2
  -4 -19  14-354.125 193.062   2
   4 -19 -14 34.0069 193.438   4
   4 -19 -15 1.26552 197.612   4
  -4 -20   0 3200.27 417.623   2
   4 -20   1 1583.13 281.037   3
  -4 -20  -1 1728.11 353.537   2
  -4 -20   1 1478.79 318.478   2
   4 -20   2 364.098 198.798   3
  -4 -20  -2 542.748 272.672   2
  -4 -20   2 240.195 212.325   2
   4 -20   3 5896.52 491.993   3
  -4 -20  -3 7115.41 599.878   2
  -4 -20   3 6882.21 516.337   2
   4 -20   4 5874.10 496.520   3
  -4 -20  -4 6645.20 576.491   2
  -4 -20   4 6096.08 505.353   2
   4 -20   5 539.213 225.861   3
  -4 -20  -5 789.625 285.087   2
  -4 -20   5 167.367 197.110   2
   4 -20   6 2981.68 374.506   3
  -4 -20  -6 3204.15 434.793   2
  -4 -20   6 2758.77 345.565   2
  -4 -20   7 2810.87 355.307   2
   4 -20   7 2796.95 363.994   3
   4 -20   8 2827.18 381.890   3
  -4 -20   8 2843.57 356.125   2
  -4 -20   9-229.702 209.547   2
  -4 -20  10 1222.99 260.156   2
  -4 -20  11 3586.01 394.335   2
  -4 -20  12 497.772 229.676   2
  -4 -21   0 1445.10 346.350   2
  -4 -21  -1 64.0935 235.000   2
  -4 -21   1 640.155 256.027   2
   4 -21   2-23.1749 214.529   3
  -4 -21  -2-638.264 280.015   2
  -4 -21   2 43.7470 217.135   2
  -4 -21  -3-48.2905 222.642   2
  -4 -21   3 14.1603 187.032   2
   4 -21   4 564.859 237.841   3
  -4 -21  -4 357.544 255.232   2
  -4 -21   4 185.804 217.207   2
  -4 -21   5-27.4523 197.257   2
  -4 -21   6 403.118 223.184   2
  -4 -21   7 273.319 187.524   2
  -4 -21   8 426.514 226.866   2
  -4 -21   9 109.040 182.554   2
  -4 -21  10 2320.08 330.296   2
  -4 -22   4 441.341 251.027   2
  -4 -22   5 425.360 250.598   2
  -5   0   0 7.83250 54.7097   1
  -5   0   0 103.225 61.3386   2
  -5   0   1 56.5268 63.7220   2
  -5   0   1 39.2632 61.2939   1
  -5   0  -1 4.33106 55.8053   1
  -5   0  -1-44.2316 65.1534   2
  -5   0   2 5250.45 223.828   1
  -5   0  -2 5227.92 201.560   3
  -5   0  -2 5388.63 192.629   2
   5   0  -2 5523.09 236.477   1
   5   0   2 5388.17 189.856   2
   5   0   3 26.5609 54.3794   2
  -5   0   3 33.4489 73.7122   1
   5   0  -3 50.9502 99.0832   1
  -5   0  -3 71.6208 62.8433   3
  -5   0  -3 71.4366 65.9832   2
  -5   0  -4 2383.88 147.825   3
  -5   0   4 2406.47 171.700   1
   5   0   4 2445.81 136.420   2
  -5   0  -4 2561.39 147.584   2
   5   0   5 114.243 58.7916   2
  -5   0  -5 23.4954 69.5028   2
   5   0   6 3193.50 158.901   2
   5   0   6 3093.42 171.944   3
  -5   0  -6 3023.95 167.864   2
   5   0   7 5.41285 54.0910   2
   5   0   7-44.5703 68.0881   3
   5   0   8 7246.31 244.628   3
   5   0   8 7502.99 258.571   2
   5   0   9-15.2382 64.4916   2
   5   0   9 146.496 78.9182   3
   5   0  10 221.127 79.9785   3
   5   0  10 310.448 81.6730   2
   5   0  11-114.889 83.3119   3
   5   0  11 30.8064 69.2561   2
   5   0 -12 41168.3 836.800   1
   5   0  12 43613.7 725.631   2
   5   0  13 41.5671 86.4807   2
   5   0 -13 99.0096 119.146   1
   5   0 -14 6949.58 387.145   1
   5   0 -15 118.994 142.966   1
  -5   0 -16 49.4901 135.377   4
   5   0 -16 151.081 157.324   1
  -5   0 -17-60.3453 143.050   4
   5   0 -17 203.087 160.285   1
  -5   0 -18 1532.20 219.976   4
  -5   0 -19 669.505 200.729   4
  -5   0 -20 364.850 177.511   4
  -5   0 -21 4.05105 155.645   4
   5   0 -21-117.091 181.348   1
   5   0 -22 5183.46 418.548   1
  -5   0 -22 5309.35 385.828   4
  -5   0 -23-193.118 180.473   4
   5   0 -23 220.666 212.293   1
  -5   0 -24-119.444 181.574   4
   5   0 -24 186.728 198.663   1
   5   0 -25-69.9450 216.992   1
  -5   0 -25-331.141 199.823   4
  -5   0 -26 884.591 237.820   4
   5   0 -26 655.555 232.902   1
  -5   0 -27 354.572 210.823   4
   5   0 -27-200.196 249.633   1
  -5   0 -28 4046.81 400.543   4
  -5   1   0 36.4769 54.3939   2
  -5   1   0-48.9897 57.9446   1
  -5  -1   0 18.5734 57.9150   1
  -5  -1   0-118.432 75.3901   2
   5   1   1 28116.2 469.585   2
  -5   1   1 28829.2 487.553   1
   5  -1  -1 28892.7 492.136   1
  -5  -1  -1 29963.1 478.553   2
  -5   1  -1 28279.0 475.041   1
  -5  -1   1 29663.0 521.422   1
  -5   1  -1 29660.5 423.471   2
  -5  -1   1 29454.5 497.355   2
  -5   1  -1 28787.6 482.300   3
  -5  -1  -2 29497.5 478.948   2
  -5   1  -2 30616.5 498.610   3
  -5   1  -2 30510.1 482.551   1
  -5   1  -2 29611.1 407.983   2
   5  -1  -2 28822.1 502.144   1
  -5  -1   2 30338.5 535.135   1
   5   1   2 28797.1 467.163   2
  -5   1   2 29680.1 514.530   1
  -5  -1   2 29103.1 519.264   2
   5  -1   3 1394.34 100.109   2
  -5  -1  -3 1803.41 141.726   2
  -5   1  -3 1799.54 108.979   2
  -5  -1  -3 1745.55 114.530   3
  -5   1  -3 1668.43 132.103   3
   5  -1  -3 1701.18 150.257   1
  -5   1   3 1952.50 149.541   1
  -5  -1   3 1937.99 152.895   1
   5   1   3 1916.69 135.371   2
  -5  -1  -4 18974.9 350.793   3
  -5   1  -4 19152.3 406.046   3
   5   1   4 18256.2 380.336   2
  -5  -1   4 18428.1 445.409   1
   5  -1   4 18642.4 303.004   2
  -5   1  -4 18325.1 322.536   2
   5  -1  -4 18711.8 441.788   1
  -5  -1  -4 18635.0 393.025   2
   5  -1   5 22221.5 436.972   3
  -5  -1  -5 23624.6 395.938   3
   5   1   5 23848.6 435.796   2
  -5  -1   5 23016.5 503.195   1
   5  -1   5 23870.1 353.531   2
  -5   1  -5 23180.7 369.096   2
  -5  -1  -5 23518.2 446.368   2
   5   1   6 60916.8 716.770   2
   5  -1   6 57507.0 705.586   3
   5  -1   6 59243.7 579.774   2
  -5   1  -6 59131.6 636.885   2
  -5  -1  -6 59084.6 739.861   2
   5   1   7 2939.91 176.056   2
   5  -1   7 2650.39 136.200   2
   5   1   7 3124.54 145.222   3
   5  -1   7 2982.46 171.846   3
  -5  -1  -7 3088.77 225.973   2
   5  -1   8 38839.6 603.430   3
   5   1   8 40008.2 512.145   3
  -5  -1  -8 38554.3 644.663   2
   5   1   8 40350.5 629.713   2
   5  -1   8 40670.7 532.082   2
   5  -1   9 51342.5 710.878   3
   5   1   9 50989.0 588.110   3
   5  -1   9 52231.2 645.793   2
   5   1   9 51948.7 748.704   2
   5   1  10 98.1600 63.7668   3
   5  -1  10 241.084 101.957   3
   5  -1  10 135.122 64.3667   2
   5   1  10 243.941 82.1931   2
   5   1  11 13066.9 332.605   3
   5  -1  11 13624.5 365.761   2
   5   1  11 14276.7 418.252   2
   5   1 -11 12952.2 457.364   1
   5  -1  12 16430.0 423.362   2
   5   1  12 16311.3 466.195   2
   5   1 -12 15763.3 526.487   1
   5   1 -13 9966.74 436.998   1
   5  -1  13 10376.4 361.357   2
   5   1 -14 2787.60 259.375   1
   5  -1  14 2529.15 200.327   2
  -5   1 -15 17131.2 556.253   4
   5   1 -15 16653.5 581.053   1
  -5   1 -16 26977.7 689.165   4
   5   1 -16 25837.7 743.991   1
  -5   1 -17 281.456 159.042   4
  -5  -1 -17 416.371 190.603   4
   5   1 -17 456.794 187.073   1
  -5   1 -18 6205.26 363.330   4
  -5  -1 -18 6817.87 403.204   4
   5   1 -18 6399.60 415.699   1
  -5   1 -19 9915.82 468.631   4
  -5  -1 -19 11142.3 538.903   4
   5   1 -19 9320.86 494.643   1
  -5  -1 -20 534.261 199.593   4
  -5   1 -20 197.339 135.980   4
   5   1 -20 166.530 173.422   1
  -5  -1 -21 6011.47 421.085   4
   5   1 -21 5951.42 433.865   1
  -5   1 -21 6210.42 393.546   4
  -5  -1 -22 10458.5 548.298   4
   5   1 -22 10992.3 578.043   1
  -5   1 -22 11100.2 526.869   4
  -5   1 -23 2840.70 306.102   4
  -5  -1 -23 2878.88 325.110   4
   5   1 -23 2752.45 326.671   1
  -5   1 -24 1769.04 258.236   4
  -5  -1 -24 2123.74 302.791   4
   5   1 -24 2091.89 305.438   1
  -5   1 -25 7997.92 503.398   4
   5   1 -25 8117.60 559.874   1
  -5  -1 -25 8739.06 550.966   4
   5  -1 -26 8078.65 576.407   1
   5   1 -26 7596.46 548.397   1
  -5   1 -26 9349.63 540.645   4
  -5  -1 -26 7836.26 533.601   4
  -5  -1 -27 290.382 205.945   4
   5   1 -27 651.960 261.522   1
  -5   1 -27 450.644 219.844   4
  -5  -1 -28 19157.8 853.089   4
  -5  -1 -29 4118.59 444.109   4
   5   2   0 45.9659 72.0266   2
  -5   2   0 227.311 72.5224   1
  -5  -2   0 10.3996 87.8079   2
  -5  -2  -1 178407. 1246.65   2
  -5  -2   1 176155. 1304.32   1
   5  -2  -1 176063. 1174.02   1
  -5  -2   1 174611. 1292.71   2
  -5   2  -1 177850. 1260.53   3
  -5   2  -1 176784. 1113.30   1
   5   2   1 180684. 1240.28   2
  -5   2  -1 179287. 957.237   2
  -5   2   1 179195. 1184.50   1
  -5  -2  -2 1548.26 145.095   2
  -5   2   2 1395.65 124.746   1
  -5   2  -2 1610.17 121.659   1
  -5   2  -2 1496.62 95.9438   2
  -5  -2   2 1732.43 147.440   1
   5  -2  -2 1600.12 149.718   1
   5   2   2 1337.69 130.569   2
  -5  -2   2 1695.32 152.550   2
  -5   2  -2 1588.66 134.145   3
  -5  -2  -3 3835.79 201.809   2
  -5   2  -3 3464.32 128.503   2
  -5   2  -3 3635.39 192.576   3
   5   2   3 3414.71 189.891   2
  -5   2  -3 3414.37 163.330   1
  -5  -2   3 3420.70 195.144   1
   5  -2  -3 3592.78 207.150   1
  -5  -2   3 3381.56 206.205   2
   5  -2   4 27993.5 512.674   3
  -5  -2   4 28800.5 555.760   1
  -5  -2  -4 30392.1 413.529   3
  -5   2  -4 29770.6 537.566   3
   5   2   4 29147.0 509.111   2
   5  -2  -4 28284.7 543.346   1
  -5   2  -4 29929.3 354.482   2
  -5  -2  -4 29423.0 534.449   2
   5  -2   5 422.202 54.8887   2
   5  -2  -5 698.339 150.054   1
  -5  -2   5 297.163 82.4169   1
   5  -2   5 405.183 111.364   3
   5   2   5 387.305 82.9761   2
  -5  -2  -5 483.556 71.4074   3
  -5   2  -5 383.147 58.8365   2
  -5  -2  -5 565.309 122.151   2
   5   2   6 18008.6 427.087   2
   5  -2   6 17569.2 419.362   3
   5  -2   6 17747.8 271.995   2
  -5  -2   6 17868.2 459.386   1
  -5   2  -6 17025.3 291.200   2
  -5  -2  -6 17584.0 438.406   2
  -5   2   6 17599.3 460.875   4
   5   2   7 1602.96 148.459   2
   5  -2   7 1563.16 90.7222   2
   5  -2   7 1388.25 145.501   3
  -5  -2  -7 1559.73 176.085   2
   5  -2   8 17990.2 437.483   3
  -5  -2  -8 16358.6 464.154   2
   5   2   8 18136.4 451.015   2
   5  -2   8 18012.6 315.490   2
   5   2   9 3941.03 153.202   3
   5  -2   9 4072.37 227.589   3
   5  -2   9 4273.81 168.466   2
   5   2   9 4481.56 232.302   2
   5   2  10 56.5235 51.3897   3
   5  -2  10 59.1203 51.0450   2
   5   2  10 205.364 98.6922   2
   5   2  11 68.6770 54.4501   3
   5   2 -11 134.401 121.189   1
   5  -2  11 20.6172 59.1907   2
   5   2  11 69.9924 80.4643   2
   5   2  12 19.3819 59.6235   3
   5  -2  12 8.26774 68.1877   2
   5   2 -12 81.1574 122.642   1
   5   2 -13 6521.47 361.635   1
   5  -2  13 6682.39 280.839   2
  -5   2 -14 12.6373 114.886   4
   5   2 -14 5.56429 139.798   1
   5  -2  14 175.784 86.1516   2
  -5   2 -15 20127.3 554.114   4
   5  -2  15 20636.1 551.841   2
   5   2 -15 18669.8 625.584   1
  -5   2 -16 9218.91 394.932   4
   5   2 -16 9731.79 460.537   1
  -5  -2 -17 4178.91 380.052   4
  -5   2 -17 3624.79 289.005   4
   5   2 -17 3783.31 315.273   1
  -5   2 -18-208.910 138.939   4
   5   2 -18-88.0956 165.312   1
  -5  -2 -18-238.287 177.083   4
  -5   2 -19 9536.28 443.921   4
  -5  -2 -19 11025.0 528.534   4
   5   2 -19 9218.30 490.418   1
  -5   2 -20 36.8147 126.046   4
  -5  -2 -20 270.448 190.526   4
   5   2 -20-159.412 157.768   1
  -5   2 -21 69.0835 133.727   4
  -5  -2 -21 244.729 173.188   4
   5   2 -21-80.6934 162.895   1
  -5   2 -22 595.667 175.461   4
  -5  -2 -22 640.511 215.823   4
   5   2 -22 731.519 207.844   1
  -5  -2 -23 2805.73 338.423   4
   5   2 -23 3248.51 352.576   1
  -5   2 -23 2970.97 296.782   4
  -5   2 -24 146.747 146.851   4
  -5  -2 -24 390.990 207.650   4
   5   2 -24 214.542 207.638   1
  -5  -2 -25 463.945 216.921   4
   5   2 -25 121.041 182.920   1
  -5   2 -25 78.0771 145.536   4
  -5  -2 -26 1942.78 311.576   4
   5   2 -26 1937.40 306.736   1
  -5   2 -26 1593.06 265.420   4
   5   2 -27 416.567 237.667   1
  -5  -2 -27 325.870 243.542   4
  -5  -2 -28-131.173 199.362   4
  -5   3   0 111.590 61.0023   1
   5   3   0 164.165 79.5995   2
  -5   3   0 86.4743 69.4601   3
  -5  -3   0 230.483 111.193   2
   5  -3   0 186.381 79.3218   1
  -5  -3  -1 84276.8 942.015   2
  -5   3   1 85679.2 920.523   3
  -5   3  -1 86323.6 928.361   3
  -5  -3   1 87547.8 957.981   1
  -5   3  -1 89246.4 763.610   1
  -5  -3   1 86339.4 949.862   2
   5  -3  -1 85903.6 821.629   1
   5   3   1 89517.2 923.155   2
  -5  -3  -2 7193.09 285.268   2
  -5   3  -2 7221.17 214.030   1
  -5   3  -2 7052.50 269.987   3
  -5  -3   2 7169.28 280.577   1
   5   3   2 6348.59 267.575   2
  -5  -3   2 7641.92 299.685   2
  -5   3  -2 7221.50 169.920   2
   5  -3  -2 7494.80 260.721   1
  -5   3  -3 818.134 85.2556   1
  -5  -3   3 1091.82 159.061   2
  -5  -3  -3 1066.20 147.695   2
  -5   3  -3 840.941 60.1011   2
  -5  -3   3 545.481 109.726   1
   5  -3   3 838.747 133.460   3
  -5   3  -3 977.006 125.388   3
   5  -3  -3 826.820 124.027   1
   5   3   3 773.860 109.344   2
  -5  -3   4 39008.8 656.782   1
  -5  -3  -4 38888.4 426.764   3
   5  -3   4 38873.7 634.915   3
   5   3   4 39653.4 628.956   2
  -5   3  -4 39020.1 483.562   1
  -5   3   4 38254.8 629.016   4
   5  -3  -4 39530.2 635.781   1
  -5   3  -4 37677.4 326.179   2
  -5  -3  -4 40036.5 661.556   2
  -5   3   5 34379.6 611.359   4
   5  -3   5 34972.6 613.063   3
  -5  -3   5 34577.4 630.641   1
   5  -3  -5 33613.4 615.018   1
  -5   3  -5 33723.1 311.486   2
   5   3   5 34710.2 610.387   2
  -5  -3  -5 32970.1 615.695   2
  -5  -3  -5 36238.9 399.164   3
   5   3   6 17134.5 440.610   2
   5  -3   6 17692.3 439.503   3
  -5  -3  -6 16873.2 456.664   2
   5  -3   6 16435.5 203.133   2
  -5   3   6 17541.0 450.519   4
   5   3   7 8.12172 81.5292   2
   5  -3   7 163.887 124.235   3
   5  -3   7 41.5660 27.3057   2
  -5  -3  -7-168.868 125.155   2
   5  -3   8 76103.0 544.194   2
   5  -3   8 76789.1 957.747   3
  -5  -3  -8 76278.1 1052.77   2
   5   3   8 77005.1 977.229   2
  -5  -3  -9 3144.98 224.794   2
   5   3  -9 3081.68 234.194   1
   5   3   9 3012.46 225.039   2
   5  -3   9 3316.58 131.320   2
   5   3  10 63374.1 516.441   3
   5  -3  10 62025.3 615.645   2
   5   3 -10 63056.6 967.692   1
   5   3  11 14101.9 260.224   3
   5  -3  11 13652.6 308.788   2
   5   3 -11 12777.3 461.054   1
   5   3 -12 47801.8 891.099   1
   5   3  12 48261.2 505.878   3
   5  -3  12 48893.2 644.124   2
  -5   3 -13 549.344 117.292   4
   5   3 -13 601.920 156.086   1
   5   3  13 713.051 81.3075   3
   5  -3  13 589.107 97.3624   2
  -5   3 -14 10865.7 379.071   4
   5   3  14 11289.2 282.340   3
   5   3 -14 10686.3 462.011   1
   5  -3  14 11172.2 363.858   2
  -5   3 -15 918.017 159.165   4
   5  -3  15 1010.56 154.122   2
   5   3 -15 930.438 194.667   1
  -5   3 -16 2289.02 208.181   4
   5   3 -16 2281.34 257.346   1
   5  -3  16 2068.86 195.815   2
  -5   3 -17 1156.32 168.983   4
   5   3 -17 1332.81 217.511   1
   5   3 -18 19511.2 675.885   1
  -5  -3 -18 18909.1 709.439   4
  -5   3 -18 19433.4 571.685   4
   5   3 -19 1945.37 259.679   1
  -5  -3 -19 1772.52 223.917   4
  -5   3 -19 2201.91 226.606   4
  -5  -3 -20 8478.78 504.058   4
  -5   3 -20 7638.32 395.240   4
   5   3 -20 7209.58 460.883   1
  -5  -3 -21 3030.43 342.062   4
   5   3 -21 2993.89 318.047   1
  -5   3 -21 2952.82 275.949   4
  -5  -3 -22 16453.0 733.580   4
   5   3 -22 17224.5 705.634   1
  -5   3 -22 16635.3 611.327   4
   5   3 -23 2569.01 333.555   1
  -5   3 -23 2982.97 291.386   4
  -5  -3 -23 2812.78 345.006   4
   5   3 -24 52.9956 174.189   1
  -5  -3 -24-32.8189 186.798   4
  -5   3 -24 203.971 165.765   4
   5   3 -25 2074.67 330.745   1
  -5  -3 -25 1832.62 304.504   4
   5   3 -26 5029.33 440.614   1
  -5  -3 -26 4641.41 445.492   4
   5   3 -27 2655.60 365.636   1
  -5  -3 -27 2322.72 332.886   4
  -5  -3 -28 867.053 258.817   4
   5   4   0 118.630 76.0707   2
  -5   4   0 35.2361 79.2079   3
  -5  -4   0 94.3727 104.688   2
   5  -4   0 135.780 80.2969   1
   5  -4   1 5033.87 188.336   1
  -5   4   1 4569.55 232.462   3
  -5   4  -1 4520.68 231.304   3
  -5  -4   1 5463.67 265.994   2
   5   4   1 4730.20 242.663   2
   5  -4  -1 4754.37 201.349   1
  -5  -4  -1 4707.82 254.127   2
   5   4  -1 4895.18 241.195   2
  -5  -4  -2 88112.4 1002.95   2
   5  -4  -2 85397.7 855.414   1
  -5   4   2 88505.2 968.384   3
  -5   4  -2 87940.9 990.859   3
  -5  -4   2 88401.3 979.187   1
   5   4   2 84424.1 989.826   2
  -5   4  -2 86988.7 704.925   1
  -5   4   2 86623.5 854.938   4
   5  -4   3 37621.0 658.439   3
  -5   4  -3 37661.0 657.448   3
   5   4   3 37270.2 650.859   2
  -5  -4   3 38960.6 656.731   1
  -5   4  -3 35676.1 282.169   2
   5  -4  -3 34731.2 582.786   1
  -5   4   3 35713.9 589.885   4
  -5   4  -3 36560.8 443.743   1
  -5  -4  -3 37338.0 660.295   2
   5  -4  -4 10364.0 337.979   1
   5  -4   4 11603.4 399.388   3
   5   4   4 11040.4 362.323   2
  -5   4  -4 10939.4 237.943   1
  -5   4   4 10521.8 328.964   4
  -5  -4  -4 10593.0 369.365   2
  -5  -4   4 11159.0 358.664   1
  -5  -4  -5 2881.24 104.542   3
   5   4   5 3014.76 197.168   2
  -5   4  -5 2897.77 124.246   1
   5  -4  -5 2791.77 198.271   1
  -5  -4  -5 2658.62 207.705   2
  -5   4   5 2786.63 184.824   4
   5   4  -6 10559.8 375.695   1
  -5  -4  -6 10123.8 375.127   2
   5   4   6 11180.6 378.290   2
  -5   4   6 11018.3 371.297   4
   5   4   7 7114.47 321.891   2
   5   4  -7 7411.43 317.663   1
  -5  -4  -7 7394.00 342.522   2
   5   4  -8 20757.7 528.110   1
  -5  -4  -8 20821.4 589.523   2
   5  -4   9 7111.76 152.097   2
   5   4  -9 7478.96 332.572   1
  -5  -4  -9 7204.41 363.716   2
   5   4 -10 120.099 121.262   1
   5  -4  10 21.0014 32.8793   2
   5   4 -11 409.152 129.269   1
   5  -4  11 394.937 59.6928   2
   5   4  12 32225.0 326.452   3
   5  -4  12 33394.2 493.405   2
   5   4 -12 32583.9 731.438   1
  -5   4 -12 32555.1 589.958   4
  -5   4 -13 6565.48 273.770   4
   5   4  13 7171.57 173.312   3
   5  -4  13 7465.88 261.902   2
   5   4 -13 6987.42 369.222   1
  -5   4 -14 6117.18 272.989   4
   5   4  14 5865.47 171.484   3
   5  -4  14 5739.77 249.067   2
   5   4 -14 5808.94 340.557   1
  -5   4 -15 1044.44 139.329   4
   5   4 -15 560.759 148.575   1
   5   4  15 889.181 79.3971   3
   5  -4  15 796.590 105.537   2
  -5   4 -16 2089.38 208.392   4
   5   4 -16 2283.16 241.255   1
   5   4 -17-139.557 144.242   1
  -5   4 -17 27.4219 106.979   4
  -5   4 -18 246.612 108.236   4
   5   4 -18 265.993 153.023   1
  -5  -4 -19 134.495 200.706   4
   5   4 -19 558.601 191.719   1
  -5   4 -19 539.152 133.034   4
   5   4 -20 4946.68 375.402   1
  -5  -4 -20 4825.48 418.153   4
  -5   4 -20 5395.61 325.161   4
  -5  -4 -21-11.2362 195.684   4
   5   4 -21 266.553 168.943   1
  -5   4 -21 81.3006 117.753   4
  -5  -4 -22 2203.50 313.108   4
   5   4 -22 2478.99 300.222   1
  -5   4 -22 2632.67 264.501   4
  -5  -4 -23 766.289 237.019   4
   5   4 -23 881.245 231.447   1
  -5   4 -23 1000.24 194.137   4
  -5  -4 -24 307.566 201.233   4
   5   4 -24-77.4907 187.285   1
  -5  -4 -25 474.788 200.337   4
   5   4 -25 322.290 207.917   1
  -5  -4 -26 2850.07 379.694   4
   5   4 -26 2944.89 363.227   1
  -5  -4 -27-25.1719 221.703   4
   5   4 -27 143.822 209.052   1
   5   5   0 37.4684 84.8795   2
  -5   5   0 70.5369 86.8689   3
  -5   5   0 87.2489 59.2719   4
   5  -5   0 145.412 73.6283   1
   5  -5  -1 2439.33 151.782   1
  -5   5   1 2254.76 179.767   3
  -5   5  -1 2250.50 179.333   3
   5  -5   1 2052.78 122.868   1
  -5   5   1 2178.72 142.340   4
   5   5   1 1647.44 174.235   2
   5   5  -1 2173.65 171.167   2
   5  -5  -2 426.979 99.7617   1
  -5  -5  -2 524.103 136.272   2
  -5   5  -2 741.440 132.114   3
  -5  -5   2 483.981 94.6215   1
   5   5   2 447.766 108.558   2
  -5   5   2 541.943 88.6919   4
  -5  -5  -3 349.351 129.745   2
   5  -5  -3 433.602 100.501   1
   5   5   3 312.391 90.2506   2
  -5   5   3 422.108 86.7083   4
  -5   5  -4 754.514 69.4533   1
   5  -5  -4 901.657 134.974   1
   5   5   4 752.708 113.126   2
  -5  -5  -4 849.394 153.821   2
  -5   5   4 784.857 106.346   4
  -5  -5  -5 44380.5 356.963   3
  -5  -5  -5 45767.7 792.036   2
  -5   5  -5 45709.5 435.128   1
  -5   5   5 47316.5 730.657   4
  -5   5   6 34.9697 77.0953   4
  -5  -5  -6 93.7046 121.392   2
  -5   5  -6 109.927 44.6871   1
  -5  -5  -7 15085.0 507.526   2
   5   5  -8 16291.1 473.740   1
  -5  -5  -8 16051.8 541.512   2
   5   5  -9 99503.6 1179.43   1
  -5  -5  -9 98621.6 1360.29   2
   5   5 -10 27210.0 633.114   1
   5  -5  10 25414.6 257.566   2
  -5   5 -11 16354.9 346.178   4
   5   5 -11 16598.1 507.002   1
   5  -5  11 15766.0 254.409   2
  -5   5 -12 2446.61 153.639   4
   5   5 -12 2120.79 226.770   1
   5  -5  12 2424.49 124.463   2
  -5   5 -13 95470.2 933.143   4
   5  -5  13 91524.8 836.062   2
   5   5 -13 91991.7 1266.04   1
   5  -5  14 4398.40 215.681   2
   5   5 -14 4135.60 299.107   1
  -5   5 -14 3678.98 202.495   4
   5   5  15 46416.3 387.124   3
   5   5 -15 46987.6 947.446   1
  -5   5 -15 47669.7 728.335   4
   5   5 -16 3369.69 299.651   1
  -5   5 -16 3319.78 220.330   4
  -5   5 -17 38.5555 87.9351   4
   5   5 -17 18.5511 146.529   1
  -5   5 -18-41.4839 97.8769   4
   5   5 -18-69.4489 135.701   1
  -5  -5 -19 16583.4 727.469   4
  -5   5 -19 14203.7 471.753   4
   5   5 -19 14178.7 593.585   1
   5   5 -20 8358.24 471.529   1
  -5  -5 -20 8218.56 529.007   4
  -5   5 -20 8824.49 393.939   4
   5   5 -21 8889.26 504.719   1
  -5  -5 -21 9236.91 559.731   4
  -5   5 -21 8892.41 406.299   4
   5   5 -22 2057.30 282.901   1
  -5  -5 -22 2539.03 336.198   4
   5   5 -23 4735.82 398.631   1
  -5  -5 -23 4615.85 431.457   4
  -5  -5 -24 31.7993 206.154   4
   5   5 -24 681.622 234.470   1
  -5  -5 -25 18767.7 867.270   4
   5   5 -25 18382.1 782.710   1
   5   5 -26 2489.63 339.737   1
  -5  -5 -26 2283.80 368.996   4
   5   5 -27 2.15385 194.773   1
   5   5 -28 335.701 223.678   1
   5  -6   0 82.1798 69.6240   1
  -5   6   0-11.3516 53.6118   4
   5  -6   1 683.854 84.6057   1
  -5   6  -1 647.281 78.0565   4
   5  -6  -1 680.468 102.596   1
  -5   6   1 572.013 90.3458   4
   5  -6  -2 56884.0 703.679   1
  -5   6  -2 54595.3 460.877   2
  -5   6  -2 57040.3 540.275   4
  -5   6   2 56619.5 709.274   4
  -5   6  -3 24922.6 337.732   4
  -5   6   3 25800.7 500.949   4
  -5   6   4 89.2008 73.8441   4
  -5  -6  -4 53.1850 123.244   2
  -5  -6  -5 16053.2 505.468   2
  -5   6   5 16867.4 443.685   4
  -5  -6  -6 5849.43 325.020   2
  -5   6  -6 5727.32 135.500   1
  -5   6  -7 79.1549 29.0012   1
  -5  -6  -7 26.1666 130.379   2
  -5   6  -8 2320.94 93.3037   1
   5  -6   8 2285.65 221.047   3
  -5  -6  -8 2350.43 248.416   2
  -5   6  -9 1715.94 91.0475   4
  -5  -6   9 1697.70 191.166   2
   5  -6   9 1781.82 205.311   3
   5   6  -9 1684.30 189.520   1
  -5  -6  -9 1533.18 209.079   2
  -5   6 -10 2573.74 121.212   4
   5   6 -10 2793.28 231.824   1
  -5  -6 -10 2968.03 278.486   2
  -5  -6  10 2667.80 241.874   2
  -5   6 -11 378.724 67.9951   4
   5  -6  11 365.338 31.0461   2
   5   6 -11 780.219 157.722   1
   5   6 -12 12362.3 453.320   1
   5  -6  12 11045.4 222.818   2
  -5   6 -12 12591.4 287.844   4
   5   6 -13-85.8585 129.599   1
  -5   6 -13 82.8744 62.0919   4
   5  -6  13-1.43306 45.5522   2
  -5   6 -14 47.8819 69.7086   4
   5  -6  14 57.3726 52.8346   2
   5   6 -15 9979.13 447.997   1
  -5   6 -15 9566.74 311.767   4
   5   6 -16 1767.10 229.861   1
  -5   6 -16 2046.58 165.985   4
   5   6 -17 1392.96 208.053   1
  -5   6 -17 1405.99 149.927   4
   5   6 -18 720.636 186.003   1
  -5   6 -18 989.248 138.999   4
  -5  -6 -19 5882.18 473.048   4
  -5   6 -19 6823.72 310.905   4
   5   6 -19 6014.26 401.202   1
  -5  -6 -20 187.943 202.076   4
   5   6 -20 200.129 175.805   1
  -5  -6 -21 125.987 196.369   4
   5   6 -21 382.892 184.082   1
  -5  -6 -22 694.051 251.811   4
   5   6 -22 593.213 198.119   1
  -5  -6 -23 189.292 210.881   4
   5   6 -23 44.9184 170.807   1
  -5  -6 -24 1280.46 287.562   4
   5   6 -24 1330.50 254.323   1
  -5  -6 -25-289.496 239.090   4
   5   6 -25-231.844 203.438   1
  -5  -6 -26 294.738 263.358   4
   5   6 -26 305.727 189.796   1
   5   6 -27 69.8685 179.838   1
   5   6 -28 476.641 228.767   1
  -5   7   0 106.093 59.5300   4
   5  -7   0 80.7756 63.5361   1
  -5   7   1 916.903 102.632   4
   5  -7   1 856.158 86.4952   1
  -5   7  -1 912.858 89.6280   2
   5  -7  -1 939.277 109.733   1
  -5   7  -1 1070.80 92.3658   4
   5  -7   2 78240.4 621.148   1
   5  -7  -2 74597.5 828.669   1
  -5   7  -2 77156.9 556.242   2
  -5   7  -2 77641.8 632.086   4
  -5   7   2 77511.6 844.472   4
  -5   7   3 2217.09 167.386   4
  -5   7  -3 2203.04 102.275   4
  -5   7   4 58791.6 814.169   4
  -5   7  -4 57796.5 432.660   4
  -5   7   5 5441.63 265.212   4
  -5  -7  -5 5817.55 338.241   2
  -5   7  -5 4733.41 107.731   4
   5  -7   6 49984.0 915.932   3
  -5  -7  -6 48855.7 929.473   2
   5  -7   7 5220.44 317.642   3
  -5  -7  -7 4854.04 332.078   2
  -5  -7   7 5340.38 322.502   2
   5  -7   8 40367.3 856.607   3
  -5  -7  -8 40710.4 945.502   2
  -5  -7   8 42068.3 839.898   2
  -5  -7   9 24.1966 116.330   2
   5  -7   9 281.906 169.927   3
  -5  -7  -9-32.2627 147.937   2
  -5   7 -10 2937.34 90.1299   1
   5  -7 -10 3660.29 286.300   4
  -5  -7 -10 4156.70 333.925   2
  -5   7 -10 3358.06 98.0298   4
  -5  -7  10 3654.77 286.971   2
   5   7 -11 7669.85 372.552   1
  -5   7 -11 7463.70 165.864   4
   5  -7 -11 7931.63 430.071   4
  -5  -7  11 7550.21 394.683   2
   5   7 -12 29539.9 711.957   1
  -5   7 -12 30357.1 370.649   4
   5  -7 -12 31908.4 833.749   4
  -5  -7  12 31265.2 794.249   2
  -5  -7  13 17287.5 610.777   2
   5   7 -13 18032.2 561.382   1
   5  -7  13 16829.1 274.250   2
   5  -7  13 17275.5 244.632   2
   5  -7 -13 18710.4 661.047   4
  -5   7 -13 18142.3 315.352   4
   5   7 -14 8265.06 390.258   1
   5  -7 -14 8573.09 469.053   4
  -5   7 -14 8279.71 234.606   4
   5  -7  14 7128.73 198.143   2
  -5   7 -15 48.8208 56.5705   4
   5  -7 -15 52.1177 160.566   4
   5   7 -15-154.193 143.666   1
   5   7 -16 5026.36 336.349   1
   5  -7 -16 4547.55 386.038   4
  -5   7 -16 5008.45 208.619   4
   5   7 -17 451.885 171.747   1
   5  -7 -17 222.458 192.940   4
  -5   7 -17 418.935 89.4699   4
   5  -7 -18 14843.5 688.701   4
   5   7 -18 13685.0 559.748   1
  -5  -7 -19 442.965 223.801   4
   5   7 -19 454.491 171.839   1
  -5  -7 -20 620.037 262.937   4
   5   7 -20 641.864 191.234   1
  -5  -7 -21 327.564 240.697   4
   5   7 -21 915.296 220.893   1
  -5  -7 -22 12185.9 686.662   4
   5   7 -22 13581.8 619.568   1
  -5  -7 -23 509.539 261.500   4
   5   7 -23 1202.62 246.124   1
   5   7 -24 345.186 185.282   1
  -5  -7 -24 599.610 266.767   4
  -5  -7 -25 1437.01 299.034   4
   5   7 -25 1300.54 247.933   1
   5   7 -26 4825.27 432.414   1
   5   7 -27-71.4544 186.347   1
   5   7 -28 5910.63 499.892   1
   5  -8   0 46.8999 64.0999   1
  -5   8   0-9.75872 52.4657   4
  -5   8   0 17.3515 53.0593   2
  -5   8   1 3083.86 168.159   4
   5  -8  -1 3257.17 171.615   1
  -5   8   1 3155.22 177.413   2
  -5   8  -1 3209.75 142.995   4
  -5   8  -1 2902.59 138.405   2
   5  -8   1 3072.09 143.987   1
  -5   8  -2 3060.17 131.338   4
  -5   8   2 3365.35 187.900   4
   5  -8   2 3329.25 130.972   1
  -5   8  -2 3286.34 127.470   2
  -5   8   3 3770.32 207.789   4
  -5   8  -3 3741.66 114.571   2
  -5   8  -3 3617.24 121.332   4
  -5   8   4 1862.40 159.483   4
  -5   8   5 450.815 94.7744   4
  -5  -8   5 391.899 148.885   2
  -5  -8  -5 360.214 163.180   2
   5  -8   6 29039.2 727.016   3
  -5  -8   6 29864.4 711.936   2
  -5  -8  -6 28013.8 751.675   2
   5  -8   7 396.859 167.105   3
  -5  -8  -7 264.400 156.562   2
  -5  -8   7 379.608 129.733   2
   5  -8   8 6301.85 359.994   3
  -5  -8  -8 6162.20 401.662   2
  -5  -8   8 5582.44 340.678   2
   5  -8  -8 6050.01 337.104   4
   5  -8   9 9577.73 445.479   3
  -5  -8  -9 9502.60 486.922   2
  -5  -8   9 9885.70 451.086   2
   5  -8  -9 9257.36 428.524   4
  -5  -8  10 967.242 175.227   2
  -5  -8 -10 878.001 206.788   2
   5  -8 -10 1059.17 191.676   4
   5  -8 -11 11686.0 525.740   4
  -5  -8  11 11325.9 483.826   2
  -5  -8  12 624.919 172.807   2
   5  -8 -12 724.673 208.172   4
  -5  -8  13-124.911 145.855   2
  -5   8 -13 52.0841 25.7416   1
   5   8 -13 135.519 135.241   1
   5  -8 -13 200.512 190.099   4
  -5  -8  14 123.762 133.012   2
   5   8 -14 278.736 137.871   1
   5  -8 -14 232.332 184.081   4
   5   8 -15 5437.87 345.618   1
   5  -8 -15 5283.65 400.974   4
  -5  -8  15 5760.15 383.097   2
   5   8 -16 1176.66 198.051   1
   5  -8 -16 1503.73 271.512   4
  -5  -8  16 1111.46 213.168   2
  -5  -8  17 919.280 206.838   2
   5   8 -17 1103.76 205.620   1
   5  -8 -17 864.190 236.469   4
   5   8 -18 306.562 164.442   1
  -5  -8  18 318.522 182.419   2
   5  -8 -18 128.876 192.352   4
  -5  -8 -19 852.490 266.791   4
   5  -8 -19 635.774 214.558   4
   5   8 -19 719.382 192.289   1
  -5  -8 -20 183.776 215.134   4
   5  -8 -20 321.966 235.651   4
   5   8 -20-202.834 153.209   1
  -5  -8 -21 276.211 231.768   4
   5   8 -21 93.4116 159.260   1
   5   8 -22 1331.90 242.229   1
  -5  -8 -22 1576.02 306.299   4
   5   8 -23 1163.93 242.775   1
  -5  -8 -23 1177.84 282.060   4
   5   8 -24 100.170 173.140   1
  -5  -8 -24 315.415 247.714   4
   5   8 -25 483.745 191.750   1
   5   8 -26 1361.11 265.712   1
   5   8 -27 118.386 195.819   1
  -5  -9   0 31.8246 124.416   2
  -5   9   0-22.6740 60.2052   2
   5  -9   0 147.293 68.6930   1
  -5  -9   1 27126.8 699.942   2
  -5   9   1 25354.4 502.674   4
   5  -9   1 26888.8 406.084   1
   5  -9   1 25097.6 661.450   3
  -5   9   1 25803.5 520.811   2
  -5   9  -1 25036.7 422.591   2
  -5  -9   2 3129.80 260.974   2
  -5   9   2 2899.73 186.567   4
   5  -9   2 3231.92 269.143   3
   5  -9   2 3342.32 128.760   1
  -5   9   2 2920.69 192.939   2
  -5   9  -2 3342.28 140.949   2
  -5   9   3 204.091 79.7007   4
  -5  -9   3 39.8314 123.999   2
  -5   9  -3 174.476 42.8003   2
   5  -9   3 244.343 158.103   3
  -5   9   3 187.260 81.7984   2
  -5  -9  -3 38.3746 137.656   2
  -5  -9   4 3458.23 272.719   2
   5  -9   4 3796.97 277.766   3
  -5   9   4 3354.54 218.701   4
  -5   9  -4 3351.79 99.1179   2
  -5  -9  -4 3775.20 296.881   2
   5  -9   5 14311.0 530.414   3
  -5  -9   5 14355.6 517.354   2
  -5  -9  -5 14427.1 543.204   2
   5  -9   6-42.2575 131.220   3
  -5  -9   6 161.222 136.503   2
  -5  -9  -6 118.308 141.004   2
   5  -9   7 8061.34 411.333   3
  -5  -9   7 8652.30 413.551   2
  -5  -9  -7 8105.50 452.998   2
   5  -9  -7 8020.52 387.400   4
   5  -9   8 39972.9 910.170   3
  -5  -9   8 40323.2 890.883   2
  -5  -9  -8 39882.2 1005.07   2
   5  -9  -8 40055.0 865.912   4
   5  -9   9 9590.47 472.226   3
  -5  -9  -9 9958.20 523.223   2
  -5  -9   9 9403.30 444.385   2
   5  -9  -9 10334.9 459.726   4
   5  -9  10 1002.56 225.905   3
  -5  -9 -10 488.098 192.918   2
  -5  -9  10 755.496 181.247   2
   5  -9 -10 814.220 197.199   4
  -5  -9  11 33795.5 850.650   2
   5  -9 -11 34594.6 884.513   4
  -5  -9  12 12472.6 533.294   2
   5  -9 -12 11985.2 551.988   4
  -5  -9  13 15553.6 601.344   2
   5  -9 -13 15610.8 636.313   4
  -5  -9  14 143.921 151.239   2
   5  -9 -14 245.936 187.339   4
   5  -9 -15 22040.8 797.302   4
  -5  -9  15 21832.2 739.169   2
   5  -9 -16 11885.3 613.657   4
   5   9 -16 12248.1 510.944   1
  -5  -9  16 11984.7 567.152   2
  -5  -9  17 11508.3 579.878   2
   5  -9 -17 11841.2 631.377   4
   5   9 -17 11719.6 517.381   1
   5   9 -18 3221.69 301.969   1
   5  -9 -18 3365.26 369.793   4
  -5  -9  18 3703.59 348.229   2
  -5  -9 -19 15001.1 804.171   4
   5   9 -19 16654.9 632.546   1
  -5  -9  19 15854.1 684.026   2
   5  -9 -19 15485.7 757.913   4
  -5  -9 -20 3340.81 433.105   4
  -5  -9  20 2556.08 328.007   2
   5  -9 -20 2538.99 342.356   4
   5   9 -20 2769.87 299.906   1
   5  -9 -21 1179.11 274.105   4
  -5  -9  21 1322.90 256.118   2
   5   9 -21 1195.98 242.294   1
  -5  -9 -21 1323.48 301.887   4
  -5  -9 -22 140.550 227.324   4
  -5  -9  22 242.194 188.898   2
   5  -9 -22 492.928 259.650   4
   5   9 -22 551.518 200.990   1
  -5  -9  23 5148.62 449.491   2
  -5  -9 -23 6036.67 573.496   4
   5   9 -23 5431.98 417.585   1
  -5  -9  24 759.361 244.832   2
   5   9 -24 524.399 198.880   1
  -5  -9  25 7367.88 546.984   2
   5   9 -25 7048.07 478.098   1
  -5 -10   0 25.2211 138.042   2
   5 -10   0 109.792 127.095   3
   5 -10   0 74.4251 66.0830   1
  -5  10   0-20.7201 60.2821   2
   5 -10   1 19654.5 606.305   3
   5 -10   1 19823.5 355.756   1
  -5  10  -1 20577.3 404.966   2
  -5  10   1 20238.7 461.216   2
  -5 -10  -1 20825.4 653.251   2
  -5 -10   1 19875.0 632.230   2
  -5  10  -2 3682.39 184.191   2
  -5 -10   2 4950.54 335.198   2
   5 -10   2 4906.46 333.413   3
  -5  10   2 4484.00 240.914   2
   5 -10   2 5177.66 160.804   1
  -5 -10  -2 4979.67 345.216   2
  -5 -10   3 13035.5 515.060   2
  -5  10  -3 13495.8 271.326   2
   5 -10   3 13728.3 532.020   3
  -5  10   3 13079.7 433.230   2
  -5 -10  -3 12973.6 534.336   2
  -5 -10   4 5014.21 334.573   2
   5 -10   4 4967.05 335.784   3
  -5  10  -4 4699.59 142.314   2
  -5 -10  -4 4760.03 348.498   2
  -5 -10   5 53515.0 1022.26   2
   5 -10   5 53891.6 1037.88   3
  -5 -10  -5 52320.0 1082.82   2
  -5 -10  -6 3549.13 101.123   3
  -5 -10   6 3553.63 295.389   2
   5 -10   6 3384.00 301.865   3
  -5 -10  -6 3720.36 330.071   2
   5 -10   7 517.673 170.515   3
  -5 -10   7 524.793 160.286   2
  -5 -10  -7 455.714 163.530   2
   5 -10  -7 423.003 138.185   4
   5 -10   8 146.330 155.678   3
  -5 -10   8 167.488 152.311   2
  -5 -10  -8-74.2669 177.725   2
   5 -10  -8-79.1826 146.025   4
   5 -10   9-74.1142 172.343   3
   5 -10  -9 145.252 147.426   4
  -5 -10  -9 267.964 184.413   2
  -5 -10   9 155.528 130.592   2
   5 -10  10 4491.01 344.801   3
  -5 -10 -10 4363.35 376.822   2
  -5 -10  10 4572.50 337.098   2
   5 -10 -10 4881.50 346.043   4
   5 -10 -11 1024.76 195.653   4
  -5 -10  11 1416.65 227.444   2
  -5 -10  12 4807.70 353.317   2
   5 -10 -12 4547.88 357.197   4
   5 -10 -13 1175.58 230.351   4
  -5 -10  13 1006.29 191.651   2
   5 -10 -14 2424.27 311.699   4
  -5 -10  14 2737.55 294.926   2
  -5 -10  15 8822.93 486.292   2
   5 -10 -15 8218.18 507.937   4
   5 -10 -16 2732.57 341.862   4
  -5 -10  16 2801.50 305.969   2
   5 -10 -17 2842.10 364.321   4
  -5 -10  17 3220.42 325.115   2
  -5 -10  18 7067.01 460.937   2
   5 -10 -18 6905.68 533.398   4
  -5 -10 -19 7241.06 586.332   4
   5 -10 -19 7385.52 552.820   4
  -5 -10  19 7892.64 494.104   2
  -5 -10  20 323.139 196.900   2
  -5 -10 -20-38.2192 236.052   4
   5  10 -20 307.474 169.292   1
   5 -10 -20 383.172 239.814   4
  -5 -10  21 1061.38 253.346   2
  -5 -10 -21 949.715 292.059   4
   5  10 -21 845.396 206.390   1
   5 -10 -21 1175.62 320.643   4
  -5 -10  22 1116.53 256.738   2
  -5 -10 -22 867.851 332.787   4
   5  10 -22 877.780 216.622   1
   5 -10 -22 1310.22 318.497   4
  -5 -10  23-146.617 176.762   2
  -5 -10 -23 34.5527 267.690   4
   5  10 -23-23.2678 167.470   1
  -5 -10  24-78.7883 188.115   2
   5  10 -24 71.9313 182.197   1
  -5 -10  25 21.7835 193.169   2
  -5 -11   0 96.8381 160.674   2
   5 -11   0 132.323 159.105   3
  -5  11   0 10.5898 58.5266   2
   5 -11   1 41107.1 906.863   3
  -5  11   1 40561.9 662.506   2
   5 -11   1 42288.7 532.924   1
  -5 -11  -1 43463.1 967.033   2
  -5  11  -1 40896.6 596.196   2
  -5 -11   1 42563.3 939.248   2
  -5  11  -2 1802.85 137.723   2
  -5 -11   2 2405.01 261.346   2
   5 -11   2 2403.80 261.944   3
  -5  11   2 2017.46 169.871   2
   5 -11   2 2465.49 116.661   1
  -5 -11  -2 2265.70 258.263   2
  -5 -11   3 9337.21 457.510   2
   5 -11   3 9974.28 468.001   3
  -5  11  -3 9585.24 252.438   2
  -5 -11  -3 9714.36 478.429   2
  -5 -11   4 29214.2 784.864   2
   5 -11   4 28209.5 789.382   3
  -5  11  -4 28936.4 394.332   2
  -5 -11  -4 30784.1 836.600   2
  -5 -11   5 44429.9 955.227   2
   5 -11   5 41936.6 955.687   3
  -5 -11  -5 42703.5 493.613   3
  -5 -11  -5 43955.4 1014.40   2
  -5 -11  -6 908.793 65.1898   3
  -5 -11   6 972.804 194.077   2
   5 -11   6 1182.14 221.213   3
  -5 -11  -6 1197.39 253.134   2
   5 -11  -6 1146.06 175.213   4
  -5 -11   7 3117.40 287.452   2
   5 -11   7 3292.78 309.319   3
  -5 -11  -7 3273.37 341.360   2
   5 -11  -7 2998.49 258.692   4
   5 -11   8 48293.6 1075.77   3
  -5 -11   8 47363.1 1032.64   2
  -5 -11  -8 48271.8 1188.00   2
   5 -11  -8 51294.4 1010.29   4
   5 -11   9 17956.4 671.583   3
  -5 -11   9 17151.1 628.524   2
  -5 -11  -9 18173.4 743.805   2
   5 -11  -9 17016.5 609.046   4
   5 -11  10 597.250 175.272   3
  -5 -11 -10 760.304 219.344   2
  -5 -11  10 737.507 199.398   2
   5 -11 -10 513.934 166.394   4
   5 -11 -11 1040.06 218.406   4
   5 -11  11 383.469 184.803   3
  -5 -11  11 996.440 199.289   2
   5 -11 -12 20324.5 741.222   4
  -5 -11  12 19955.5 697.914   2
  -5 -11  13 1485.35 236.056   2
   5 -11 -13 1662.95 272.104   4
  -5 -11  14 384.093 163.950   2
   5 -11 -14 700.952 211.936   4
  -5 -11  15 3839.48 348.570   2
   5 -11 -15 3651.39 382.139   4
  -5 -11  16 28289.0 872.595   2
   5 -11 -16 29236.4 980.440   4
   5 -11 -17 9176.19 578.220   4
  -5 -11  17 9566.01 536.276   2
  -5 -11  18 9419.93 536.888   2
   5 -11 -18 9660.43 611.197   4
  -5 -11 -19 5170.16 527.693   4
   5 -11 -19 4984.71 471.507   4
  -5 -11  19 4922.60 411.313   2
  -5 -11 -20 3496.49 423.224   4
  -5 -11  20 3832.87 379.895   2
   5 -11 -20 3620.87 427.182   4
  -5 -11  21 2460.46 328.408   2
  -5 -11 -21 2089.41 332.404   4
   5 -11 -21 2749.74 384.035   4
  -5 -11 -22 4398.86 481.994   4
  -5 -11  22 5969.50 469.825   2
   5 -11 -22 6591.84 569.321   4
  -5 -11  23 969.092 246.527   2
  -5 -11  24 225.630 203.322   2
  -5 -12   0 93.3981 160.757   2
  -5  12   0-9.09045 68.2807   2
   5 -12   0-30.5423 146.629   3
  -5  12  -1 3459.83 213.744   2
   5 -12   1 4717.74 184.412   1
   5 -12   1 4584.04 339.772   3
  -5  12   1 4461.75 238.827   2
  -5 -12  -1 4587.59 345.495   2
  -5 -12   1 4495.32 340.636   2
   5 -12   2 1716.38 99.0922   1
  -5 -12   2 1718.04 239.493   2
  -5  12  -2 1729.49 131.039   2
   5 -12   2 1481.43 227.835   3
  -5 -12  -2 1537.81 235.085   2
  -5  12   2 1448.62 147.341   2
  -5 -12   3 444.874 162.981   2
   5 -12   3 199.936 164.961   3
   5 -12   3 303.964 33.0646   1
  -5  12  -3 398.986 74.8044   2
  -5 -12  -3 488.289 180.600   2
  -5 -12   4-57.2651 144.214   2
   5 -12   4 2.67586 160.327   3
  -5 -12  -4 230.141 178.385   2
  -5  12  -4 114.996 55.5053   2
  -5 -12   5 13149.5 545.028   2
   5 -12   5 12066.7 542.680   3
  -5 -12  -5 13015.9 293.216   3
  -5 -12  -5 12505.3 592.026   2
   5 -12  -6 3763.71 281.171   4
  -5 -12   6 3843.17 324.857   2
  -5 -12  -6 4058.57 147.298   3
   5 -12   6 3113.60 312.313   3
  -5 -12  -6 3371.27 339.082   2
  -5 -12   7 996.951 209.295   2
   5 -12   7 1081.62 226.318   3
  -5 -12  -7 1166.02 286.498   2
   5 -12  -7 1038.97 188.679   4
  -5 -12   8 46.5155 134.471   2
   5 -12   8 17.9615 177.647   3
  -5 -12  -8-86.7126 200.611   2
   5 -12  -8 144.205 140.969   4
  -5 -12   9 8529.10 462.728   2
   5 -12   9 8425.54 485.527   3
  -5 -12  -9 7930.47 525.866   2
   5 -12  -9 8416.77 450.615   4
   5 -12  10 1019.79 245.380   3
  -5 -12  10 960.740 206.434   2
  -5 -12 -10 576.879 226.381   2
   5 -12 -10 720.843 198.446   4
   5 -12 -11 179.860 167.872   4
  -5 -12  11-11.2570 142.488   2
   5 -12  12 442.920 212.776   3
  -5 -12  12 525.090 193.396   2
   5 -12 -12 257.820 168.215   4
  -5 -12  13 2862.10 310.493   2
   5 -12 -13 2451.30 321.167   4
   5 -12 -14 846.486 224.246   4
  -5 -12  14 1429.30 238.420   2
   5 -12 -15 521.211 232.402   4
  -5 -12  15 465.288 195.948   2
  -5 -12  16 5747.58 417.643   2
   5 -12 -16 5444.11 465.118   4
  -5 -12  17 639.232 197.871   2
   5 -12 -17 446.056 236.332   4
  -5 -12  18 1612.06 272.413   2
   5 -12 -18 1889.08 318.081   4
  -5 -12 -19 385.067 287.392   4
   5 -12 -19 590.438 252.732   4
  -5 -12  19 940.793 240.324   2
  -5 -12 -20 743.787 242.181   4
   5 -12 -20 931.220 277.306   4
  -5 -12  20 1237.69 255.558   2
   5 -12 -21-11.6234 236.714   4
  -5 -12  21 72.0162 182.784   2
  -5 -12  22 715.103 224.067   2
  -5 -12  23 751.830 233.262   2
  -5 -12  24 157.668 209.394   2
  -5  13   0 126.541 83.4531   2
   5 -13   0 331.132 185.582   3
  -5 -13   0 111.090 161.182   2
  -5  13  -1 20202.6 467.159   2
   5 -13   1 20619.5 696.211   3
   5 -13   1 20957.5 393.934   1
  -5 -13  -1 21186.9 738.542   2
  -5 -13   1 21185.8 723.515   2
   5 -13   2 25246.7 361.781   1
  -5  13  -2 24153.4 487.184   2
   5 -13   2 25736.8 782.762   3
  -5 -13  -2 25572.6 816.865   2
  -5 -13   2 24506.7 786.136   2
   5 -13   3 8448.14 487.150   3
  -5  13  -3 8408.91 272.312   2
  -5 -13  -3 9142.06 519.421   2
  -5 -13   3 8569.58 467.450   2
  -5 -13   4 10599.6 528.618   2
   5 -13   4 10146.8 525.079   3
  -5 -13  -4 10478.2 563.071   2
  -5 -13   5 12042.2 544.126   2
   5 -13   5 11266.3 536.426   3
  -5 -13  -5 11682.7 303.149   3
  -5 -13  -5 11221.2 582.528   2
   5 -13  -5 11303.4 454.379   4
   5 -13  -6 1833.92 213.686   4
  -5 -13  -6 1907.25 116.537   3
  -5 -13   6 1991.40 255.548   2
   5 -13   6 1820.42 259.486   3
  -5 -13  -6 1302.50 255.488   2
  -5 -13   7 2458.53 288.028   2
   5 -13   7 2841.10 313.918   3
  -5 -13  -7 3084.89 366.624   2
   5 -13  -7 2808.91 266.476   4
  -5 -13   8 1087.64 204.575   2
   5 -13   8 1259.54 245.354   3
  -5 -13  -8 1376.64 280.575   2
   5 -13  -8 1320.56 224.488   4
  -5 -13   9 10349.3 516.609   2
   5 -13   9 8603.05 508.213   3
  -5 -13  -9 9190.84 588.552   2
   5 -13  -9 9284.74 480.984   4
   5 -13 -10 185.722 160.428   4
   5 -13  10 303.850 218.265   3
  -5 -13  10 274.053 187.749   2
  -5 -13 -10 68.1675 175.100   2
  -5 -13  11 6793.17 433.060   2
   5 -13  11 7301.56 496.842   3
   5 -13 -11 6896.13 453.953   4
   5 -13  12 11464.8 606.448   3
   5 -13 -12 11181.2 575.074   4
  -5 -13  12 11453.8 556.185   2
   5 -13 -13 1998.75 281.207   4
   5 -13  13 1914.00 311.791   3
  -5 -13  13 1862.05 264.330   2
  -5 -13  14 1671.31 260.580   2
   5 -13 -14 1684.25 285.417   4
  -5 -13  15 5863.95 430.098   2
   5 -13 -15 6457.35 489.250   4
  -5 -13  16 971.299 217.798   2
   5 -13 -16 1099.66 256.256   4
   5 -13 -17 484.754 238.208   4
  -5 -13  17 543.502 195.532   2
  -5 -13  18 3919.16 382.211   2
   5 -13 -18 4098.79 434.346   4
  -5 -13 -19 4754.56 529.114   4
  -5 -13  19 5759.25 459.944   2
   5 -13 -19 5567.89 507.251   4
  -5 -13  20-28.6344 182.412   2
   5 -13 -20 229.078 265.936   4
  -5 -13  21 6320.11 481.229   2
  -5 -13  22 7957.20 565.839   2
  -5 -13  23 761.889 232.777   2
   5 -14   0-107.278 164.028   3
  -5 -14   0 14.7272 164.150   2
   5 -14   1-65.5691 143.823   3
  -5 -14  -1-237.481 195.813   2
  -5 -14   1 145.432 169.730   2
   5 -14   2 6612.21 428.160   3
  -5 -14  -2 6079.99 424.505   2
  -5 -14   2 5803.93 415.373   2
  -5 -14   3 233.585 160.017   2
   5 -14   3 18.6323 166.968   3
  -5 -14  -3-171.057 211.756   2
  -5 -14   4 3042.90 310.573   2
  -5 -14  -4 3184.54 192.554   3
   5 -14   4 3082.13 327.035   3
  -5 -14  -4 3056.48 329.888   2
  -5 -14   5 53.1779 156.618   2
  -5 -14  -5 26.4177 63.5748   3
   5 -14   5 49.4510 175.310   3
  -5 -14  -5 355.292 219.964   2
   5 -14  -5 183.216 136.619   4
  -5 -14   6 2763.89 307.013   2
   5 -14   6 2814.93 312.021   3
  -5 -14  -6 2462.48 327.741   2
   5 -14  -6 2849.95 267.856   4
  -5 -14   7 968.071 219.924   2
   5 -14   7 981.520 216.757   3
  -5 -14  -7 801.264 253.504   2
   5 -14  -7 964.514 186.551   4
  -5 -14   8 230.707 161.445   2
   5 -14   8 35.5324 180.411   3
  -5 -14  -8 196.937 194.422   2
   5 -14  -8 42.4394 137.392   4
   5 -14  -9 90.3298 147.028   4
  -5 -14   9-35.6520 162.287   2
   5 -14   9 156.363 166.774   3
  -5 -14  -9 507.968 253.898   2
  -5 -14  10-304.903 182.818   2
   5 -14  10-161.405 187.894   3
  -5 -14 -10 26.6560 216.210   2
   5 -14 -10 54.6729 160.215   4
  -5 -14  11-13.8555 153.008   2
   5 -14  11 345.172 216.016   3
   5 -14 -11 213.592 180.966   4
  -5 -14  12 411.990 187.208   2
   5 -14  12 885.645 236.599   3
   5 -14 -12 818.747 215.595   4
   5 -14  13 102.335 206.474   3
  -5 -14  13 75.5138 156.831   2
   5 -14 -13 93.1316 180.146   4
   5 -14  14 659.302 238.923   3
  -5 -14  14 672.104 196.141   2
   5 -14 -14 643.400 216.381   4
  -5 -14  15 82.3530 169.691   2
   5 -14 -15 355.242 220.081   4
   5 -14 -16 546.698 234.416   4
  -5 -14  16 681.278 221.810   2
  -5 -14  17 345.541 211.076   2
   5 -14 -17-83.9411 199.103   4
  -5 -14  18 51.2595 175.854   2
   5 -14 -18 776.044 283.142   4
  -5 -14  19 676.963 236.336   2
   5 -14 -19 402.881 240.563   4
  -5 -14  20-124.703 161.483   2
   5 -14 -20-161.826 237.237   4
  -5 -14  21 24.8273 185.675   2
  -5 -14  22 1746.06 302.205   2
  -5 -15   0-33.5299 168.717   2
   5 -15   1 11528.8 573.516   3
  -5 -15  -1 11481.8 592.911   2
  -5 -15   1 11964.8 598.393   2
   5 -15   2 246.247 178.664   3
  -5 -15  -2 359.978 197.241   2
  -5 -15   2 65.7850 175.825   2
  -5 -15   3 824.291 234.178   2
   5 -15   3 698.409 208.292   3
  -5 -15  -3 465.008 111.082   3
  -5 -15  -3 541.512 215.318   2
  -5 -15   4 2068.84 278.918   2
  -5 -15  -4 2093.77 167.747   3
   5 -15   4 2202.50 297.665   3
  -5 -15  -4 2195.76 317.581   2
   5 -15  -4 2252.97 224.273   4
   5 -15   5 23686.9 826.287   3
  -5 -15  -5 23739.7 908.361   2
   5 -15  -5 24593.7 692.842   4
  -5 -15   5 23114.7 810.647   2
   5 -15  -6 1747.04 219.427   4
  -5 -15   6 1903.17 270.161   2
   5 -15   6 1675.84 271.723   3
  -5 -15  -6 1960.08 323.097   2
  -5 -15   7 2019.42 283.934   2
   5 -15   7 2103.19 291.917   3
  -5 -15  -7 2291.09 354.340   2
   5 -15  -7 2156.87 245.532   4
  -5 -15   8 11292.2 569.796   2
   5 -15   8 11005.8 605.791   3
  -5 -15  -8 10398.2 654.447   2
   5 -15  -8 10685.4 526.057   4
  -5 -15   9 7019.91 470.684   2
   5 -15   9 6875.93 495.301   3
  -5 -15  -9 6689.31 530.818   2
   5 -15  -9 6659.82 435.837   4
  -5 -15  10 3661.06 360.680   2
   5 -15  10 3248.94 359.495   3
   5 -15 -10 3562.96 344.410   4
   5 -15  11 13335.0 674.815   3
  -5 -15  11 13420.0 636.591   2
   5 -15 -11 13284.2 631.203   4
  -5 -15  12 19144.6 748.897   2
   5 -15  12 17033.5 773.430   3
   5 -15 -12 18195.4 761.874   4
  -5 -15  13 4229.03 379.777   2
   5 -15  13 4165.75 405.368   3
   5 -15 -13 3645.28 379.015   4
  -5 -15  14 124.774 172.877   2
   5 -15  14 51.8574 189.184   3
   5 -15 -14 466.632 210.899   4
  -5 -15  15 15217.1 694.876   2
   5 -15  15 13999.7 751.251   3
   5 -15 -15 14442.7 744.177   4
   5 -15 -16 4978.31 477.843   4
  -5 -15  16 4759.71 414.792   2
   5 -15  16 4310.45 452.115   3
  -5 -15  17 276.542 179.574   2
   5 -15 -17 53.9339 191.596   4
  -5 -15  18 953.106 232.276   2
   5 -15 -18 1766.27 344.089   4
   5 -15 -19 4218.23 476.363   4
  -5 -15  19 4210.48 413.065   2
  -5 -15  20 1128.91 248.250   2
  -5 -15  21 993.142 261.534   2
  -5 -16   0 114.840 192.585   2
   5 -16   1 509.826 185.230   3
  -5 -16   1 956.050 224.189   2
  -5 -16  -1 959.090 239.369   2
   5 -16   2 993.343 239.380   3
  -5 -16  -2 972.557 254.010   2
  -5 -16   2 1069.22 235.831   2
   5 -16   3 303.078 181.747   3
  -5 -16  -3 326.413 217.566   2
  -5 -16   3-131.960 182.134   2
   5 -16   4 4198.03 392.640   3
  -5 -16  -4 4102.08 416.085   2
  -5 -16   4 4064.44 382.484   2
   5 -16   5 3863.59 373.207   3
  -5 -16  -5 3714.88 399.816   2
   5 -16  -5 4207.83 310.645   4
  -5 -16   5 4235.11 380.962   2
  -5 -16   6 33.0622 180.371   2
   5 -16   6 318.822 198.389   3
   5 -16  -6 235.367 141.001   4
  -5 -16  -6 129.060 208.300   2
  -5 -16   7 409.368 199.607   2
   5 -16   7 441.440 199.491   3
  -5 -16  -7 511.691 263.611   2
   5 -16  -7 301.784 156.935   4
  -5 -16   8 292.002 173.931   2
   5 -16   8 521.594 227.819   3
  -5 -16  -8 505.368 226.417   2
   5 -16  -8 411.070 180.278   4
  -5 -16   9 288.086 197.251   2
   5 -16   9 186.864 202.344   3
  -5 -16  -9-46.4899 197.592   2
   5 -16  -9 221.370 162.740   4
  -5 -16  10 429.791 171.296   2
   5 -16  10 234.483 175.246   3
   5 -16 -10 292.297 178.121   4
   5 -16  11 477.016 229.514   3
  -5 -16  11 622.005 218.622   2
   5 -16 -11 412.258 205.487   4
  -5 -16  12 1838.80 283.111   2
   5 -16  12 1794.48 310.415   3
   5 -16 -12 1294.19 250.797   4
  -5 -16  13 501.020 212.788   2
   5 -16  13 223.245 177.618   3
   5 -16 -13 793.771 252.260   4
  -5 -16  14-62.6689 176.687   2
   5 -16  14-9.11563 181.698   3
   5 -16 -14-68.9672 184.117   4
  -5 -16  15 1205.59 247.631   2
   5 -16  15 1489.03 331.915   3
   5 -16 -15 928.203 271.658   4
  -5 -16  16 101.758 165.217   2
   5 -16 -16-97.5226 215.102   4
  -5 -16  17 303.957 207.462   2
   5 -16 -17 64.6211 200.175   4
  -5 -16  18-134.086 179.703   2
   5 -16 -18-303.097 253.046   4
  -5 -16  19 539.373 221.815   2
  -5 -16  20 197.239 185.486   2
  -5 -17   0 175.010 187.127   2
  -5 -17   1 1129.72 266.844   2
   5 -17   1 1244.53 255.289   3
  -5 -17  -1 962.001 247.026   2
   5 -17   2 62124.8 1373.72   3
  -5 -17  -2 61429.8 1463.14   2
  -5 -17   2 60457.2 1399.75   2
   5 -17   3 2770.10 333.216   3
  -5 -17  -3 2695.25 361.285   2
  -5 -17   3 2862.60 343.472   2
   5 -17   4 3193.98 361.781   3
  -5 -17  -4 2920.78 387.526   2
  -5 -17   4 2961.43 344.894   2
  -5 -17   5 3678.71 368.625   2
   5 -17   5 3633.82 379.461   3
  -5 -17  -5 3688.66 433.368   2
   5 -17   6 17949.8 776.559   3
  -5 -17  -6 17308.9 857.057   2
  -5 -17   6 17437.6 761.173   2
  -5 -17   7-175.994 207.283   2
   5 -17   7-96.2046 165.484   3
  -5 -17  -7 149.605 234.959   2
   5 -17   8 11665.0 636.078   3
  -5 -17  -8 11764.1 711.593   2
   5 -17  -8 11887.8 569.761   4
  -5 -17   8 11354.4 619.617   2
  -5 -17   9 1791.24 285.751   2
   5 -17   9 1633.01 301.859   3
  -5 -17  -9 1741.83 322.402   2
   5 -17  -9 1560.42 247.645   4
  -5 -17  10 369.951 180.264   2
   5 -17  10 455.423 233.154   3
   5 -17 -10 354.570 185.881   4
  -5 -17  11 11214.7 620.018   2
   5 -17 -11 10304.6 590.237   4
   5 -17  11 9704.63 628.935   3
  -5 -17  12 9746.13 590.099   2
   5 -17  12 9720.97 628.728   3
   5 -17 -12 9245.58 579.923   4
  -5 -17  13 3883.36 393.536   2
   5 -17  13 3830.51 428.298   3
   5 -17 -13 4216.02 422.038   4
  -5 -17  14 2879.82 348.499   2
   5 -17 -14 2963.52 372.938   4
  -5 -17  15 8114.30 554.561   2
   5 -17 -15 7498.27 553.393   4
  -5 -17  16 6207.90 492.802   2
   5 -17 -16 5839.86 514.197   4
  -5 -17  17 915.260 256.405   2
   5 -17 -17 444.700 250.035   4
  -5 -17  18 6784.79 516.801   2
  -5 -17  19 489.911 230.497   2
  -5 -18   0-118.796 172.431   2
   5 -18   1 1827.27 295.486   3
  -5 -18  -1 1920.19 313.635   2
  -5 -18   1 1725.54 290.269   2
   5 -18   2 995.588 234.714   3
  -5 -18  -2 1104.91 261.983   2
  -5 -18   2 1198.99 263.167   2
   5 -18   3-27.2785 180.357   3
  -5 -18  -3 79.8844 185.040   2
  -5 -18   3 156.381 213.010   2
   5 -18   4 2432.69 327.984   3
  -5 -18  -4 2348.95 361.120   2
  -5 -18   4 2754.50 354.805   2
   5 -18   5 136.829 197.769   3
  -5 -18  -5 298.118 220.271   2
  -5 -18   5 475.718 215.418   2
  -5 -18   6 1935.75 300.184   2
   5 -18   6 1848.20 305.073   3
  -5 -18  -6 2259.90 365.976   2
  -5 -18   7 340.967 217.866   2
   5 -18   7 317.266 218.044   3
  -5 -18  -7 294.839 216.955   2
  -5 -18   8 448.830 194.196   2
   5 -18   8 487.120 219.909   3
  -5 -18  -8 461.643 239.092   2
  -5 -18   9 572.189 213.701   2
   5 -18   9 313.339 216.182   3
  -5 -18  10 518.693 216.820   2
   5 -18  10 669.019 255.168   3
  -5 -18  11-193.577 194.052   2
   5 -18  11-86.0538 213.902   3
  -5 -18  12 85.2866 177.223   2
   5 -18 -12 45.6688 179.038   4
  -5 -18  13 114.544 191.476   2
   5 -18 -13 141.129 203.348   4
  -5 -18  14 301.741 194.883   2
   5 -18 -14 191.726 206.060   4
  -5 -18  15 350.250 195.607   2
   5 -18 -15 544.238 220.665   4
  -5 -18  16 887.189 252.871   2
   5 -18 -16 910.929 285.327   4
  -5 -18  17 78.9831 200.529   2
  -5 -19   0 98.3907 202.973   2
  -5 -19  -1 11263.7 684.639   2
  -5 -19   1 11044.8 658.688   2
   5 -19   2 4614.73 434.138   3
  -5 -19  -2 4449.99 468.945   2
  -5 -19   2 4243.60 436.551   2
   5 -19   3 3426.00 377.614   3
  -5 -19  -3 3598.99 449.903   2
  -5 -19   3 3650.59 394.681   2
   5 -19   4 91.8237 171.285   3
  -5 -19  -4-243.676 287.647   2
  -5 -19   4 9.44183 185.024   2
   5 -19   5 17748.9 813.187   3
  -5 -19  -5 16939.1 884.310   2
  -5 -19   5 17015.0 783.306   2
   5 -19   6 7229.10 546.402   3
  -5 -19  -6 7558.61 627.288   2
  -5 -19   6 7978.11 550.885   2
   5 -19   7-39.0788 211.414   3
  -5 -19  -7 339.798 245.392   2
  -5 -19   7 569.593 247.806   2
  -5 -19   8 152.067 198.420   2
   5 -19   8 624.400 243.371   3
   5 -19   9 16562.9 812.577   3
  -5 -19   9 15919.2 768.467   2
  -5 -19  10 774.156 247.649   2
  -5 -19  11 5525.80 472.912   2
  -5 -19  12 237.333 190.128   2
  -5 -19  13 1514.58 298.775   2
  -5 -19  14 133.447 196.703   2
  -5 -19  15 6146.55 505.997   2
  -5 -20   0-184.491 214.980   2
  -5 -20  -1 180.903 237.115   2
  -5 -20   1-209.700 204.127   2
   5 -20   2 118.929 201.755   3
  -5 -20  -2 140.837 259.501   2
  -5 -20   2 332.049 251.481   2
   5 -20   3 587.286 228.392   3
  -5 -20  -3 411.233 246.656   2
  -5 -20   3 271.866 212.835   2
   5 -20   4 1198.40 281.109   3
  -5 -20  -4 1123.74 290.105   2
  -5 -20   4 1738.04 335.938   2
   5 -20   5 2204.36 342.105   3
  -5 -20  -5 2066.86 369.583   2
  -5 -20   5 2060.69 319.304   2
   5 -20   6 2.06679 198.266   3
  -5 -20   6 169.852 218.617   2
  -5 -20   7-5.71695 189.659   2
  -5 -20   8 203.299 215.488   2
  -5 -20   9 3340.04 395.745   2
  -5 -20  10 405.335 235.461   2
  -5 -20  11-345.449 228.029   2
  -5 -20  12 843.875 247.757   2
  -5 -21   1 117.876 236.188   2
  -5 -21   2 7728.34 585.924   2
  -5 -21   3-26.2284 205.723   2
  -5 -21   4 1981.79 342.500   2
  -5 -21   5 233.146 205.929   2
  -5 -21   6 1818.22 323.613   2
  -5 -21   7 351.234 228.494   2
  -6   0   0 219686. 1488.25   1
  -6   0   0 213530. 1382.22   2
  -6   0   1 31.4331 82.2950   2
  -6   0   1 85.6197 86.0858   1
  -6   0  -1 219.515 92.6170   2
  -6   0  -1 124.503 82.4278   1
  -6   0   2 27832.9 515.049   2
  -6   0   2 26091.4 532.840   1
  -6   0  -2 26392.7 481.031   3
  -6   0  -2 27571.4 527.927   1
  -6   0  -2 25778.7 457.341   2
  -6   0   3 299.009 95.4365   1
   6   0   3 56.5851 52.3146   2
  -6   0  -3 96.5053 69.9887   2
  -6   0  -3 35.6319 63.8930   3
  -6   0   4 64535.5 863.977   1
  -6   0  -4 65383.1 759.502   3
   6   0   4 63699.5 687.661   2
  -6   0  -4 62585.1 713.302   2
  -6   0  -5 57.9473 71.9539   3
   6   0   5-5.38466 63.5789   2
  -6   0  -5 49.7242 70.1724   2
   6   0   6 9619.88 276.303   2
  -6   0  -6 9444.87 289.602   2
   6   0   7 97.3021 63.5476   2
  -6   0  -7 60.9453 84.4530   2
   6   0   8 6436.65 241.244   2
   6   0   8 6254.13 239.943   3
  -6   0  -8 6117.36 261.387   2
   6   0   9-15.9877 59.0760   2
   6   0   9-66.9300 80.6659   3
   6   0  10 26162.8 507.195   3
   6   0  10 27657.4 535.069   2
   6   0  11 68.5968 70.9252   2
   6   0  11-20.8191 74.0774   3
   6   0 -11-26.7181 117.695   1
   6   0  12 372.345 87.8327   2
   6   0 -12 370.084 154.804   1
   6   0  12 276.265 86.7708   3
   6   0 -13-89.0670 141.577   1
   6   0  13 8.18953 70.7882   2
   6   0 -14 12241.1 523.461   1
   6   0 -15 218.445 175.617   1
   6   0 -16 77779.5 1326.93   1
  -6   0 -17-34.9861 154.311   4
   6   0 -17-32.6713 167.954   1
  -6   0 -18 6954.90 472.069   4
   6   0 -18 5349.97 400.827   1
   6   0 -19-102.275 172.008   1
  -6   0 -19 184.078 167.152   4
   6   0 -20 9002.28 524.605   1
  -6   0 -20 9200.72 487.634   4
  -6   0 -21-151.726 161.062   4
   6   0 -21-184.803 177.991   1
  -6   0 -22 557.795 209.200   4
   6   0 -22 276.516 177.428   1
   6   0 -23 32.5775 199.786   1
  -6   0 -23 210.904 184.070   4
   6   0 -24 24103.0 925.839   1
  -6   0 -24 24000.3 853.137   4
  -6   0 -25 298.934 217.941   4
   6   0 -25 63.9037 200.379   1
  -6   0 -26 342.685 190.358   4
   6   0 -26 281.216 223.918   1
  -6   0 -27-10.0499 183.687   4
  -6  -1   0 3268.13 205.371   1
  -6  -1   0 3738.07 204.566   2
  -6   1   0 3836.41 207.696   1
  -6   1   0 3450.51 180.099   2
  -6   1   1 3456.14 179.525   2
  -6   1   1 3573.17 195.065   1
  -6   1  -1 3513.79 192.974   3
  -6  -1  -1 3763.70 207.213   1
  -6  -1  -1 3626.36 193.414   2
  -6   1  -1 3554.66 194.290   1
  -6  -1   1 3371.72 199.757   1
  -6   1  -1 3302.78 172.341   2
  -6  -1   1 3587.93 207.072   2
  -6  -1  -2 4664.35 216.403   2
  -6   1  -2 5152.85 226.534   3
   6  -1  -2 4537.26 239.801   1
  -6   1  -2 4716.42 192.379   2
  -6   1  -2 5024.42 221.327   1
  -6   1   2 4680.96 229.192   1
  -6  -1   2 4847.62 237.339   1
  -6  -1   2 4904.80 230.904   2
   6   1   2 4961.18 214.881   2
  -6  -1   3 3692.85 213.778   2
  -6  -1  -3 3850.10 198.468   2
  -6   1  -3 3640.09 170.104   2
  -6  -1   3 3695.31 216.865   1
  -6   1   3 3545.02 202.857   1
  -6  -1  -3 3884.05 183.778   3
  -6   1  -3 3966.75 204.742   3
   6  -1  -3 4670.45 273.142   1
   6   1   3 3629.59 187.649   2
  -6   1  -4 108.392 62.3814   2
   6  -1   4 220.238 56.0175   2
  -6  -1  -4 186.189 69.8053   3
  -6   1  -4 226.614 86.9257   3
  -6  -1  -4 189.472 93.1544   2
   6   1   4 237.636 78.7288   2
   6  -1   5 669.779 80.5766   2
  -6  -1  -5 466.886 79.5418   3
  -6   1  -5 614.257 99.6297   3
   6   1   5 634.645 91.6535   2
  -6   1  -5 507.789 82.0763   2
  -6  -1  -5 541.099 104.382   2
   6   1   6 1870.81 140.482   2
   6  -1   6 1966.41 119.335   2
  -6   1  -6 1820.30 124.794   2
  -6  -1  -6 1836.29 155.267   2
   6   1   7 13611.2 366.209   2
   6  -1   7 13277.3 363.418   3
   6  -1   7 13631.2 303.163   2
  -6   1  -7 13589.4 335.594   2
  -6  -1  -7 13416.6 395.943   2
   6   1   8 9213.56 314.404   2
   6  -1   8 9376.27 263.910   2
  -6  -1  -8 8470.02 324.460   2
   6  -1   8 9164.17 308.275   3
   6   1   9 450.996 92.8749   2
   6  -1   9 611.312 82.6068   2
   6   1   9 487.568 82.9799   3
   6  -1   9 675.835 110.910   3
  -6  -1  -9 604.511 126.497   2
   6  -1  10 677.159 90.9009   2
   6   1  10 657.135 90.6696   3
   6  -1  10 796.435 123.832   3
   6   1  10 519.397 93.1241   2
   6   1  11 465.866 103.623   2
   6  -1  11 346.984 81.9044   2
   6   1 -11 178.169 130.404   1
   6   1  11 386.720 82.3697   3
   6  -1 -11 230.648 127.733   1
   6  -1  12 28.7100 59.9347   2
   6   1  12 156.933 71.5488   3
   6   1 -12 182.157 137.799   1
   6  -1 -12 56.2230 136.687   1
   6  -1 -13 5880.48 361.170   1
   6   1  13 6392.27 255.382   3
   6   1 -13 6458.13 371.348   1
   6  -1  13 6118.18 274.874   2
   6  -1 -14 16709.8 597.606   1
   6   1  14 16894.7 428.652   3
   6   1 -14 16941.2 596.760   1
   6  -1  14 16521.6 464.016   2
   6   1  15 110.236 100.563   3
   6  -1 -15 89.4188 161.913   1
   6   1 -15 81.4972 143.106   1
   6   1 -16 662.532 200.378   1
   6  -1 -16 611.644 186.270   1
  -6   1 -17 2464.18 255.752   4
   6   1 -17 2281.14 280.881   1
   6  -1 -17 2258.77 285.384   1
   6  -1 -18 306.173 185.235   1
   6   1 -18 222.052 175.463   1
   6  -1 -19 606.416 222.634   1
  -6   1 -19 633.001 196.321   4
   6   1 -19 397.050 184.733   1
  -6   1 -20 6178.79 393.359   4
  -6  -1 -20 6190.37 413.392   4
   6  -1 -20 6286.95 446.982   1
   6   1 -20 5696.82 422.761   1
   6  -1 -21 2521.13 314.578   1
  -6   1 -21 2590.42 278.747   4
  -6  -1 -21 2941.76 312.168   4
   6   1 -21 2742.22 333.346   1
  -6   1 -22 1293.86 221.454   4
  -6  -1 -22 1046.14 224.864   4
   6   1 -22 1059.58 233.287   1
   6  -1 -22 1392.85 273.324   1
  -6   1 -23 825.784 189.159   4
  -6  -1 -23 1362.47 257.801   4
   6   1 -23 1195.46 259.421   1
   6  -1 -23 1322.09 294.191   1
  -6  -1 -24 4174.22 410.677   4
   6   1 -24 3798.51 410.058   1
   6  -1 -24 3837.66 416.272   1
  -6   1 -24 4359.87 378.915   4
  -6  -1 -25 2546.79 330.405   4
   6   1 -25 2258.31 334.501   1
   6  -1 -25 2338.13 355.773   1
  -6   1 -25 1728.43 282.142   4
  -6   1 -26-176.425 192.594   4
  -6  -1 -26 60.2125 184.060   4
   6   1 -26 230.614 189.186   1
   6  -1 -26-202.494 228.201   1
  -6  -1 -27 1291.16 275.985   4
  -6  -1 -28 3803.54 406.432   4
  -6   2   0 83940.7 869.668   1
  -6  -2   0 83095.1 979.034   1
  -6  -2   0 81979.8 936.960   2
  -6   2   0 81342.0 773.526   2
  -6   2  -1 8117.79 291.841   3
   6  -2  -1 8480.24 296.286   1
  -6  -2  -1 7433.76 297.289   2
  -6  -2   1 8140.03 311.627   1
  -6  -2   1 8015.46 306.595   2
  -6   2  -1 7716.80 234.565   2
  -6   2   1 7939.11 284.660   1
  -6   2  -1 8092.57 273.204   1
   6   2   1 7793.34 285.983   2
  -6  -2  -2 13425.5 385.481   2
  -6   2   2 13560.8 374.121   1
   6  -2  -2 13600.1 384.578   1
  -6   2  -2 13519.0 288.105   2
  -6   2  -2 13164.1 344.867   1
  -6  -2   2 13726.9 402.971   1
  -6   2  -2 13557.7 375.287   3
  -6  -2   2 13221.4 386.655   2
   6   2   2 13613.1 370.075   2
  -6  -2  -3 128979. 1168.31   2
  -6   2  -3 130756. 869.785   2
  -6   2  -3 131895. 1195.07   3
  -6   2  -3 132118. 1051.91   1
   6  -2  -3 128856. 1195.33   1
   6   2   3 131189. 1149.41   2
  -6  -2   3 126334. 1241.90   2
  -6  -2  -4 24346.7 418.554   3
  -6   2  -4 24167.9 513.321   3
   6   2   4 24529.6 491.994   2
  -6  -2  -4 23263.6 504.919   2
  -6   2  -4 23440.8 362.559   2
  -6  -2   4 22892.2 536.483   2
  -6  -2  -5 22114.5 396.537   3
   6   2   5 21886.1 477.581   2
  -6   2  -5 21408.2 344.105   2
  -6  -2  -5 21591.2 489.483   2
   6  -2   6 8780.79 313.389   3
   6   2   6 8883.69 307.614   2
  -6   2  -6 8584.79 235.648   2
  -6  -2  -6 8035.25 313.324   2
   6  -2   6 8551.51 203.879   2
   6   2   7 31924.6 600.079   2
   6  -2   7 32486.3 612.729   3
   6  -2   7 32294.7 409.148   2
  -6  -2  -7 30573.0 622.204   2
   6   2   8 17334.2 458.334   2
   6  -2   8 17554.7 462.154   3
   6  -2   8 17619.4 313.858   2
  -6  -2  -8 16959.9 484.151   2
   6   2   9 1474.06 151.710   2
   6  -2   9 1739.19 109.575   2
  -6  -2  -9 1386.19 168.571   2
   6  -2 -10 339.330 147.281   1
   6   2  10 272.981 95.8017   2
   6  -2  10 343.313 70.4117   2
   6   2 -10 297.133 133.012   1
   6   2  11 44784.6 553.819   3
   6  -2 -11 43946.0 901.226   1
   6   2 -11 44248.2 879.232   1
   6  -2  11 45257.7 608.453   2
   6   2 -12 9056.40 426.166   1
   6   2  12 10301.6 278.259   3
   6  -2 -12 10077.0 468.099   1
   6  -2  12 9517.62 303.184   2
   6   2 -13 45600.5 932.805   1
   6   2  13 44014.5 600.488   3
   6  -2 -13 46501.3 976.852   1
   6  -2  13 45929.4 688.749   2
   6  -2 -14 14590.0 576.683   1
   6   2 -14 15674.6 573.942   1
   6   2  14 15739.7 368.095   3
   6  -2  14 16363.2 432.646   2
   6   2  15 4323.13 211.754   3
   6   2 -15 4541.96 338.161   1
   6  -2 -15 5019.43 351.646   1
   6  -2  15 4571.97 245.036   2
  -6   2 -16 15873.8 542.867   4
   6   2  16 14336.9 383.536   3
   6   2 -16 14323.9 569.790   1
  -6   2 -17 40669.1 848.460   4
   6   2  17 40624.0 670.953   3
   6   2 -17 41533.2 982.109   1
   6   2  18 4333.44 253.208   3
  -6   2 -18 3758.26 315.426   4
   6   2 -18 3163.30 318.904   1
  -6   2 -19 1984.58 238.503   4
  -6  -2 -19 2795.59 333.397   4
   6   2 -19 1439.67 224.558   1
  -6   2 -20 4569.43 338.734   4
  -6  -2 -20 5025.50 386.505   4
   6   2 -20 4868.08 392.331   1
  -6   2 -21 24111.1 744.727   4
  -6  -2 -21 24592.6 847.563   4
   6   2 -21 24811.6 860.547   1
   6   2 -22 961.454 263.990   1
  -6   2 -22 930.117 197.525   4
  -6  -2 -22 844.337 234.485   4
   6  -2 -22 584.486 211.571   1
  -6  -2 -23 10046.5 571.406   4
   6   2 -23 9839.42 569.012   1
   6  -2 -23 9835.50 597.418   1
  -6   2 -23 9780.09 509.356   4
   6   2 -24 443.696 220.057   1
  -6   2 -24 232.359 148.598   4
  -6  -2 -24 86.5295 187.232   4
   6  -2 -24 201.912 208.608   1
  -6  -2 -25 531.556 202.685   4
   6  -2 -25 930.172 260.246   1
   6   2 -25 1093.73 270.659   1
  -6  -2 -26 2220.16 345.586   4
   6   2 -26 2112.67 333.473   1
  -6  -2 -27 4381.73 449.030   4
  -6  -2 -28-46.8183 200.347   4
   6   3   0 1751.46 150.819   2
  -6   3   0 1938.83 164.377   3
  -6  -3   0 1923.89 177.243   2
  -6   3   0 2088.19 147.020   1
  -6   3   1 1697.44 150.290   3
  -6  -3  -1 1941.15 180.283   2
  -6   3  -1 1660.31 150.417   3
  -6   3  -1 1515.19 127.077   1
   6  -3  -1 1797.52 152.289   1
   6   3   1 1954.42 159.118   2
  -6   3   1 1576.44 137.037   1
  -6  -3   1 1508.91 160.187   2
  -6   3  -1 1513.17 114.057   2
  -6  -3  -2 48360.9 749.192   2
  -6   3  -2 48486.5 742.164   3
   6  -3  -2 48970.7 699.191   1
  -6   3  -2 47095.5 506.373   2
  -6  -3   2 48438.5 771.793   2
   6   3   2 48887.4 730.319   2
  -6   3  -2 48754.8 618.292   1
  -6  -3   3 732.760 142.549   2
  -6  -3  -3 701.734 130.762   2
  -6   3  -3 697.477 92.0103   1
  -6   3  -3 692.953 117.308   3
  -6   3  -3 718.666 70.6661   2
   6  -3  -3 679.221 127.123   1
   6   3   3 611.067 102.412   2
  -6   3  -4 8279.97 254.866   1
  -6  -3  -4 8429.40 234.791   3
  -6   3  -4 8646.41 330.588   3
   6   3   4 7804.01 312.178   2
  -6  -3   4 8320.83 334.242   2
  -6  -3  -4 8615.26 328.401   2
  -6   3  -4 8209.85 188.502   2
  -6   3  -5 7560.85 248.453   1
  -6  -3  -5 7916.63 218.986   3
   6   3   5 7921.51 304.473   2
  -6   3  -5 7403.10 172.796   2
  -6  -3  -5 7902.03 319.141   2
   6   3   6 9732.81 349.827   2
  -6  -3  -6 9958.82 243.181   3
  -6   3  -6 9400.17 198.001   2
  -6  -3  -6 9232.20 348.966   2
   6   3   7 2675.61 193.427   2
  -6  -3  -7 2683.06 208.748   2
   6  -3   7 2701.22 101.998   2
   6  -3  -8 15304.5 505.171   1
   6  -3   8 14530.7 244.622   2
  -6  -3  -8 15043.9 487.447   2
   6  -3   9 13501.5 247.579   2
   6  -3  -9 13550.4 484.000   1
   6   3  -9 13009.0 467.575   1
  -6  -3  -9 13266.6 469.977   2
   6  -3  10 2205.16 116.065   2
   6  -3 -10 1954.77 220.720   1
   6   3 -10 2296.66 229.721   1
  -6  -3 -10 2301.61 213.800   2
   6  -3  11 48.2034 46.5583   2
   6   3 -11 8.99429 120.233   1
   6  -3 -11-115.704 149.349   1
   6   3 -12 10213.6 452.040   1
   6  -3  12 10011.2 278.756   2
   6   3  13 14749.0 301.733   3
   6  -3  13 14385.4 489.064   3
   6  -3  13 14970.8 361.493   2
   6   3 -13 14157.2 533.453   1
   6   3  14 432.887 76.8706   3
   6   3 -14 292.346 143.961   1
   6  -3  14 408.800 82.0384   2
   6   3 -15 454.605 166.837   1
  -6   3 -15 467.845 126.137   4
   6   3  15 685.487 88.5792   3
   6  -3  15 588.771 103.203   2
   6   3 -16 5167.12 363.299   1
  -6   3 -16 5171.38 303.414   4
   6   3  16 5657.80 213.361   3
   6   3 -17 8.28489 162.357   1
   6   3  17 130.663 67.3733   3
  -6   3 -18 9104.57 408.250   4
   6   3 -18 9617.32 504.464   1
  -6   3 -19-13.1498 121.168   4
  -6  -3 -19 145.735 213.415   4
   6   3 -19-310.266 197.810   1
  -6   3 -20 929.257 181.542   4
  -6  -3 -20 1166.55 246.113   4
   6   3 -20 543.295 209.969   1
  -6  -3 -21 3251.56 350.592   4
   6   3 -21 2596.27 307.949   1
  -6   3 -21 2607.96 268.678   4
  -6   3 -22 185.619 132.135   4
  -6  -3 -22 179.963 182.636   4
   6   3 -22 182.755 181.457   1
  -6   3 -23 355.740 158.656   4
  -6  -3 -23-42.7526 196.886   4
   6   3 -23 115.250 167.683   1
  -6  -3 -24 288.007 213.621   4
   6   3 -24 580.219 241.563   1
  -6  -3 -25 1824.82 317.110   4
   6   3 -25 1955.47 310.510   1
  -6  -3 -26 356.312 240.109   4
   6   3 -26 16.8032 214.448   1
  -6  -3 -27-201.634 224.709   4
  -6  -4   0 190803. 1561.68   2
   6  -4   0 190825. 1292.30   1
  -6  -4  -1 29196.4 622.308   2
  -6  -4   1 30635.8 634.895   2
  -6   4  -1 29577.2 483.677   1
   6  -4  -1 28567.1 521.058   1
   6   4   1 29768.3 601.034   2
  -6  -4  -2 10306.2 383.189   2
  -6  -4   2 10457.1 394.202   2
   6   4   2 9736.20 364.048   2
  -6   4  -2 10845.6 289.874   1
   6  -4  -2 10900.0 343.169   1
  -6   4  -2 10839.0 223.370   2
  -6   4  -3 57819.6 641.572   1
  -6   4   3 59551.3 805.285   4
  -6   4  -3 58505.4 461.024   2
   6   4   3 59873.6 854.715   2
   6  -4  -3 59954.2 799.338   1
  -6  -4  -3 58133.5 878.194   2
  -6   4   4 40007.1 680.932   4
  -6   4  -4 40292.3 527.135   1
  -6  -4  -4 39619.7 726.186   2
  -6   4  -4 38788.1 333.410   2
  -6  -4  -5 2175.39 112.880   3
  -6   4  -5 2068.53 126.935   1
  -6  -4  -5 2025.15 194.797   2
  -6   4  -6 24331.2 407.338   1
  -6  -4  -6 24629.7 339.776   3
  -6  -4  -6 22971.3 579.230   2
   6   4  -7 8465.16 383.881   1
  -6  -4  -7 7754.14 351.646   2
   6   4  -8 16474.9 519.768   1
  -6  -4  -8 16586.7 545.888   2
   6  -4  -8 17565.2 536.272   1
  -6  -4  -9 294.305 140.705   2
   6  -4  -9 150.886 125.459   1
   6   4  -9 35.3429 121.013   1
   6  -4   9 151.782 26.4281   2
   6  -4  10 41102.1 374.390   2
   6  -4  10 42095.4 808.192   3
   6   4 -10 41741.9 839.809   1
  -6  -4 -10 41434.7 868.617   2
   6  -4  11 20780.6 309.679   2
   6  -4  11 20684.3 587.485   3
   6   4 -11 22261.5 619.152   1
   6  -4  12 14939.8 514.387   3
   6   4 -12 15255.3 540.543   1
   6  -4  12 15597.9 298.938   2
   6   4 -13 1322.43 204.906   1
   6  -4  13 1133.38 202.774   3
   6  -4  13 1163.98 100.264   2
  -6   4 -14 73704.9 955.055   4
   6   4 -14 72873.6 1198.45   1
   6  -4  14 69280.5 755.830   2
   6   4  15 1447.18 89.5078   3
   6   4 -15 1752.97 243.341   1
  -6   4 -15 1583.94 175.302   4
  -6   4 -16 5125.66 278.372   4
   6   4 -16 5680.30 383.001   1
  -6   4 -17 3782.03 252.943   4
   6   4 -17 3333.82 298.997   1
  -6   4 -18 1699.45 200.724   4
   6   4 -18 1873.23 269.124   1
  -6  -4 -19 5920.42 457.116   4
   6   4 -19 6161.70 421.688   1
  -6   4 -19 6147.58 336.526   4
   6   4 -20 25861.0 835.039   1
  -6  -4 -20 27867.5 950.378   4
  -6   4 -20 25886.9 691.877   4
  -6  -4 -21 3592.53 374.963   4
  -6   4 -21 2776.67 256.231   4
   6   4 -21 2761.66 324.034   1
   6   4 -22 199.846 203.478   1
  -6  -4 -22 543.208 244.180   4
   6   4 -23 1344.74 267.481   1
  -6  -4 -23 584.830 214.705   4
  -6  -4 -24 7424.92 540.691   4
   6   4 -24 7671.84 527.685   1
   6   4 -25-21.6392 173.926   1
  -6  -4 -25 414.355 247.885   4
   6   4 -26 2176.75 335.829   1
  -6  -4 -26 2148.33 351.417   4
  -6  -4 -27 3246.03 400.490   4
  -6  -5   0 271.325 116.353   2
   6  -5   0 189.108 72.1852   1
  -6  -5  -1 3740.74 240.015   2
   6  -5  -1 3042.37 187.184   1
  -6   5   1 3542.97 181.345   4
  -6  -5  -2 139.957 112.544   2
   6  -5  -2 70.8354 83.4685   1
  -6   5   2 33.5835 64.4978   4
  -6   5  -3 30904.1 443.141   1
   6  -5  -3 31181.6 588.236   1
  -6   5  -3 30192.3 292.366   2
  -6   5   3 31297.2 576.734   4
  -6  -5  -3 29483.0 666.000   2
  -6   5  -4 4073.43 165.141   1
  -6   5   4 4252.98 229.497   4
  -6  -5  -4 4355.69 273.799   2
  -6  -5  -5 13783.0 247.433   3
  -6  -5  -5 13138.0 457.987   2
  -6   5  -5 13391.2 284.726   1
  -6   5  -6 434.856 67.2349   1
  -6  -5  -6 457.902 50.0006   3
  -6  -5  -6 340.350 124.541   2
  -6   5  -7 6145.28 193.066   1
  -6  -5  -7 5746.71 324.215   2
   6  -5   8 185.327 140.593   3
  -6  -5  -8 75.4869 127.110   2
  -6  -5   9 3486.50 273.692   2
   6  -5   9 4015.08 278.455   3
   6   5  -9 3678.37 272.583   1
  -6  -5  -9 4296.27 301.710   2
   6  -5  10-41.3474 139.895   3
  -6  -5 -10 41.4790 130.962   2
   6   5 -10 95.3702 129.214   1
   6  -5  11 869.106 171.211   3
   6   5 -11 810.711 170.450   1
   6  -5  12 21632.5 283.063   2
   6  -5  12 22393.2 663.869   3
   6   5 -12 23233.7 647.485   1
   6   5 -13 104.522 143.626   1
   6  -5  13 137.523 44.7445   2
  -6   5 -13 222.721 99.0741   4
   6  -5  13-181.507 158.912   3
  -6   5 -14 407.188 102.020   4
   6   5 -14 306.803 158.517   1
  -6   5 -15 131.212 95.1731   4
   6   5 -15 153.376 160.448   1
  -6   5 -16 208.374 98.8700   4
   6   5 -16 227.885 161.010   1
   6   5 -17 2947.92 287.649   1
  -6   5 -17 3063.15 221.514   4
  -6   5 -18 1461.84 171.897   4
   6   5 -18 1511.02 241.615   1
  -6   5 -19-16.2208 104.693   4
   6   5 -19-117.722 176.338   1
  -6   5 -20 93.8609 102.431   4
  -6  -5 -20-12.2704 199.164   4
   6   5 -20-112.028 167.578   1
  -6  -5 -21 2086.39 303.628   4
   6   5 -21 2385.04 287.803   1
  -6  -5 -22 83.8330 194.577   4
   6   5 -22-33.8060 183.067   1
  -6  -5 -23 4821.55 471.282   4
   6   5 -23 4990.92 426.170   1
  -6  -5 -24-95.5555 218.777   4
   6   5 -24-93.0989 183.597   1
  -6  -5 -25 1139.66 284.947   4
   6   5 -25 1300.59 276.239   1
  -6  -5 -26 206.270 226.973   4
   6   5 -26 393.176 227.029   1
   6  -6   0 17879.0 390.846   1
  -6   6   0 18079.5 387.811   4
  -6  -6  -1 29309.8 692.757   2
   6  -6   1 30420.9 482.100   1
  -6   6   1 29155.6 519.328   4
   6  -6  -1 29841.1 522.832   1
  -6   6  -1 30446.6 479.871   4
   6  -6  -2 11336.8 343.943   1
  -6   6   2 11176.0 337.431   4
  -6  -6  -2 11811.4 443.793   2
  -6   6  -3 33015.7 290.746   2
   6  -6  -3 34419.7 628.161   1
  -6   6  -3 32634.4 272.494   2
  -6  -6  -3 33339.1 752.051   2
  -6   6   3 36092.4 627.621   4
   6  -6   4 5002.72 320.917   3
  -6   6   4 4093.78 229.150   4
  -6  -6  -4 4000.21 274.405   2
  -6   6  -5 26008.1 367.768   1
   6  -6   5 25483.3 658.585   3
  -6  -6  -5 25244.4 658.269   2
  -6  -6  -6 14115.6 199.106   3
  -6   6  -6 12304.5 246.867   1
  -6  -6  -6 13999.0 502.486   2
   6  -6   6 13937.4 491.904   3
   6  -6   7 133406. 1476.88   3
  -6  -6  -7 135480. 1560.99   2
  -6  -6   7 131945. 1518.73   2
  -6   6  -7 131721. 789.232   1
  -6  -6   8 1744.89 203.556   2
   6  -6   8 2013.11 212.659   3
  -6   6  -8 1787.30 98.3597   1
  -6  -6  -8 1490.45 219.778   2
   6  -6   9 3216.81 260.441   3
  -6   6  -9 3288.11 132.520   1
  -6  -6  -9 3024.43 288.590   2
  -6  -6   9 2993.12 266.298   2
   6   6 -10 19653.3 586.699   1
   6  -6  10 19206.5 602.356   3
  -6  -6 -10 19005.0 661.246   2
  -6  -6  10 19536.9 627.215   2
  -6   6 -11 335.666 65.9417   4
  -6  -6  11 347.501 147.020   2
   6  -6  11 158.118 141.561   3
  -6  -6 -11 54.7978 144.260   2
   6   6 -11 318.555 150.316   1
  -6   6 -12 7741.52 239.887   4
  -6  -6  12 7420.12 407.805   2
   6  -6  12 7686.25 426.396   3
   6   6 -12 6955.15 375.609   1
  -6   6 -13 21748.5 426.122   4
   6  -6  13 20521.7 653.425   3
   6   6 -13 20843.0 640.542   1
  -6   6 -14 326.409 84.3044   4
   6   6 -14 263.383 153.481   1
  -6   6 -15 997.001 115.801   4
   6   6 -15 920.251 199.405   1
   6   6 -16 13972.2 564.591   1
  -6   6 -16 14472.6 392.635   4
   6   6 -17 13357.6 566.426   1
  -6   6 -17 12938.9 399.954   4
   6   6 -18 723.164 209.669   1
  -6   6 -18 582.847 108.771   4
   6   6 -19 7793.13 461.134   1
  -6  -6 -20 6355.69 516.710   4
   6   6 -20 5910.39 417.446   1
  -6  -6 -21 4301.03 456.243   4
   6   6 -21 4395.19 390.542   1
  -6  -6 -22 2300.27 356.828   4
   6   6 -22 2459.23 312.127   1
  -6  -6 -23 127.976 220.277   4
   6   6 -23 67.9141 192.567   1
  -6  -6 -24 10313.4 664.323   4
   6   6 -24 9262.45 561.384   1
  -6  -6 -25 1704.17 336.624   4
   6   6 -25 2142.60 327.519   1
   6   6 -26 1988.15 309.565   1
   6  -7   0 12102.5 319.774   1
  -6   7   0 11841.8 316.477   4
  -6  -7  -1 2766.95 227.183   2
   6  -7   1 3762.64 173.200   1
  -6   7  -1 3450.67 164.317   4
  -6   7   1 3586.72 191.933   4
   6  -7  -1 3456.24 186.328   1
  -6  -7  -2 1949.61 219.149   2
   6  -7  -2 1892.38 159.759   1
  -6   7  -2 1808.07 95.1954   2
  -6   7  -2 1967.32 121.036   4
  -6   7   2 1958.04 155.001   4
  -6   7   3 2005.92 164.420   4
  -6  -7  -3 2093.13 214.558   2
  -6   7  -3 1877.68 67.5638   2
  -6   7  -3 2152.09 114.806   4
   6  -7  -3 2169.56 169.547   1
  -6   7   4 1049.79 133.352   4
   6  -7   4 1058.00 179.053   3
  -6   7  -4 847.751 73.4792   4
  -6  -7  -4 924.531 179.234   2
   6  -7   5 5101.52 320.131   3
  -6  -7  -5 4982.14 326.148   2
  -6   7  -5 5356.40 154.299   4
   6  -7   6 4357.42 302.683   3
  -6  -7   6 4809.27 305.062   2
  -6  -7  -6 4287.94 307.686   2
   6  -7   7 163.507 135.193   3
  -6  -7  -7 299.880 151.548   2
  -6  -7   7 414.419 149.012   2
  -6  -7   8-93.3016 135.490   2
   6  -7   8-13.0570 135.438   3
  -6  -7  -8-27.7119 149.319   2
  -6   7  -8 65.6783 30.0110   1
  -6   7  -9 3679.24 115.819   1
  -6   7  -9 4011.71 125.406   4
   6  -7   9 3930.24 307.465   3
  -6  -7  -9 4262.53 348.496   2
  -6  -7   9 4271.60 310.250   2
  -6  -7  10 140.198 153.551   2
  -6   7 -10 148.146 41.7198   4
  -6   7 -10 150.126 37.3345   1
   6  -7  10-71.8524 158.420   3
  -6  -7 -10-78.2280 157.796   2
  -6   7 -11 386.521 55.4112   4
  -6  -7  11 498.757 166.873   2
   6  -7  11 633.733 187.113   3
  -6  -7 -11 682.544 205.713   2
  -6   7 -11 373.683 51.0992   1
   6   7 -12 3785.23 289.827   1
   6  -7  12 3056.48 279.614   3
  -6  -7  12 3561.51 310.270   2
  -6   7 -12 3306.74 140.441   4
   6   7 -13 5992.32 351.992   1
   6  -7  13 5951.56 401.883   3
  -6   7 -13 5581.16 192.603   4
  -6  -7  13 5733.81 379.543   2
  -6  -7  14 1580.08 240.199   2
   6   7 -14 1784.56 239.705   1
  -6   7 -14 1828.63 123.891   4
  -6  -7  15 2624.36 295.675   2
   6   7 -15 2525.15 262.150   1
  -6   7 -15 2712.10 151.986   4
   6   7 -16 5293.20 354.159   1
  -6   7 -16 5599.42 225.142   4
   6   7 -17 123.967 144.153   1
[truncated: 262,705 more chars]
