# Supplementary material for: [Se(CH2C(O)CH3)3][B12F11NH3]: The first selenium cation with three β-ketone substituents
Source: Acta Crystallogr E Crystallogr Commun. 2020 Jan 17;76(Pt 2):221–4. doi: 10.1107/S2056989020000481 (PMC7001834; doi:10.1107/S2056989020000481)
Supplement: Supplementary file 2 [file e-76-00221-Isup2.hkl]

data_I                                                                          
_shelx_title ' acmnmrest_se_a.res in Pbca'                                      
_shelx_refln_list_code          4                                               
_shelx_F_calc_maximum      374.81                                               
_exptl_crystal_F_000      2368.00                                               
_reflns_d_resolution_high  0.7216                                               
                                                                                
loop_                                                                           
 _space_group_symop_operation_xyz                                               
 'x, y, z'                                                                      
 '-x+1/2, -y, z+1/2'                                                            
 '-x, y+1/2, -z+1/2'                                                            
 'x+1/2, -y+1/2, -z'                                                            
 '-x, -y, -z'                                                                   
 'x-1/2, y, -z-1/2'                                                             
 'x, -y-1/2, z-1/2'                                                             
 '-x-1/2, y-1/2, z'                                                             
                                                                                
_cell_length_a    12.6157                                                       
_cell_length_b    16.9629                                                       
_cell_length_c    22.2759                                                       
_cell_angle_alpha  90.000                                                       
_cell_angle_beta   90.000                                                       
_cell_angle_gamma  90.000                                                       
                                                                                
_shelx_F_squared_multiplier     1.000                                           
                                                                                
loop_                                                                           
 _refln_index_h                                                                 
 _refln_index_k                                                                 
 _refln_index_l                                                                 
 _refln_F_squared_calc                                                          
 _refln_F_squared_meas                                                          
 _refln_F_squared_sigma                                                         
 _refln_observed_status                                                         
   4   0   0      76082.16      75885.57       437.56 o                         
   6   0   0      57861.93      56705.73       806.47 o                         
   8   0   0       1391.66       1370.53        66.29 o                         
  10   0   0      31697.57      31731.44       364.90 o                         
  12   0   0       7876.59       7418.70       200.99 o                         
  14   0   0         43.71         61.58        41.55 o                         
   2   1   0        157.26        121.06         8.58 o                         
   4   1   0       3460.05       3879.01        47.47 o                         
   6   1   0        874.06        937.27        32.37 o                         
   8   1   0       1108.03       1138.19        43.28 o                         
  10   1   0        826.84        883.10        47.48 o                         
  12   1   0       4322.56       4537.11       110.17 o                         
  14   1   0       2189.30       2278.53        87.88 o                         
   2   2   0      30278.31      34043.11       165.25 o                         
   4   2   0      14373.73      15404.87       104.81 o                         
   6   2   0      20753.12      21619.32       140.46 o                         
   8   2   0       8745.30       8776.16       125.49 o                         
  10   2   0       7180.99       7540.47       126.16 o                         
  12   2   0       1030.96       1099.86        56.70 o                         
  14   2   0        443.16        458.61        44.73 o                         
  16   2   0          0.82        -51.93        51.93 o                         
   2   3   0       5060.93       4878.58        43.20 o                         
   4   3   0       1818.12       1359.34        26.57 o                         
   6   3   0        602.35        507.22        20.77 o                         
   8   3   0       2508.74       2648.15        65.53 o                         
  10   3   0       1199.96       1156.74        50.97 o                         
  12   3   0       7155.30       7047.11       136.81 o                         
  14   3   0        924.78        953.79        90.80 o                         
  16   3   0       1481.33       1580.31       125.31 o                         
   0   4   0        911.30        638.37        57.43 o                         
   2   4   0      72795.38      73567.70       255.90 o                         
   4   4   0     140482.17     144825.56       817.03 o                         
   6   4   0      48368.68      49996.03       260.86 o                         
   8   4   0      12710.16      12923.38       230.49 o                         
  10   4   0       5077.16       4877.12       101.21 o                         
  12   4   0        693.06        654.43        48.88 o                         
  14   4   0       2132.43       2158.94       136.21 o                         
  16   4   0        422.74        313.08        65.79 o                         
   2   5   0       2391.64       2427.40        30.16 o                         
   4   5   0       7407.35       7126.48        69.51 o                         
   6   5   0         28.51         57.80        16.07 o                         
   8   5   0       4448.45       4601.97       148.25 o                         
  10   5   0       1256.57       1265.15        53.01 o                         
  12   5   0        330.04        335.93        34.90 o                         
  14   5   0         40.38         -9.60        50.18 o                         
  16   5   0        368.21        342.88        69.40 o                         
   0   6   0      24261.19      23913.02       293.43 o                         
   2   6   0      74011.31      72580.77       413.39 o                         
   4   6   0       3224.10       3098.44        40.16 o                         
   6   6   0       5129.62       4711.12        72.13 o                         
   8   6   0       1943.95       1917.67       101.48 o                         
  10   6   0       4837.51       4994.79       137.82 o                         
  12   6   0       5167.47       5232.39       112.43 o                         
  14   6   0         10.88         35.85        43.54 o                         
  16   6   0        622.77        597.67        92.34 o                         
   2   7   0      17141.79      17986.55        96.80 o                         
   4   7   0      12545.46      13269.30       122.31 o                         
   6   7   0       3291.33       3136.86        58.94 o                         
   8   7   0        508.81        550.45        52.00 o                         
  10   7   0       2862.26       2882.38        75.28 o                         
  12   7   0       3837.87       4015.14       177.59 o                         
  14   7   0       1950.38       2084.17       145.42 o                         
  16   7   0       1505.12       1508.14       135.22 o                         
   0   8   0      46058.50      47209.36       269.87 o                         
   2   8   0       8671.24       8567.08       184.03 o                         
   4   8   0      11476.46      11742.86       151.41 o                         
   6   8   0      13536.07      13389.96       170.61 o                         
   8   8   0       6092.22       6204.06       188.14 o                         
  10   8   0       3366.09       3535.72        82.16 o                         
  12   8   0       1621.67       1573.68       120.58 o                         
  14   8   0         57.96         14.91        53.09 o                         
   2   9   0        702.93        742.19        98.53 o                         
   4   9   0      18099.51      16833.26       272.01 o                         
   6   9   0       1234.07       1168.54        29.15 o                         
   8   9   0          8.65         43.47        25.59 o                         
  10   9   0        580.39        667.08        77.63 o                         
  12   9   0        800.82        716.87        91.08 o                         
  14   9   0       1142.25       1090.58       112.66 o                         
   0  10   0      29631.34      28683.46       304.87 o                         
   2  10   0       4225.06       4187.20        63.07 o                         
   4  10   0       8272.25       8125.13        98.31 o                         
   6  10   0      15563.95      15250.41       120.54 o                         
   8  10   0       1702.03       1519.81        88.78 o                         
  10  10   0       2921.37       3177.15       157.37 o                         
  12  10   0       3968.29       4074.44       194.77 o                         
  14  10   0       3074.16       3258.69       189.79 o                         
   2  11   0        163.28        121.37        16.06 o                         
   4  11   0       1038.04        998.47        36.14 o                         
   6  11   0       6704.10       6579.36       100.94 o                         
   8  11   0       8013.14       8568.07       131.90 o                         
  10  11   0       2377.83       2402.43       146.24 o                         
  12  11   0       1955.98       2222.19       154.20 o                         
   0  12   0      16353.19      15481.64       249.27 o                         
   2  12   0       6565.42       6633.48       172.29 o                         
   4  12   0      16204.08      15890.51       118.85 o                         
   6  12   0       2879.29       2955.56       101.45 o                         
   8  12   0        371.72        459.11        72.29 o                         
  10  12   0        983.04        969.43       103.52 o                         
  12  12   0        264.86        328.13        81.32 o                         
   2  13   0        116.89        103.79        18.37 o                         
   4  13   0       4456.57       4151.43       177.60 o                         
   6  13   0         95.24        144.52        23.27 o                         
   8  13   0         20.02         -0.37        48.54 o                         
  10  13   0        306.06        235.00        70.15 o                         
  12  13   0        415.23        426.12        82.42 o                         
   0  14   0       5812.69       5017.72       115.71 o                         
   2  14   0       1007.56        988.71        41.08 o                         
   4  14   0       5740.62       5891.51        92.73 o                         
   6  14   0      12909.80      12937.87       312.15 o                         
   8  14   0       7504.91       7974.43       261.30 o                         
  10  14   0       7324.51       7868.31       280.46 o                         
   2  15   0       1329.93       1561.50       194.96 o                         
   4  15   0        101.33         84.18        31.44 o                         
   6  15   0        416.28        628.44        82.91 o                         
   8  15   0        786.77        782.25        96.57 o                         
  10  15   0        624.40        618.82        91.41 o                         
   0  16   0        193.62        238.64        85.09 o                         
   2  16   0         84.67         33.02        23.63 o                         
   4  16   0       2793.70       3248.42       110.93 o                         
   6  16   0        952.88       1055.55       104.80 o                         
   8  16   0         69.96         24.85        55.65 o                         
  10  16   0        200.63        171.59        67.64 o                         
   2  17   0        114.67         83.18        24.94 o                         
   4  17   0        419.66        410.87        49.60 o                         
   6  17   0       2945.52       2705.06       163.34 o                         
   8  17   0        794.07        712.37       101.26 o                         
   0  18   0       2593.92       2686.74        98.70 o                         
   2  18   0       7132.97       7050.96       129.58 o                         
   4  18   0       2440.88       2230.81        86.84 o                         
   6  18   0       3171.01       3222.11       181.63 o                         
   8  18   0       2602.11       2798.31       180.17 o                         
   2  19   0         24.70         52.26        26.15 o                         
   4  19   0        110.90         88.21        56.17 o                         
   6  19   0        189.95        228.56        72.94 o                         
   0  20   0        853.20        961.47        89.95 o                         
   2  20   0       1281.64       1227.49        60.95 o                         
   4  20   0       1040.70        838.51       109.42 o                         
   6  20   0       1100.76       1293.47       133.51 o                         
   2  21   0        722.75        615.32        61.89 o                         
   4  21   0        250.43        378.63        90.75 o                         
   2  22   0       1010.79        995.23        75.91 o                         
   2  23   0         45.02        119.62        63.37 o                         
   2   1   1       6821.11       6366.08        57.34 o                         
   3   1   1        114.10        104.60         5.24 o                         
   4   1   1       1946.68       2345.94        20.65 o                         
   5   1   1       7709.44       7621.03        50.67 o                         
   6   1   1        831.22        922.74        16.82 o                         
   7   1   1      14174.02      13599.09        74.18 o                         
   8   1   1       2861.80       3130.49        62.93 o                         
   9   1   1        317.13        334.47        20.65 o                         
  10   1   1        740.61        827.20        31.36 o                         
  11   1   1       1702.73       1668.72        46.26 o                         
  12   1   1       1675.51       1715.13        49.23 o                         
  13   1   1       1721.47       1812.78        52.93 o                         
  14   1   1       2660.80       2668.82        66.90 o                         
  15   1   1         21.47         17.22        22.45 o                         
   1   2   1       1023.78       1188.21        16.28 o                         
   2   2   1      20118.92      20796.01        53.64 o                         
   3   2   1       4941.10       4729.48        31.23 o                         
   4   2   1        390.17        212.95         8.19 o                         
   5   2   1      43304.96      46588.60       144.09 o                         
   6   2   1       2758.40       2086.55        24.81 o                         
   7   2   1       1203.73       1247.70        27.44 o                         
   8   2   1        569.33        424.80        31.31 o                         
   9   2   1       7161.44       7605.97        83.04 o                         
  10   2   1       2578.61       2523.13        52.28 o                         
  11   2   1       6643.66       6466.83        87.51 o                         
  12   2   1       2073.92       2086.76        53.21 o                         
  13   2   1        398.71        440.56        29.61 o                         
  14   2   1        114.00         85.95        19.40 o                         
  15   2   1        928.40        897.56        64.13 o                         
  16   2   1        187.44        156.69        52.64 o                         
   2   3   1        344.97        394.29         8.24 o                         
   3   3   1      58469.96      61137.61       402.92 o                         
   4   3   1      17081.21      18183.20        92.07 o                         
   5   3   1      21434.11      22794.36       145.87 o                         
   6   3   1        400.92        437.30        13.23 o                         
   7   3   1       1614.82       1552.41        27.89 o                         
   8   3   1        897.71        932.46        33.61 o                         
   9   3   1       4641.59       4324.67        62.61 o                         
  10   3   1         96.72        139.81        17.64 o                         
  11   3   1          9.25          8.11        14.93 o                         
  12   3   1       2527.02       2593.05        58.98 o                         
  13   3   1         14.84         17.42        15.89 o                         
  14   3   1        156.19        122.95        33.65 o                         
  15   3   1       1725.55       1486.44        89.60 o                         
  16   3   1        135.34         99.74        39.23 o                         
   0   4   1      26398.57      25694.25       123.31 o                         
   2   4   1      11055.48      11750.56        83.85 o                         
   3   4   1       1924.89       2027.30        28.67 o                         
   4   4   1      14646.20      14928.93       148.11 o                         
   5   4   1       1006.51       1268.83        22.23 o                         
   6   4   1       7113.06       7727.74        71.37 o                         
   7   4   1        346.44        447.99        17.93 o                         
   8   4   1        787.27        821.39        35.79 o                         
   9   4   1         18.67         25.37        12.22 o                         
  10   4   1       2839.25       2718.52        65.62 o                         
  11   4   1         34.39         42.31        15.42 o                         
  12   4   1          8.80          9.00        15.50 o                         
  13   4   1        456.98        535.12        37.99 o                         
  14   4   1        230.79        255.81        42.36 o                         
  15   4   1        291.86        223.82        45.53 o                         
  16   4   1          3.22        -32.29        35.88 o                         
   1   5   1      43282.16      42368.91       239.05 o                         
   2   5   1       1163.82       1272.97        15.42 o                         
   3   5   1      35154.10      34330.89       154.47 o                         
   4   5   1         83.61        123.86         7.49 o                         
   5   5   1        887.67        567.28        16.83 o                         
   6   5   1        916.78        897.38        50.42 o                         
   7   5   1      15643.29      14925.89       216.73 o                         
   8   5   1         51.16         66.97        15.29 o                         
   9   5   1       1292.89       1268.12        42.01 o                         
  10   5   1        941.99        978.30        33.45 o                         
  11   5   1       4159.09       4202.91        69.25 o                         
  12   5   1       6867.25       7065.73        93.94 o                         
  13   5   1       1987.70       1933.81        65.45 o                         
  14   5   1        541.79        518.33        54.47 o                         
  15   5   1         31.92         36.14        33.28 o                         
  16   5   1       1226.20       1267.55        84.46 o                         
  17   5   1        181.53        129.68        60.03 o                         
   0   6   1       4454.52       4248.21        46.63 o                         
   1   6   1       4343.96       4414.18        31.23 o                         
   2   6   1       8205.85       9094.30        71.32 o                         
   3   6   1       3714.31       4034.83        33.80 o                         
   4   6   1      14234.42      15203.73       102.16 o                         
   5   6   1        190.54        169.88        11.48 o                         
   6   6   1       7688.30       7842.62        65.33 o                         
   7   6   1       5979.73       6093.12        73.54 o                         
   8   6   1       7033.60       6650.47       129.00 o                         
   9   6   1       3396.62       3407.98        65.63 o                         
  10   6   1       7845.47       7644.05        86.41 o                         
  11   6   1       1789.23       1927.36        46.90 o                         
  12   6   1         44.13         76.32        26.08 o                         
  13   6   1       2014.25       2181.74        97.32 o                         
  14   6   1       1109.52       1198.84        78.93 o                         
  15   6   1       1487.96       1539.10        89.73 o                         
  16   6   1        131.27        169.89        46.33 o                         
   1   7   1      11177.13      10314.44        51.96 o                         
   2   7   1       5475.14       5679.11        54.35 o                         
   3   7   1       2961.04       2794.38        47.70 o                         
   4   7   1       3003.61       3094.21        31.14 o                         
   5   7   1        204.49        247.14        11.14 o                         
   6   7   1        840.86        912.58        30.35 o                         
   7   7   1        151.60        200.49        14.64 o                         
   8   7   1        761.09        782.06        29.49 o                         
   9   7   1       3276.70       3083.83        62.55 o                         
  10   7   1          0.10          6.15        15.19 o                         
  11   7   1        164.40        196.88        18.93 o                         
  12   7   1         18.25         94.22        46.86 o                         
  13   7   1         29.46         75.42        39.04 o                         
  14   7   1          0.25        -48.82        63.78 o                         
  15   7   1        423.33        319.69        51.43 o                         
  16   7   1         27.17         48.76        57.05 o                         
   0   8   1      33301.82      33394.62       145.70 o                         
   1   8   1        142.75        144.73        10.06 o                         
   2   8   1       6010.70       5896.71        68.01 o                         
   3   8   1       2240.88       2170.69        29.25 o                         
   4   8   1       4917.94       4629.95        67.96 o                         
   5   8   1        782.46        813.70        16.56 o                         
   6   8   1       1514.33       1434.18        23.46 o                         
   7   8   1        292.69        308.99        15.17 o                         
   8   8   1       1867.90       1820.17        43.44 o                         
   9   8   1         18.63          4.11        16.01 o                         
  10   8   1        119.81         86.53        28.42 o                         
  11   8   1       2000.88       1971.24        60.57 o                         
  12   8   1        636.91        613.77        57.28 o                         
  13   8   1        873.91        806.90        80.63 o                         
  14   8   1        108.47         40.43        48.33 o                         
  15   8   1       1651.91       1812.51       104.47 o                         
   1   9   1      21029.50      22110.78       203.45 o                         
   2   9   1       2569.95       2731.27        91.23 o                         
   3   9   1      27886.96      27705.74       105.57 o                         
   4   9   1       1911.18       1849.86        34.83 o                         
   5   9   1       7571.54       6785.32        88.22 o                         
   6   9   1       3379.17       3230.49        32.41 o                         
   7   9   1      24959.98      23989.42       157.72 o                         
   8   9   1       4624.88       4494.96        55.03 o                         
   9   9   1       6033.70       5784.08       149.83 o                         
  10   9   1        878.05        882.55        63.42 o                         
  11   9   1        450.84        431.07        53.53 o                         
  12   9   1        344.98        322.44        47.85 o                         
  13   9   1        623.67        688.16        64.25 o                         
  14   9   1        581.01        620.33        65.57 o                         
  15   9   1         66.52         10.63        41.95 o                         
   0  10   1       3397.62       3428.72        56.17 o                         
   1  10   1        634.84        575.21        20.42 o                         
   2  10   1       1015.84       1215.30        22.89 o                         
   3  10   1        448.96        478.83        19.29 o                         
   4  10   1       1212.38       1101.51        24.08 o                         
   5  10   1       5405.69       5281.37        51.12 o                         
   6  10   1       1769.24       1713.84        27.20 o                         
   7  10   1        831.60        915.82        18.90 o                         
   8  10   1       1291.62       1199.84        26.34 o                         
   9  10   1       1588.59       1550.37        79.88 o                         
  10  10   1        857.92        895.17        64.40 o                         
  11  10   1        451.38        480.88        65.40 o                         
  12  10   1         74.44         60.16        37.98 o                         
  13  10   1         26.53         58.23        73.38 o                         
  14  10   1         83.65         44.90        40.40 o                         
   1  11   1      12325.14      12142.90       215.27 o                         
   2  11   1        913.47        853.92        18.95 o                         
   3  11   1       1071.45        999.99        21.43 o                         
   4  11   1       2122.20       2081.05        33.77 o                         
   5  11   1      11301.23      10917.52       112.28 o                         
   6  11   1          9.46         15.27        10.50 o                         
   7  11   1        110.03        116.94        11.16 o                         
   8  11   1         13.93         62.33        35.32 o                         
   9  11   1       2289.89       2178.14        94.88 o                         
  10  11   1        188.16        224.75        42.32 o                         
  11  11   1       1460.11       1483.17        86.87 o                         
  12  11   1        790.23        883.07       103.82 o                         
  13  11   1       1541.48       1692.83       149.31 o                         
   0  12   1        143.71        267.55        55.03 o                         
   1  12   1       1809.79       1770.39        40.78 o                         
   2  12   1       4958.52       4956.07        51.89 o                         
   3  12   1         14.39         -2.32         9.49 o                         
   4  12   1        263.43        239.15        15.17 o                         
   5  12   1       1171.55       1150.24        35.67 o                         
   6  12   1       2458.94       2341.42        61.59 o                         
   7  12   1         31.84         35.96        13.81 o                         
   8  12   1       4491.18       4329.70       129.94 o                         
   9  12   1       1932.25       2062.08        95.28 o                         
  10  12   1       1521.78       1585.75        87.72 o                         
  11  12   1       2319.13       2405.90       110.78 o                         
  12  12   1       1184.29       1196.83        84.39 o                         
  13  12   1       1530.67       1586.46        98.94 o                         
   1  13   1      14948.14      15517.02       158.01 o                         
   2  13   1          9.58        -12.44        12.44 o                         
   3  13   1      12135.14      11533.99       167.27 o                         
   4  13   1         66.37         45.53        12.74 o                         
   5  13   1       5736.11       5441.54        63.86 o                         
   6  13   1        526.65        541.17        33.56 o                         
   7  13   1       1944.47       2227.35        86.64 o                         
   8  13   1       2270.09       2293.36       101.19 o                         
   9  13   1       1816.48       1844.50        94.40 o                         
  10  13   1       1174.18       1266.80        82.20 o                         
  11  13   1       1024.57        997.44        78.89 o                         
  12  13   1       2263.31       2381.94       116.64 o                         
   0  14   1        421.74        411.01        27.14 o                         
   1  14   1        569.22        474.57        21.15 o                         
   2  14   1        433.04        439.04        21.51 o                         
   3  14   1         12.14          2.48        12.33 o                         
   4  14   1        300.21        255.52        17.57 o                         
   5  14   1         39.18        -11.85        25.08 o                         
   6  14   1          7.17          0.36        33.87 o                         
   7  14   1         21.96         24.86        33.71 o                         
   8  14   1         99.74         75.23        38.24 o                         
   9  14   1          4.17         -4.89        35.14 o                         
  10  14   1         20.53         28.85        37.52 o                         
  11  14   1        274.20        297.14        68.16 o                         
   1  15   1       3430.28       3163.14        78.29 o                         
   2  15   1         83.38         86.09        15.30 o                         
   3  15   1        560.58        524.87        26.53 o                         
   4  15   1       1406.77       1566.27        83.32 o                         
   5  15   1       2962.63       3054.45        88.95 o                         
   6  15   1       3767.53       3629.85       148.80 o                         
   7  15   1       1072.14       1239.23        79.19 o                         
   8  15   1        255.74        243.45        46.90 o                         
   9  15   1       1072.00       1114.45        81.54 o                         
  10  15   1        543.40        537.47        61.83 o                         
  11  15   1        644.89        771.60        73.26 o                         
   0  16   1       2800.31       3018.47        69.79 o                         
   1  16   1        127.82        116.72        16.39 o                         
   2  16   1        557.17        553.32        30.14 o                         
   3  16   1        303.73        296.71        24.43 o                         
   4  16   1       1979.28       2091.67        75.67 o                         
   5  16   1        179.89        214.31        36.27 o                         
   6  16   1       3268.93       3522.90       124.39 o                         
   7  16   1        186.26        165.69        44.87 o                         
   8  16   1        747.55        779.35        70.92 o                         
   9  16   1        855.97        802.02        73.23 o                         
  10  16   1        594.13        626.42        75.83 o                         
   1  17   1         91.94        115.32        15.97 o                         
   2  17   1          9.77         12.11        16.64 o                         
   3  17   1       1218.60       1231.20        43.75 o                         
   4  17   1        171.24        161.47        24.32 o                         
   5  17   1        284.38        293.67        38.73 o                         
   6  17   1       1278.64       1267.50        83.03 o                         
   7  17   1         15.75          7.57        39.72 o                         
   8  17   1        407.03        389.70        76.15 o                         
   9  17   1        268.42        331.54        56.25 o                         
   0  18   1        241.86        232.89        27.38 o                         
   1  18   1          0.96          1.27        16.12 o                         
   2  18   1        320.07        307.28        24.60 o                         
   3  18   1         69.33         47.55        17.34 o                         
   4  18   1        224.93        212.53        27.79 o                         
   5  18   1        493.53        477.61        45.28 o                         
   6  18   1        213.60        229.10        48.02 o                         
   7  18   1        107.48         62.79        39.90 o                         
   8  18   1        972.78       1028.64        80.82 o                         
   1  19   1        630.84        571.31        30.46 o                         
   2  19   1        683.15        718.12        33.40 o                         
   3  19   1       3517.36       3533.30        68.11 o                         
   4  19   1        193.42        225.93        29.05 o                         
   5  19   1       3022.85       2921.72       124.37 o                         
   6  19   1        442.23        450.37        60.29 o                         
   7  19   1       1466.61       1605.94        99.73 o                         
   0  20   1        816.84        880.81        77.74 o                         
   1  20   1          1.89         19.18        18.05 o                         
   2  20   1       1102.98       1045.42        45.21 o                         
   3  20   1        433.99        392.07        35.75 o                         
   4  20   1        404.53        417.41        47.43 o                         
   5  20   1         29.29         -7.60        51.17 o                         
   6  20   1        701.73        771.36        74.01 o                         
   1  21   1         14.93         32.47        23.57 o                         
   2  21   1        182.90        263.51        40.97 o                         
   3  21   1         13.40         66.53        43.03 o                         
   4  21   1         57.38         89.03        75.47 o                         
   5  21   1         84.18         30.88        61.88 o                         
   0  22   1         13.76        -27.07        46.80 o                         
   1  22   1          0.45         42.91        28.57 o                         
   2  22   1        193.44        119.35        39.86 o                         
   3  22   1          5.87         -3.72        32.55 o                         
   1  23   1       1795.58       1799.19       133.29 o                         
   2  23   1          1.57        -31.46        49.78 o                         
   2   0   2         29.23         98.39         7.00 o                         
   3   0   2        809.91       1082.00        52.90 o                         
   4   0   2       1161.48       1045.53        18.55 o                         
   5   0   2       1427.67       1402.71        24.21 o                         
   6   0   2       7587.00       6995.98       100.68 o                         
   7   0   2       1951.92       1802.92        36.58 o                         
   8   0   2       6162.09       6454.78       102.76 o                         
   9   0   2      13289.01      12559.39       152.53 o                         
  10   0   2        327.28        325.92        31.77 o                         
  11   0   2       6568.13       6257.88       122.72 o                         
  12   0   2       1646.06       1637.94        69.42 o                         
  13   0   2       3788.93       3792.45       154.57 o                         
  14   0   2        115.49         71.50        58.03 o                         
  15   0   2       6123.17       6305.00       219.87 o                         
   1   1   2       6316.46       7954.54        66.90 o                         
   2   1   2        714.71        632.25        10.44 o                         
   3   1   2      53760.20      53836.63       185.50 o                         
   4   1   2       1440.93       1517.50        19.25 o                         
   5   1   2       7506.90       7772.18        51.24 o                         
   6   1   2       1136.26       1267.74        19.38 o                         
   7   1   2      11833.46      13032.72        85.50 o                         
   8   1   2      13672.96      14011.61       106.35 o                         
   9   1   2         66.33         74.51        15.35 o                         
  10   1   2        948.64       1074.32        35.44 o                         
  11   1   2       2482.01       2558.18        55.93 o                         
  12   1   2       2733.39       2946.73        63.08 o                         
  13   1   2       8252.74       8466.99       111.42 o                         
  14   1   2       1162.61       1138.31        44.96 o                         
  15   1   2        729.89        711.47        45.79 o                         
  16   1   2         11.92         29.99        42.26 o                         
   0   2   2        714.19        992.67        37.08 o                         
   1   2   2        192.32        220.69        12.93 o                         
   2   2   2        150.52        177.42        13.20 o                         
   3   2   2        404.45        357.45         9.50 o                         
   4   2   2       1404.63       1347.24        17.05 o                         
   5   2   2        234.81        405.91        11.32 o                         
   6   2   2       3306.41       3533.07        31.69 o                         
   7   2   2       6414.04       6905.10        61.85 o                         
   8   2   2        152.59        149.30        17.54 o                         
   9   2   2       1088.89       1066.95        32.85 o                         
  10   2   2         27.20         66.47        22.57 o                         
  11   2   2        156.03        132.02        18.56 o                         
  12   2   2        574.75        564.00        30.60 o                         
  13   2   2        388.77        352.81        26.58 o                         
  14   2   2         30.01         -1.36        21.92 o                         
  15   2   2        650.51        640.22        53.94 o                         
  16   2   2        360.55        357.92        68.85 o                         
   1   3   2      20146.76      21377.75        56.59 o                         
   2   3   2        968.18       1034.55        19.61 o                         
   3   3   2       2306.63       2140.00        23.36 o                         
   4   3   2      79342.93      83739.36       583.02 o                         
   5   3   2       2182.70       1882.60        22.68 o                         
   6   3   2      13100.62      12651.96        66.10 o                         
   7   3   2      13041.21      12613.77       117.29 o                         
   8   3   2        314.32        286.52        17.69 o                         
   9   3   2       7351.72       7523.69        82.22 o                         
  10   3   2       5071.95       4893.09        70.91 o                         
  11   3   2       3910.23       3868.86        67.52 o                         
  12   3   2         22.67         25.46        16.50 o                         
  13   3   2        275.48        258.64        23.22 o                         
  14   3   2         95.46        107.55        25.46 o                         
  15   3   2         13.27         -6.62        57.11 o                         
  16   3   2        387.13        442.75        80.52 o                         
   0   4   2      11252.87      11986.47        98.74 o                         
   1   4   2        601.49        675.86        10.96 o                         
   2   4   2         25.36         83.66         5.90 o                         
   3   4   2        283.97        353.80        14.27 o                         
   4   4   2       1827.20       1663.04        21.19 o                         
   5   4   2      20998.44      22794.22       117.92 o                         
   6   4   2       2730.85       2784.46        40.72 o                         
   7   4   2        914.81        843.62        24.62 o                         
   8   4   2         27.26         36.65        11.22 o                         
   9   4   2       7435.59       7103.01        93.32 o                         
  10   4   2         33.60         44.96        13.91 o                         
  11   4   2       8237.13       8310.28        96.51 o                         
  12   4   2          3.87          2.83        14.46 o                         
  13   4   2       1135.59       1245.52        81.88 o                         
  14   4   2        528.09        567.22        64.86 o                         
  15   4   2       3105.22       3298.55       123.10 o                         
  16   4   2          1.63         98.18        41.28 o                         
  17   4   2       2146.50       2270.61       157.39 o                         
   1   5   2        710.42        664.17        11.42 o                         
   2   5   2       1226.21       1304.73        16.26 o                         
   3   5   2       8693.52       7969.23        71.32 o                         
   4   5   2      18017.47      18299.88        84.58 o                         
   5   5   2        124.47        138.49        11.32 o                         
   6   5   2         28.74         18.82        12.18 o                         
   7   5   2       4094.35       4203.65        80.72 o                         
   8   5   2       2266.95       2290.68        42.02 o                         
   9   5   2       1602.33       1373.49        37.09 o                         
  10   5   2         17.62         28.03        16.51 o                         
  11   5   2        197.12        202.20        18.72 o                         
  12   5   2         71.63         87.50        16.77 o                         
  13   5   2         28.25         19.35        20.83 o                         
  14   5   2        236.55        240.35        51.38 o                         
  15   5   2         24.61        -22.03        34.50 o                         
  16   5   2         10.80         36.28        65.90 o                         
   0   6   2       5289.28       6792.96        74.87 o                         
   1   6   2         23.22         24.38         5.95 o                         
   2   6   2         15.67         19.84         4.60 o                         
   3   6   2      23015.89      25774.16       180.20 o                         
   4   6   2        592.45        808.63        24.56 o                         
   5   6   2      15075.94      14677.86       147.82 o                         
   6   6   2       2893.04       2983.45        55.47 o                         
   7   6   2         15.17         24.74         9.29 o                         
   8   6   2       4449.13       4554.14        66.56 o                         
   9   6   2         38.27         34.01        13.00 o                         
  10   6   2        325.83        353.57        25.91 o                         
  11   6   2       2027.80       2028.89        47.64 o                         
  12   6   2        134.83        204.27        26.77 o                         
  13   6   2       3273.51       3341.96       133.56 o                         
  14   6   2        352.30        326.13        48.16 o                         
  15   6   2        402.81        372.61        50.63 o                         
  16   6   2         17.24         22.20        36.37 o                         
   1   7   2      33697.73      33514.59       205.44 o                         
   2   7   2          2.76         47.70         6.36 o                         
   3   7   2      28960.79      29904.62       147.08 o                         
   4   7   2        211.63        233.32         9.46 o                         
   5   7   2      19954.64      20238.59       115.19 o                         
   6   7   2        590.59        496.28        15.65 o                         
   7   7   2      16539.38      15953.95       114.37 o                         
   8   7   2        429.14        464.21        50.41 o                         
   9   7   2      15428.06      14800.50       186.29 o                         
  10   7   2        483.96        493.60        27.48 o                         
  11   7   2       4150.55       4338.00       126.17 o                         
  12   7   2       1427.68       1367.59        54.79 o                         
  13   7   2       3477.45       3674.60       129.21 o                         
  14   7   2         99.35        101.46        36.62 o                         
  15   7   2       1741.51       1754.85        98.68 o                         
  16   7   2         34.70         33.94        51.94 o                         
   0   8   2       6367.03       6638.73        68.76 o                         
   1   8   2       9329.80       9338.31        80.83 o                         
   2   8   2       2643.40       2685.94        54.52 o                         
   3   8   2       1072.17       1172.06        26.71 o                         
   4   8   2       1567.25       1354.81        49.35 o                         
   5   8   2        745.09        851.56        18.25 o                         
   6   8   2        935.27        937.42        19.46 o                         
   7   8   2       1874.83       1800.09        31.10 o                         
   8   8   2        483.82        421.84        26.14 o                         
   9   8   2       1309.54       1350.71        30.35 o                         
  10   8   2         11.23         14.83        10.82 o                         
  11   8   2       1479.83       1441.29        92.96 o                         
  12   8   2        311.54        304.18        47.08 o                         
  13   8   2       2625.68       2732.29       114.76 o                         
  14   8   2         31.51         25.88        38.50 o                         
  15   8   2       3754.39       3810.03       145.03 o                         
   1   9   2        970.13       1110.44        33.60 o                         
   2   9   2        401.99        512.07        39.36 o                         
   3   9   2        653.61        750.42        17.96 o                         
   4   9   2          8.26         23.75         6.72 o                         
   5   9   2        829.92        840.08        18.87 o                         
   6   9   2        192.24        161.44         8.47 o                         
   7   9   2        566.42        503.67        17.70 o                         
   8   9   2         27.44         24.09         8.81 o                         
   9   9   2        192.10        186.45        14.29 o                         
  10   9   2         75.77         76.70        23.73 o                         
  11   9   2          7.43        -19.02        34.97 o                         
  12   9   2         67.13         62.06        35.69 o                         
  13   9   2        321.84        284.30        48.96 o                         
  14   9   2         27.45          9.49        36.05 o                         
  15   9   2         22.77         87.18        61.07 o                         
   0  10   2       4394.66       4257.27        66.79 o                         
   1  10   2       1172.94       1205.77        29.77 o                         
   2  10   2        714.67        719.26        19.74 o                         
   3  10   2       1428.80       1637.22        24.57 o                         
   4  10   2        426.70        408.12        20.26 o                         
   5  10   2       1209.64       1231.63        47.78 o                         
   6  10   2        706.73        721.91        17.38 o                         
   7  10   2       2489.51       2574.24        39.88 o                         
   8  10   2         20.77         21.85        17.62 o                         
   9  10   2       7920.80       8338.49       173.95 o                         
  10  10   2         63.74        101.25        24.73 o                         
  11  10   2       1402.56       1499.89       108.77 o                         
  12  10   2        552.16        600.28        62.56 o                         
  13  10   2       2186.12       2355.30       114.10 o                         
  14  10   2          2.72         -3.73        41.36 o                         
   1  11   2       7304.00       6977.99        92.95 o                         
   2  11   2        988.56       1059.62        22.00 o                         
   3  11   2      12124.92      11417.48        76.66 o                         
   4  11   2         66.12         66.58        11.08 o                         
   5  11   2        608.57        584.67        24.54 o                         
   6  11   2        101.65        133.96        10.63 o                         
   7  11   2       6416.88       6193.91       105.85 o                         
   8  11   2          5.09        -14.78        31.17 o                         
   9  11   2       2692.52       2762.96       106.10 o                         
  10  11   2        900.53        847.23        48.10 o                         
  11  11   2       1054.92       1236.60        81.95 o                         
  12  11   2        275.54        386.49        54.62 o                         
  13  11   2        608.36        654.76        69.00 o                         
  14  11   2        643.13        601.58        90.31 o                         
   0  12   2       7291.11       6972.39       177.51 o                         
   1  12   2       2833.99       2665.48        55.85 o                         
   2  12   2        879.97        838.90        20.91 o                         
   3  12   2        439.42        433.71        16.47 o                         
   4  12   2         95.83         91.31        13.51 o                         
   5  12   2        440.44        432.49        16.22 o                         
   6  12   2        126.33        137.14        12.54 o                         
   7  12   2        316.54        317.31        36.71 o                         
   8  12   2        139.11        121.65        37.04 o                         
   9  12   2       2150.13       2129.37        97.31 o                         
  10  12   2          0.91         22.18        34.49 o                         
  11  12   2        603.09        628.90        63.46 o                         
  12  12   2        355.30        372.52        57.13 o                         
  13  12   2         64.06         40.73        47.92 o                         
   1  13   2      19222.85      19758.03       134.68 o                         
   2  13   2        378.59        425.22        19.80 o                         
   3  13   2      14064.56      13628.05       111.77 o                         
   4  13   2         79.62         82.41        17.56 o                         
   5  13   2       6640.89       6546.98        76.21 o                         
   6  13   2          1.86         18.00        25.24 o                         
   7  13   2       1821.79       1929.55        88.49 o                         
   8  13   2        993.64       1014.71        70.69 o                         
   9  13   2       3186.58       3057.54       117.37 o                         
  10  13   2          3.39         10.44        35.79 o                         
  11  13   2       1234.36       1239.97        85.05 o                         
  12  13   2        155.95        172.91        68.77 o                         
   0  14   2       1300.97       1270.10        60.51 o                         
   1  14   2        175.17        143.39        16.85 o                         
   2  14   2        445.11        469.14        21.09 o                         
   3  14   2        947.37       1081.81        29.17 o                         
   4  14   2        949.81        850.10        35.60 o                         
   5  14   2       1663.73       1618.13        63.92 o                         
   6  14   2        288.80        284.55        35.53 o                         
   7  14   2       1540.79       1451.68        80.82 o                         
   8  14   2        479.67        465.65        54.25 o                         
   9  14   2       2209.13       2213.50       103.72 o                         
  10  14   2         19.67         66.19        37.98 o                         
  11  14   2       2945.91       3134.02       132.38 o                         
   1  15   2       2267.48       2192.13        55.66 o                         
   2  15   2        549.43        550.76        21.93 o                         
   3  15   2       3099.48       3025.28        59.42 o                         
   4  15   2        823.49        931.84        51.81 o                         
   5  15   2         42.04         57.31        27.71 o                         
   6  15   2         13.20        -10.60        37.79 o                         
   7  15   2       1330.82       1398.48        82.70 o                         
   8  15   2        669.64        669.93        64.22 o                         
   9  15   2        350.59        424.22        57.29 o                         
  10  15   2          2.25         88.93        40.61 o                         
  11  15   2         80.75        111.14        43.13 o                         
   0  16   2        578.87        601.54        54.14 o                         
   1  16   2        499.03        453.43        35.42 o                         
   2  16   2         31.29         44.42        20.08 o                         
   3  16   2         35.26         44.20        17.88 o                         
   4  16   2          0.94          8.27        19.30 o                         
   5  16   2        310.28        266.08        36.71 o                         
   6  16   2        170.48        208.05        36.30 o                         
   7  16   2         56.55        -17.96        52.25 o                         
   8  16   2          8.50         -3.18        49.20 o                         
   9  16   2         51.44         37.95        42.98 o                         
  10  16   2         43.73        -46.01        46.01 o                         
   1  17   2       5988.60       6077.63        69.59 o                         
   2  17   2        380.52        353.58        23.38 o                         
   3  17   2       7443.08       7795.64       115.11 o                         
   4  17   2        816.41        847.15        41.35 o                         
   5  17   2      15574.10      16075.12       213.40 o                         
   6  17   2        489.16        509.51        47.23 o                         
   7  17   2       2778.47       2904.33       121.40 o                         
   8  17   2        171.79        176.93        46.98 o                         
   9  17   2       1267.98       1468.23       159.70 o                         
   0  18   2         12.47          3.12        20.68 o                         
   1  18   2        184.74        181.46        19.07 o                         
   2  18   2        652.20        652.73        30.76 o                         
   3  18   2        466.49        406.53        45.44 o                         
   4  18   2        372.66        333.43        44.84 o                         
   5  18   2        305.68        287.73        38.15 o                         
   6  18   2        177.27        119.52        86.64 o                         
   7  18   2        138.67         83.94        42.72 o                         
   8  18   2        314.17        336.21        54.83 o                         
   1  19   2        320.85        384.90        26.64 o                         
   2  19   2         14.48        -20.11        20.11 o                         
   3  19   2       1422.55       1476.82        58.81 o                         
   4  19   2         46.03         36.34        30.65 o                         
   5  19   2       1044.78       1163.75        67.43 o                         
   6  19   2          4.29        -38.01        38.01 o                         
   7  19   2        606.38        610.22        91.42 o                         
   0  20   2        756.30        742.01        49.05 o                         
   1  20   2        571.52        540.19        32.59 o                         
   2  20   2       1262.74       1110.12        53.45 o                         
   3  20   2         45.17         10.89        23.93 o                         
   4  20   2         97.78         96.80        33.57 o                         
   5  20   2          3.67         50.26        35.26 o                         
   6  20   2         40.62         78.45        53.01 o                         
   1  21   2       4376.49       4450.53       115.38 o                         
   2  21   2        195.47        214.16        32.47 o                         
   3  21   2       2264.12       2274.23        92.94 o                         
   4  21   2         15.52        -44.61        51.20 o                         
   5  21   2       1875.09       2024.91       153.52 o                         
   0  22   2        111.18        137.29        56.11 o                         
   1  22   2        190.22        163.99        40.33 o                         
   2  22   2        181.28        185.10        47.50 o                         
   3  22   2          8.06          7.47        32.49 o                         
   1  23   2          0.84         26.61        49.27 o                         
   1   1   3       8688.05       8142.28       102.28 o                         
   2   1   3        671.38        788.78        11.20 o                         
   3   1   3       2020.93       2035.80        23.44 o                         
   4   1   3       1271.99       1311.55        15.69 o                         
   5   1   3        507.13        458.92        11.83 o                         
   6   1   3       1159.89        998.22        20.36 o                         
   7   1   3       4598.50       4657.32        42.81 o                         
   8   1   3       7792.39       8120.67       110.16 o                         
   9   1   3       5045.18       4955.10        67.95 o                         
  10   1   3       1373.53       1354.58        39.53 o                         
  11   1   3       2031.49       2008.93        50.32 o                         
  12   1   3       2611.98       2768.19        61.42 o                         
  13   1   3       3134.95       3204.45        70.15 o                         
  14   1   3       1395.45       1456.88        59.58 o                         
  15   1   3        157.90        200.20        38.12 o                         
  16   1   3       1463.47       1532.14       119.92 o                         
   1   2   3       3704.39       3692.37        32.25 o                         
   2   2   3      36043.76      35885.98       203.05 o                         
   3   2   3        189.39        198.03         7.78 o                         
   4   2   3      26029.62      25239.71       163.65 o                         
   5   2   3        900.49        919.91        16.56 o                         
   6   2   3      35008.44      34123.20       176.55 o                         
   7   2   3       1280.31       1354.76        27.20 o                         
   8   2   3      23901.68      22734.13       131.93 o                         
   9   2   3       1061.90       1145.89        34.04 o                         
  10   2   3      12220.41      12214.11       113.29 o                         
  11   2   3         74.25        108.87        18.58 o                         
  12   2   3       6461.47       6513.08        92.97 o                         
  13   2   3         38.81         33.03        17.01 o                         
  14   2   3       2100.69       2070.32        72.35 o                         
  15   2   3        507.94        471.79        39.84 o                         
  16   2   3        534.72        439.08        74.12 o                         
   1   3   3        635.98        730.47        11.31 o                         
   2   3   3          1.71          3.55         6.56 o                         
   3   3   3       2777.44       2585.01        25.90 o                         
   4   3   3       1996.31       2230.27        36.29 o                         
   5   3   3        206.60        223.71        10.83 o                         
   6   3   3        201.49        181.86        10.23 o                         
   7   3   3          4.34         16.01        10.02 o                         
   8   3   3        199.39        213.61        15.59 o                         
   9   3   3        401.10        373.65        24.71 o                         
  10   3   3         59.75         47.02        14.94 o                         
  11   3   3       1348.01       1329.62        40.97 o                         
  12   3   3       2952.54       2996.30        63.32 o                         
  13   3   3        699.82        725.41        42.76 o                         
  14   3   3       1004.83        930.26        50.00 o                         
  15   3   3       1152.64       1100.76        72.28 o                         
  16   3   3        149.88        243.58        65.18 o                         
  17   3   3         43.98        -54.96        54.96 o                         
   0   4   3      53978.84      55189.46       129.63 o                         
   1   4   3       2247.33       2461.26        28.09 o                         
   2   4   3       9571.13       9896.58        59.45 o                         
   3   4   3      38055.87      41121.78       169.24 o                         
   4   4   3      20697.78      21274.12       103.28 o                         
   5   4   3       9018.12       9551.27       102.20 o                         
   6   4   3      14128.44      15404.98        96.10 o                         
   7   4   3        161.88        187.95        14.29 o                         
   8   4   3       2103.82       1780.58        36.42 o                         
   9   4   3        716.57        756.28        28.42 o                         
  10   4   3       8138.43       8124.87       149.39 o                         
  11   4   3         83.40         98.28        16.80 o                         
  12   4   3        495.10        475.69        27.52 o                         
  13   4   3        315.96        314.05        31.90 o                         
  14   4   3        572.17        556.72        41.03 o                         
  15   4   3        362.62        350.13        50.00 o                         
  16   4   3          5.61         43.17        35.55 o                         
  17   4   3         59.47        148.74        64.65 o                         
   1   5   3       5139.51       5164.91        27.53 o                         
   2   5   3        352.60        386.71        10.39 o                         
   3   5   3      56705.07      57949.44       238.33 o                         
   4   5   3      25341.21      27283.13       144.09 o                         
   5   5   3         55.89        101.79        12.87 o                         
   6   5   3       7808.74       7999.53        83.23 o                         
   7   5   3       8171.67       8154.48        61.51 o                         
   8   5   3       3037.51       3150.57        46.33 o                         
   9   5   3       7306.66       7604.42        80.97 o                         
  10   5   3       4952.60       5186.87        89.25 o                         
  11   5   3        675.09        643.96        28.78 o                         
  12   5   3       2633.43       2704.39        75.38 o                         
  13   5   3          3.65         -5.66        28.00 o                         
  14   5   3       1227.49       1342.17        80.32 o                         
  15   5   3          8.07         16.47        40.66 o                         
  16   5   3       1759.25       1847.52       100.42 o                         
   0   6   3      80965.95      84326.41       339.31 o                         
   1   6   3       2163.91       1699.23        23.86 o                         
   2   6   3       5737.21       5888.03        37.02 o                         
   3   6   3       5480.85       5765.42        39.35 o                         
   4   6   3      30438.33      32363.66       291.73 o                         
   5   6   3       6082.04       6603.63       115.04 o                         
   6   6   3       9079.23       8713.27       129.59 o                         
   7   6   3       4259.89       4012.47        84.89 o                         
   8   6   3       7510.07       7270.12        76.68 o                         
   9   6   3       1634.34       1803.62        38.64 o                         
  10   6   3       8184.82       7829.66       101.45 o                         
  11   6   3         59.60         24.92        15.47 o                         
  12   6   3       1097.90       1244.99        53.82 o                         
  13   6   3         76.38         60.92        39.75 o                         
  14   6   3       1713.42       1894.79        97.42 o                         
  15   6   3        587.61        651.32        64.62 o                         
  16   6   3        332.75        258.15        50.57 o                         
   1   7   3       4698.94       5168.25        34.31 o                         
   2   7   3         63.70         81.85         9.01 o                         
   3   7   3        422.54        656.42        17.11 o                         
   4   7   3        775.31        694.59        17.82 o                         
   5   7   3        643.18        578.23        22.87 o                         
   6   7   3        508.95        521.30        15.05 o                         
   7   7   3       4938.92       5006.52        71.72 o                         
   8   7   3        211.66        202.59        18.94 o                         
   9   7   3        391.52        351.68        18.33 o                         
  10   7   3        330.56        309.51        18.69 o                         
  11   7   3         45.84         41.44        34.27 o                         
  12   7   3        138.61        159.87        38.59 o                         
  13   7   3        305.22        255.29        45.64 o                         
  14   7   3         10.78         32.13        37.07 o                         
  15   7   3         48.97         63.63        62.09 o                         
  16   7   3        290.08        283.23        76.37 o                         
   0   8   3        427.12        237.55        15.70 o                         
   1   8   3       3546.09       3964.36        44.88 o                         
   2   8   3       3829.75       2964.45        55.40 o                         
   3   8   3        298.83        435.49        17.42 o                         
   4   8   3      16618.48      15400.74       228.57 o                         
   5   8   3       1167.79        968.46        20.26 o                         
   6   8   3      13955.65      13400.16       151.38 o                         
   7   8   3        328.98        246.74        12.93 o                         
   8   8   3       3225.83       3141.22        90.56 o                         
   9   8   3          5.99         15.13         7.93 o                         
  10   8   3         46.15         76.18        41.02 o                         
  11   8   3         82.52         69.36        54.17 o                         
  12   8   3       1008.96       1025.39        72.45 o                         
  13   8   3        719.89        789.98        78.27 o                         
  14   8   3        867.45        967.39        76.03 o                         
  15   8   3        155.81        172.38        44.27 o                         
   1   9   3      10976.38      11402.78        65.99 o                         
   2   9   3          6.82         11.13        11.41 o                         
   3   9   3       4488.17       4732.40        62.25 o                         
   4   9   3        824.51        786.42        17.15 o                         
   5   9   3         27.80         42.01         8.24 o                         
   6   9   3       1038.91        996.64        35.45 o                         
   7   9   3        965.21        819.37        45.93 o                         
   8   9   3       3677.82       3799.35        71.70 o                         
   9   9   3        358.34        259.33        28.65 o                         
  10   9   3        615.44        613.39        41.66 o                         
  11   9   3         47.24         17.48        23.63 o                         
  12   9   3       3558.84       3811.98       132.88 o                         
  13   9   3        251.40        192.02        44.36 o                         
  14   9   3       1621.40       1731.01        99.49 o                         
  15   9   3         12.35         56.91        49.68 o                         
   0  10   3       1878.62       1965.68        50.78 o                         
   1  10   3       3415.46       3414.74        49.07 o                         
   2  10   3        387.96        334.05        18.00 o                         
   3  10   3       2256.79       2145.16        35.42 o                         
   4  10   3      16132.46      15572.14        92.59 o                         
   5  10   3       3514.13       3493.68        48.06 o                         
   6  10   3       3933.21       3689.94        66.67 o                         
   7  10   3       1061.30        873.26        27.86 o                         
   8  10   3        308.66        342.79        24.76 o                         
   9  10   3         62.30         68.41        23.73 o                         
  10  10   3       3014.88       3195.68        84.18 o                         
  11  10   3          6.27         -1.60        26.33 o                         
  12  10   3         16.72         43.40        38.00 o                         
  13  10   3        185.88        230.53        48.85 o                         
  14  10   3       1028.36       1056.62        83.59 o                         
   1  11   3       4664.50       4607.39        87.11 o                         
   2  11   3       1435.95       1373.27        26.28 o                         
   3  11   3        378.87        327.86        13.76 o                         
   4  11   3       1568.80       1480.63        33.62 o                         
   5  11   3       2574.00       2522.68        48.32 o                         
   6  11   3       4252.50       3995.90        84.92 o                         
   7  11   3         66.33         61.56        19.84 o                         
   8  11   3        131.88        136.47        38.57 o                         
   9  11   3        111.62        133.93        26.91 o                         
  10  11   3        494.53        450.80        36.81 o                         
  11  11   3        207.31        165.35        44.44 o                         
  12  11   3          5.16         24.46        38.44 o                         
  13  11   3         23.63        -40.59        40.59 o                         
  14  11   3        164.60        234.38        78.81 o                         
   0  12   3      31934.26      31065.69       364.33 o                         
   1  12   3        464.29        472.20        24.42 o                         
   2  12   3      27417.58      26271.57       106.33 o                         
   3  12   3         41.14         30.35         7.72 o                         
   4  12   3       2993.36       2574.41       132.18 o                         
   5  12   3        120.65         86.50        13.05 o                         
   6  12   3       3334.22       3134.93       101.50 o                         
   7  12   3         88.49         92.97        26.75 o                         
   8  12   3       1864.12       1890.05        89.13 o                         
   9  12   3         80.70         75.16        35.41 o                         
  10  12   3       2972.99       3223.96       122.30 o                         
  11  12   3         36.93         47.60        40.18 o                         
  12  12   3       1981.08       2184.18       109.21 o                         
  13  12   3         23.43         60.60        39.93 o                         
   1  13   3      16068.74      15759.47       131.60 o                         
   2  13   3          5.52          2.13        13.53 o                         
   3  13   3       6821.60       6278.41        58.35 o                         
   4  13   3       1376.59       1243.07        42.47 o                         
   5  13   3       2317.34       2241.62        51.40 o                         
   6  13   3        362.85        434.02        37.67 o                         
   7  13   3        727.14        713.00        48.96 o                         
   8  13   3        481.51        512.24        54.64 o                         
   9  13   3        573.74        616.42        58.67 o                         
  10  13   3       1023.24       1139.44        79.66 o                         
  11  13   3        155.54        164.76        42.45 o                         
  12  13   3        386.28        451.60        60.17 o                         
   0  14   3       8942.81       8926.67       120.69 o                         
   1  14   3        107.46        115.14        15.58 o                         
   2  14   3        755.35        700.47        24.71 o                         
   3  14   3       1450.20       1303.13        41.00 o                         
   4  14   3        181.43        188.81        17.53 o                         
   5  14   3          8.52         11.80        26.62 o                         
   6  14   3         28.28          7.22        28.05 o                         
   7  14   3        312.52        292.36        37.94 o                         
   8  14   3         50.20         39.82        38.55 o                         
   9  14   3          0.65         -7.44        35.62 o                         
  10  14   3         62.44         94.56        40.59 o                         
  11  14   3          8.43         72.40        42.79 o                         
   1  15   3        199.75        188.31        22.41 o                         
   2  15   3         17.29         18.35        10.82 o                         
   3  15   3       2055.68       1941.21        54.41 o                         
   4  15   3        427.22        374.84        37.26 o                         
   5  15   3        131.18        154.21        21.84 o                         
   6  15   3       2655.48       2636.75       120.30 o                         
   7  15   3         84.25        107.25        38.02 o                         
   8  15   3        267.55        264.72        47.87 o                         
   9  15   3        181.98        200.97        49.38 o                         
  10  15   3       1604.82       1633.10        97.55 o                         
  11  15   3        379.45        391.65        85.62 o                         
   0  16   3       3652.93       3635.37        84.35 o                         
   1  16   3         16.48        -10.69        20.12 o                         
   2  16   3      10196.72      10337.35        99.07 o                         
   3  16   3         51.29         44.49        16.72 o                         
   4  16   3       6887.90       7068.61        90.54 o                         
   5  16   3         62.62         41.07        37.35 o                         
   6  16   3       8861.92       9074.97       177.38 o                         
   7  16   3         80.02        143.41        43.56 o                         
   8  16   3       4671.16       4749.29       154.15 o                         
   9  16   3         92.12        105.97        42.76 o                         
  10  16   3        310.95        234.64        51.63 o                         
   1  17   3         25.43         28.51        15.62 o                         
   2  17   3        247.23        206.50        22.34 o                         
   3  17   3       1253.74       1178.38        46.95 o                         
   4  17   3        102.93         85.15        28.81 o                         
   5  17   3        838.65        728.42        52.25 o                         
   6  17   3       1204.20       1156.54        63.43 o                         
   7  17   3       1178.06       1304.79        86.79 o                         
   8  17   3        466.21        421.63        57.36 o                         
   9  17   3          3.43         18.28        42.12 o                         
   0  18   3       4305.28       4434.03        86.49 o                         
   1  18   3         21.16          6.10        14.60 o                         
   2  18   3       1032.42       1042.16        46.32 o                         
   3  18   3        166.46        106.39        30.76 o                         
   4  18   3         21.16         27.68        28.93 o                         
   5  18   3          2.27         16.99        28.94 o                         
   6  18   3        408.82        425.54        46.57 o                         
   7  18   3         90.78        158.69        43.46 o                         
   8  18   3          7.55         27.15        60.29 o                         
   1  19   3        785.65        872.76        42.32 o                         
   2  19   3        403.14        449.24        36.15 o                         
   3  19   3        861.51        979.88        92.91 o                         
   4  19   3        697.84        710.07        54.84 o                         
   5  19   3        909.42        931.14        61.13 o                         
   6  19   3        334.37        372.14        55.36 o                         
   7  19   3        177.27        261.15        55.82 o                         
   0  20   3       4557.13       4909.55       181.97 o                         
   1  20   3        251.26        254.45        34.44 o                         
   2  20   3       3185.21       3380.70        87.41 o                         
   3  20   3         16.89          6.41        25.38 o                         
   4  20   3       1562.40       1730.55        92.40 o                         
   5  20   3        108.88        110.06        34.50 o                         
   6  20   3        656.08        629.55        93.37 o                         
   1  21   3         69.75        123.60        30.79 o                         
   2  21   3         40.08         94.12        32.47 o                         
   3  21   3         24.29         58.78        27.08 o                         
   4  21   3         39.95         -3.76        37.52 o                         
   5  21   3         13.65         -6.87        53.90 o                         
   0  22   3        136.32         30.85        45.76 o                         
   1  22   3         10.09         44.15        33.01 o                         
   2  22   3        786.19        780.38        71.62 o                         
   3  22   3          0.67        -42.81        42.81 o                         
   1  23   3        366.66        236.95        61.55 o                         
   1   0   4      18823.42      19469.35       157.45 o                         
   2   0   4      53976.97      56039.57       249.96 o                         
   3   0   4      17676.43      16797.65       322.80 o                         
   4   0   4      24816.09      24685.19       121.61 o                         
   5   0   4        650.74        642.99        19.57 o                         
   6   0   4      17333.94      16762.19       137.43 o                         
   7   0   4       2550.84       2442.07        51.39 o                         
   8   0   4      35807.47      36140.37       232.91 o                         
   9   0   4       1672.15       1579.40        56.18 o                         
  10   0   4      40958.28      40855.32       294.27 o                         
  11   0   4       4376.37       4432.55       102.35 o                         
  12   0   4        223.65        195.85        30.42 o                         
  13   0   4       3980.35       4125.33       111.13 o                         
  14   0   4       1180.41       1154.99        64.15 o                         
  15   0   4         16.26          4.30        39.75 o                         
  16   0   4         63.67         70.44        46.57 o                         
   1   1   4       1994.48       2394.59        39.53 o                         
   2   1   4       2003.85       2392.20        27.66 o                         
   3   1   4       1114.11        961.08        17.27 o                         
   4   1   4       1498.33       1875.57        21.50 o                         
   5   1   4       4820.38       4882.53        34.33 o                         
   6   1   4         56.97         50.87         7.60 o                         
   7   1   4       3817.63       3843.73        45.67 o                         
   8   1   4        177.60        245.55        14.15 o                         
   9   1   4        290.03        246.27        19.15 o                         
  10   1   4        366.92        341.96        23.57 o                         
  11   1   4       2457.32       2524.99        55.90 o                         
  12   1   4       5936.34       5905.49        88.66 o                         
  13   1   4         72.54         60.46        18.46 o                         
  14   1   4       1417.05       1383.52        59.00 o                         
  15   1   4          3.85         22.05        28.55 o                         
  16   1   4        581.18        497.63        75.06 o                         
   0   2   4        693.20        960.92        29.90 o                         
   1   2   4      20781.24      20115.53       234.43 o                         
   2   2   4        830.48        811.83        17.03 o                         
   3   2   4        333.80        352.19        13.04 o                         
   4   2   4       4893.19       4658.70        45.25 o                         
   5   2   4       7660.25       7703.63        65.48 o                         
   6   2   4       5062.01       6235.28        67.33 o                         
   7   2   4         49.74         56.68         7.93 o                         
   8   2   4       4882.02       5183.53        57.63 o                         
   9   2   4        483.31        468.72        21.10 o                         
  10   2   4       3126.26       3486.91        86.59 o                         
  11   2   4         10.68         33.58        16.01 o                         
  12   2   4       3305.73       3288.94        66.25 o                         
  13   2   4       1131.13       1123.37        43.04 o                         
  14   2   4         44.22         28.11        22.66 o                         
  15   2   4        313.00        340.46        53.16 o                         
  16   2   4          1.29         76.91        51.81 o                         
   1   3   4      11041.66      10971.11        64.75 o                         
   2   3   4        212.92        188.19         9.24 o                         
   3   3   4       6840.45       6845.49        51.33 o                         
   4   3   4        775.94        935.73        20.72 o                         
   5   3   4      10139.25      10146.29        56.16 o                         
   6   3   4       2087.18       2178.14        26.29 o                         
   7   3   4       5580.51       5710.42        52.54 o                         
   8   3   4      10078.69      10176.64        72.01 o                         
   9   3   4        110.84         81.68        12.13 o                         
  10   3   4        260.29        259.50        23.68 o                         
  11   3   4        482.32        499.57        27.17 o                         
  12   3   4        603.03        634.44        32.37 o                         
  13   3   4        326.09        333.75        33.24 o                         
  14   3   4       1110.48       1181.98        56.16 o                         
  15   3   4        211.23        212.16        79.65 o                         
  16   3   4       1198.14       1206.87       114.82 o                         
  17   3   4        292.63        356.10        78.49 o                         
   0   4   4      55743.41      55216.36       270.17 o                         
   1   4   4      28722.82      30451.28       212.60 o                         
   2   4   4       5848.86       5732.07        53.16 o                         
   3   4   4      16722.04      17252.97       107.35 o                         
   4   4   4      59249.63      64596.60       190.62 o                         
   5   4   4       2677.39       2849.89        36.47 o                         
   6   4   4       9950.14      10317.17        89.91 o                         
   7   4   4         17.22         29.21        11.34 o                         
   8   4   4        145.37        164.83        28.49 o                         
   9   4   4       2470.02       2402.17        40.53 o                         
  10   4   4       4977.64       4670.92        82.60 o                         
  11   4   4        103.83        139.60        17.27 o                         
  12   4   4        978.08        978.68        48.19 o                         
  13   4   4       1175.82       1147.30        53.42 o                         
  14   4   4       1265.01       1360.45        60.08 o                         
  15   4   4        401.09        428.57        72.54 o                         
  16   4   4        896.72        859.51       102.01 o                         
   1   5   4        522.62        622.04        13.00 o                         
   2   5   4       3495.65       3997.50        38.28 o                         
   3   5   4      12404.31      13031.04       112.63 o                         
   4   5   4         73.80        112.97         8.97 o                         
   5   5   4        197.38        206.68        12.07 o                         
   6   5   4       1208.04       1095.38        31.54 o                         
   7   5   4       7347.94       6979.91        56.11 o                         
   8   5   4         25.44         24.99        13.58 o                         
   9   5   4       2124.72       2130.57        39.58 o                         
  10   5   4        220.30        237.32        16.30 o                         
  11   5   4       1457.73       1399.56        44.75 o                         
  12   5   4        154.30        135.76        24.87 o                         
  13   5   4        465.97        456.64        37.62 o                         
  14   5   4         82.79         87.43        34.81 o                         
  15   5   4        288.41        222.66        44.79 o                         
  16   5   4        228.65        204.13        45.79 o                         
   0   6   4       3019.79       3331.73        36.62 o                         
   1   6   4       4323.69       4321.89        27.29 o                         
   2   6   4      12603.40      12922.63        60.62 o                         
   3   6   4       1068.68       1067.80        51.50 o                         
   4   6   4      10954.89      10941.19       202.49 o                         
   5   6   4          5.10         19.84        16.60 o                         
   6   6   4       1154.63       1129.76        75.38 o                         
   7   6   4          5.16         -8.00        23.81 o                         
   8   6   4      11506.19      11027.57       275.76 o                         
   9   6   4       2540.69       2427.86        41.13 o                         
  10   6   4       5440.20       5334.23        66.79 o                         
  11   6   4         27.25        -11.59        23.83 o                         
  12   6   4       1170.51       1139.01        51.13 o                         
  13   6   4        834.58        803.72        47.48 o                         
  14   6   4         42.89         24.67        52.18 o                         
  15   6   4        177.54        115.25        38.71 o                         
  16   6   4        188.73        254.17        46.62 o                         
   1   7   4      35741.80      37507.66       168.70 o                         
   2   7   4      17055.05      19365.72        90.25 o                         
   3   7   4       7344.50       7134.28        83.56 o                         
   4   7   4        238.62        239.33        17.73 o                         
   5   7   4      15122.11      15201.54       130.36 o                         
   6   7   4        161.71        242.00        15.03 o                         
   7   7   4       8616.69       8434.12       118.28 o                         
   8   7   4       8325.23       7925.27       113.60 o                         
   9   7   4        900.41        925.38        45.09 o                         
  10   7   4       1005.32       1021.44        48.69 o                         
  11   7   4       2165.23       2196.78        72.17 o                         
  12   7   4       4627.86       4934.17       140.57 o                         
  13   7   4        259.33        211.35        80.97 o                         
  14   7   4       2653.28       2688.64       114.90 o                         
  15   7   4        294.13        350.68        55.94 o                         
  16   7   4        825.84        778.85        99.79 o                         
   0   8   4      26838.27      28335.39       212.68 o                         
   1   8   4         44.92         54.68         5.77 o                         
   2   8   4       9609.48      10027.03        50.29 o                         
   3   8   4        929.51       1081.77        36.45 o                         
   4   8   4       2295.96       2473.24        37.04 o                         
   5   8   4        317.25        487.97        41.79 o                         
   6   8   4       8358.43       8155.19        68.30 o                         
   7   8   4         74.37         64.90        12.96 o                         
   8   8   4       6239.13       6018.11        75.92 o                         
   9   8   4         88.62         74.25        16.07 o                         
  10   8   4       2177.12       2189.58        70.37 o                         
  11   8   4        104.85        143.52        33.22 o                         
  12   8   4       2122.29       2139.98        98.58 o                         
  13   8   4        560.95        662.88        63.00 o                         
  14   8   4          9.63        -13.12        55.59 o                         
  15   8   4        353.89        341.75        56.04 o                         
   1   9   4        171.89        228.21        27.41 o                         
   2   9   4       1710.14       1716.89        31.71 o                         
   3   9   4       2375.80       2242.34        29.27 o                         
   4   9   4        183.56        134.84        11.44 o                         
   5   9   4        966.60        899.74        23.32 o                         
   6   9   4       1695.84       1680.41        62.66 o                         
   7   9   4        671.31        583.54        31.00 o                         
   8   9   4         87.44        105.88        15.71 o                         
   9   9   4          2.28         25.50        24.10 o                         
  10   9   4        619.53        604.90        41.37 o                         
  11   9   4        813.80        850.35        50.14 o                         
  12   9   4         15.01         44.96        35.31 o                         
  13   9   4         62.66         56.50        40.28 o                         
  14   9   4         20.95        -16.48        39.82 o                         
  15   9   4        359.92        350.29        80.92 o                         
   0  10   4       9282.36       8859.08       106.09 o                         
   1  10   4          2.55         17.18        10.70 o                         
   2  10   4       7738.04       7602.58        52.01 o                         
   3  10   4         25.48          2.54         8.00 o                         
   4  10   4      19092.39      18587.98       153.92 o                         
   5  10   4       1210.58       1251.90        30.17 o                         
   6  10   4      13889.08      14161.79       163.08 o                         
   7  10   4       3501.59       3370.47        85.28 o                         
   8  10   4       1212.50       1306.69        52.89 o                         
   9  10   4        627.29        683.78        42.43 o                         
  10  10   4       1678.98       1769.86        74.98 o                         
  11  10   4        634.45        632.64        52.46 o                         
  12  10   4       1003.91       1010.63        76.12 o                         
  13  10   4         59.43         71.64        42.06 o                         
  14  10   4       1433.64       1718.13       101.46 o                         
   1  11   4       5570.96       5381.97       128.92 o                         
   2  11   4        379.43        390.37        16.80 o                         
   3  11   4       5317.52       5266.27        69.70 o                         
   4  11   4        278.70        333.75        20.48 o                         
   5  11   4       7601.07       7631.62       107.87 o                         
   6  11   4       5997.21       5554.38       232.59 o                         
   7  11   4       1842.58       1767.80        64.73 o                         
   8  11   4       1414.69       1538.55        57.58 o                         
   9  11   4       4128.68       4257.58        96.44 o                         
  10  11   4       3767.95       3882.20        96.02 o                         
  11  11   4        977.33        953.70        54.08 o                         
  12  11   4       1000.04        977.68        77.53 o                         
  13  11   4        183.52        186.93        45.03 o                         
  14  11   4        159.15        271.28        79.29 o                         
   0  12   4       1436.64       1385.07        71.92 o                         
   1  12   4         50.98         46.70        13.31 o                         
   2  12   4         16.94         39.53         9.24 o                         
   3  12   4        269.30        248.50        10.96 o                         
   4  12   4       5725.89       5655.92        76.70 o                         
   5  12   4         10.22         21.23        15.12 o                         
   6  12   4       2395.65       2237.26        47.45 o                         
   7  12   4         60.20         42.30        25.58 o                         
   8  12   4         19.63         19.98        23.59 o                         
   9  12   4        223.62        215.94        29.03 o                         
  10  12   4        179.50        234.10        46.44 o                         
  11  12   4        224.32        268.08        50.50 o                         
  12  12   4          0.79         35.67        77.49 o                         
  13  12   4        513.80        670.49        97.65 o                         
   1  13   4       3462.02       3609.92        63.64 o                         
   2  13   4        574.20        619.49        33.57 o                         
   3  13   4       1567.57       1335.98        51.38 o                         
   4  13   4         25.80         12.92        10.75 o                         
   5  13   4       2814.55       2726.96        81.40 o                         
   6  13   4       1416.36       1381.90        67.94 o                         
   7  13   4        681.19        708.34        37.44 o                         
   8  13   4        506.99        454.49        36.96 o                         
   9  13   4        716.00        813.53        67.08 o                         
  10  13   4        428.79        414.49        55.10 o                         
  11  13   4        654.36        603.00        63.09 o                         
  12  13   4        539.90        555.34        66.20 o                         
   0  14   4      20610.54      20268.09       209.14 o                         
   1  14   4        482.47        470.90        21.93 o                         
   2  14   4      11881.31      11224.83        86.10 o                         
   3  14   4       1582.37       1363.26        96.67 o                         
   4  14   4       4057.60       4067.27        72.79 o                         
   5  14   4        859.28        817.83        35.05 o                         
   6  14   4       3302.52       3377.79        94.34 o                         
   7  14   4       1039.95        988.04        44.35 o                         
   8  14   4       1541.71       1595.91        87.96 o                         
   9  14   4         78.20        102.79        53.77 o                         
  10  14   4       3040.81       3412.65       134.36 o                         
  11  14   4       1391.77       1411.60        91.27 o                         
   1  15   4       2039.00       2024.80        44.75 o                         
   2  15   4        484.02        470.57        23.62 o                         
   3  15   4        795.70        757.43        31.78 o                         
   4  15   4        180.23        146.12        18.57 o                         
   5  15   4        555.04        564.10        27.70 o                         
   6  15   4        362.72        328.14        38.63 o                         
   7  15   4       1070.92       1043.22        60.34 o                         
   8  15   4        827.99        808.64        68.53 o                         
   9  15   4         32.88         54.84        42.39 o                         
  10  15   4        396.95        425.34        92.63 o                         
   0  16   4        334.93        364.41        56.15 o                         
   1  16   4        728.13        691.62        28.49 o                         
   2  16   4        626.78        678.72        36.90 o                         
   3  16   4       1465.05       1459.67        43.67 o                         
   4  16   4        188.57        208.18        21.28 o                         
   5  16   4        993.68       1080.01        59.95 o                         
   6  16   4         36.86          0.23        31.29 o                         
   7  16   4       1535.33       1615.53        74.28 o                         
   8  16   4        836.95        940.19        76.20 o                         
   9  16   4       2268.44       2455.92       117.50 o                         
  10  16   4         13.33         17.91        42.90 o                         
   1  17   4       1186.63       1228.49        40.54 o                         
   2  17   4         57.95         56.88        16.35 o                         
   3  17   4        101.10        146.99        20.04 o                         
   4  17   4         90.40        119.85        30.82 o                         
   5  17   4        734.41        794.54        54.99 o                         
   6  17   4        704.22        604.95        49.95 o                         
   7  17   4        752.12        751.38        55.63 o                         
   8  17   4       1150.35       1220.38        89.37 o                         
   9  17   4         99.95         72.17        38.79 o                         
   0  18   4       2007.75       1840.23        93.57 o                         
   1  18   4        600.59        554.19        30.17 o                         
   2  18   4       1880.36       1938.29        59.85 o                         
   3  18   4        592.49        558.06        47.54 o                         
   4  18   4       1509.80       1564.40        71.92 o                         
   5  18   4        641.38        660.59        52.50 o                         
   6  18   4       3179.30       3135.57       103.44 o                         
   7  18   4        762.20        825.47        75.13 o                         
   8  18   4       2386.14       2420.10       121.20 o                         
   1  19   4        506.65        552.25        37.91 o                         
   2  19   4        133.10        123.23        33.81 o                         
   3  19   4       1328.11       1265.86        66.15 o                         
   4  19   4        170.30        186.82        37.52 o                         
   5  19   4         12.57         -4.63        30.18 o                         
   6  19   4        512.56        497.58        50.57 o                         
   7  19   4         50.64        -20.36        58.88 o                         
   0  20   4        352.18        402.33        50.83 o                         
   1  20   4          2.46         18.26        26.49 o                         
   2  20   4       1666.23       1734.81        73.37 o                         
   3  20   4        216.36        170.42        47.59 o                         
   4  20   4       1658.76       1619.27        79.07 o                         
   5  20   4        285.36        357.63        48.22 o                         
   6  20   4        163.10        191.11        62.07 o                         
   1  21   4        209.01        224.23        36.37 o                         
   2  21   4        380.82        369.49        42.67 o                         
   3  21   4        413.13        389.79        42.17 o                         
   4  21   4        103.93         95.35        35.58 o                         
   5  21   4        615.40        519.25        89.74 o                         
   0  22   4       1346.75       1379.69       119.70 o                         
   1  22   4         23.13          0.69        35.72 o                         
   2  22   4        966.75       1014.46        62.58 o                         
   3  22   4        145.53        163.05        67.35 o                         
   4  22   4        132.11        115.64        65.77 o                         
   1   1   5      36946.44      35305.70       176.29 o                         
   2   1   5      11857.81      12377.16        84.20 o                         
   3   1   5      18240.15      17324.66       126.53 o                         
   4   1   5       1599.80       1576.84        32.47 o                         
   5   1   5       6143.95       6126.88        46.74 o                         
   6   1   5        180.14        151.84         9.43 o                         
   7   1   5       7566.53       7470.98        55.91 o                         
   8   1   5       6405.97       6575.30        59.82 o                         
   9   1   5        428.22        443.53        24.09 o                         
  10   1   5        439.17        375.30        23.57 o                         
  11   1   5       3297.87       3273.95        63.12 o                         
  12   1   5        206.76        159.04        20.32 o                         
  13   1   5        332.31        315.40        25.86 o                         
  14   1   5        228.87        246.59        32.16 o                         
  15   1   5        331.41        319.10        42.46 o                         
  16   1   5        125.24        205.86        60.57 o                         
   0   2   5          1.69         14.53         7.77 o                         
   1   2   5        894.60       1042.29        37.26 o                         
   2   2   5       1256.61       1299.08        25.37 o                         
   3   2   5       6470.04       7441.53        83.87 o                         
   4   2   5        406.58        473.11        12.34 o                         
   5   2   5        138.43        114.21         8.96 o                         
   6   2   5       5188.93       5692.67        54.21 o                         
   7   2   5       8522.87       8492.17        83.06 o                         
   8   2   5        309.58        372.58        16.98 o                         
   9   2   5      12383.94      12418.30        95.28 o                         
  10   2   5         32.50         20.54        18.43 o                         
  11   2   5       6932.27       6951.32        90.46 o                         
  12   2   5        439.45        447.27        28.15 o                         
  13   2   5       3044.67       3038.16        82.70 o                         
  14   2   5        539.58        595.33        42.28 o                         
  15   2   5       3399.23       3524.16       120.77 o                         
  16   2   5         24.18         62.46        51.70 o                         
  17   2   5       1839.96       1725.27       137.47 o                         
   1   3   5       5430.28       5672.53        35.78 o                         
   2   3   5       5450.10       5458.85        35.10 o                         
   3   3   5       3030.95       2689.27        32.58 o                         
   4   3   5      10035.43       9936.23        64.93 o                         
   5   3   5       8306.54       9033.02        71.96 o                         
   6   3   5       1942.20       2009.88        28.96 o                         
   7   3   5        313.58        292.75        13.58 o                         
   8   3   5       2290.27       2273.63        37.93 o                         
   9   3   5        401.39        374.87        19.12 o                         
  10   3   5       3626.63       3734.93        63.37 o                         
  11   3   5       1278.21       1245.79        44.70 o                         
  12   3   5        829.67        837.90        35.01 o                         
  13   3   5        277.53        260.49        31.18 o                         
  14   3   5         17.73        -12.51        30.05 o                         
  15   3   5        167.75        165.53        28.38 o                         
  16   3   5        117.05        120.37        56.00 o                         
   0   4   5       4802.33       5385.86       157.17 o                         
   1   4   5        435.45        532.99         8.24 o                         
   2   4   5       4037.65       4052.98        29.85 o                         
   3   4   5         27.73         23.14        11.26 o                         
   4   4   5        159.81        202.02        23.58 o                         
   5   4   5        624.53        749.86        16.25 o                         
   6   4   5        578.68        553.82        20.28 o                         
   7   4   5        289.09        219.01        13.02 o                         
   8   4   5        704.81        708.99        19.00 o                         
   9   4   5        450.11        449.93        19.38 o                         
  10   4   5        158.50        149.57        14.94 o                         
  11   4   5        627.99        669.54        29.80 o                         
  12   4   5          0.01        -15.20        21.81 o                         
  13   4   5        556.29        550.03        40.42 o                         
  14   4   5          0.02        -17.15        38.77 o                         
  15   4   5        725.31        712.13        61.61 o                         
  16   4   5         13.93         19.70        44.10 o                         
   1   5   5        462.44        325.19         9.52 o                         
   2   5   5      28265.13      30091.62       222.69 o                         
   3   5   5      72496.83      70870.70       254.50 o                         
   4   5   5        197.13        228.52        17.78 o                         
   5   5   5      13358.25      11866.15       145.07 o                         
   6   5   5       3554.75       3550.50        49.70 o                         
   7   5   5      14906.91      14983.25       198.12 o                         
   8   5   5       6981.18       6684.83       140.61 o                         
   9   5   5       8373.51       8296.89       100.92 o                         
  10   5   5        800.67        792.71        24.70 o                         
  11   5   5       1218.86       1214.72        53.65 o                         
  12   5   5        143.94        112.84        32.14 o                         
  13   5   5       1312.77       1295.34        57.92 o                         
  14   5   5         32.61         15.48        22.95 o                         
  15   5   5       1351.83       1501.22        87.66 o                         
  16   5   5        336.92        332.58        76.64 o                         
   0   6   5      37628.05      40529.40       319.68 o                         
   1   6   5      16701.38      18311.88       154.48 o                         
   2   6   5       1019.53       1068.55        20.18 o                         
   3   6   5      10811.38      11167.86       128.13 o                         
   4   6   5        716.38        919.99        28.36 o                         
   5   6   5       4294.74       4329.20       106.66 o                         
   6   6   5       6806.40       6750.62        75.61 o                         
   7   6   5        726.01        818.48        28.14 o                         
   8   6   5       2471.85       2752.39        42.16 o                         
   9   6   5        190.91        214.77        15.85 o                         
  10   6   5        771.31        667.57        26.10 o                         
  11   6   5       2784.47       2821.57        80.39 o                         
  12   6   5         14.45         55.03        31.55 o                         
  13   6   5       3061.39       2998.35       117.77 o                         
  14   6   5        130.74         88.91        35.76 o                         
  15   6   5       2338.62       2433.70       111.52 o                         
  16   6   5          0.48         13.67        50.98 o                         
   1   7   5      16873.79      18552.63        82.16 o                         
   2   7   5      15832.59      16027.89        82.20 o                         
   3   7   5         62.02         96.35         7.23 o                         
   4   7   5       2544.34       2578.12        52.79 o                         
   5   7   5       1330.14       1293.93        98.03 o                         
   6   7   5       1372.07       1378.82        33.50 o                         
   7   7   5       1999.63       2228.19        63.15 o                         
   8   7   5        433.65        395.51        32.05 o                         
   9   7   5         95.19         49.35        22.87 o                         
  10   7   5        386.73        313.95        32.47 o                         
  11   7   5        289.45        296.60        33.39 o                         
  12   7   5         32.46         67.67        35.93 o                         
  13   7   5        292.72        246.95        31.02 o                         
  14   7   5          0.25         20.91        36.79 o                         
  15   7   5         62.59         60.72        40.12 o                         
  16   7   5          0.01          5.64        52.85 o                         
   0   8   5      10316.11      10618.14        74.99 o                         
   1   8   5         22.31         28.42         6.43 o                         
   2   8   5        237.97        162.63        11.73 o                         
   3   8   5        194.25        270.33        27.03 o                         
   4   8   5         21.29         16.78         7.54 o                         
   5   8   5         75.20        109.69        18.81 o                         
   6   8   5       1128.59       1014.70        41.80 o                         
   7   8   5      11530.48      11433.07       107.45 o                         
   8   8   5         18.40          6.54        12.54 o                         
   9   8   5       7488.74       7498.01        96.94 o                         
  10   8   5         14.84          2.66        23.05 o                         
  11   8   5       1570.82       1605.02        64.86 o                         
  12   8   5         17.61         43.15        27.08 o                         
  13   8   5       1886.79       1903.58        97.73 o                         
  14   8   5          0.98        -21.18        37.97 o                         
  15   8   5       1571.02       1668.16       139.63 o                         
   1   9   5      30018.62      30382.08       178.67 o                         
   2   9   5         87.97        108.10        18.39 o                         
   3   9   5       8945.32       9116.12       148.20 o                         
   4   9   5       6719.07       6486.13        85.87 o                         
   5   9   5       4387.76       3763.43        80.18 o                         
   6   9   5       2248.07       2159.95        64.51 o                         
   7   9   5      12103.29      10923.32       117.91 o                         
   8   9   5       4784.17       4605.02        63.73 o                         
   9   9   5       4282.27       4342.85        94.80 o                         
  10   9   5        420.34        414.76        37.28 o                         
  11   9   5       4524.47       4782.75       108.37 o                         
  12   9   5        185.59        195.34        32.94 o                         
  13   9   5        182.58        192.54        43.33 o                         
  14   9   5         15.86        -41.34        41.34 o                         
  15   9   5         51.77         32.58        51.48 o                         
   0  10   5        284.49        362.38        25.69 o                         
   1  10   5        108.88         72.46         7.94 o                         
   2  10   5        678.38        623.73        19.60 o                         
   3  10   5       1517.00       1446.05        28.79 o                         
   4  10   5       1598.11       1583.97        28.29 o                         
   5  10   5      14041.11      13959.61       158.34 o                         
   6  10   5        137.78         94.41        24.95 o                         
   7  10   5       4526.34       4758.97        82.54 o                         
   8  10   5         34.34         21.17        20.81 o                         
   9  10   5       1389.19       1479.26        58.93 o                         
  10  10   5        523.68        482.96        39.04 o                         
  11  10   5       2574.35       2523.60        82.34 o                         
  12  10   5        421.98        388.02        40.82 o                         
  13  10   5         86.33         66.79        38.46 o                         
  14  10   5        157.57        195.57        62.66 o                         
   1  11   5       2508.03       2465.66        32.50 o                         
   2  11   5        931.34        885.36        22.41 o                         
   3  11   5       8940.91       9151.68        94.53 o                         
   4  11   5       2382.55       2504.24        69.30 o                         
   5  11   5      11377.91      11274.58       141.64 o                         
   6  11   5       2243.46       1863.70        65.65 o                         
   7  11   5        720.86        795.40        38.81 o                         
   8  11   5         73.83         65.68        22.07 o                         
   9  11   5       2449.38       2477.52        75.58 o                         
  10  11   5         35.32         25.85        26.19 o                         
  11  11   5        217.38        179.88        30.78 o                         
  12  11   5        136.87        107.16        39.89 o                         
  13  11   5       1380.66       1459.67        91.41 o                         
   0  12   5       3944.73       3753.19        90.53 o                         
   1  12   5        281.80        246.26        12.56 o                         
   2  12   5        340.30        362.95        12.87 o                         
   3  12   5       3414.00       3270.96        76.54 o                         
   4  12   5        175.03        161.61        14.92 o                         
   5  12   5       3231.30       3361.06        60.26 o                         
   6  12   5        152.53         79.00        41.61 o                         
   7  12   5       3062.33       3233.20        90.11 o                         
   8  12   5         10.37         55.20        21.53 o                         
   9  12   5       2563.01       2620.72        79.32 o                         
  10  12   5         59.96         49.22        31.20 o                         
  11  12   5       3387.26       3499.81       132.23 o                         
  12  12   5        192.74        212.58        47.54 o                         
  13  12   5       3056.76       3423.34       200.16 o                         
   1  13   5       4748.74       4830.60        88.24 o                         
   2  13   5          4.97         10.08         7.37 o                         
   3  13   5       3356.90       3262.83        48.10 o                         
   4  13   5        325.90        340.76        17.61 o                         
   5  13   5       2900.88       3027.49        51.86 o                         
   6  13   5          4.61         27.47        12.50 o                         
   7  13   5       3289.46       3424.03        95.76 o                         
   8  13   5        136.81        189.15        26.79 o                         
   9  13   5       2296.79       2335.30        77.92 o                         
  10  13   5        237.78        213.26        46.35 o                         
  11  13   5       1912.19       2035.07       106.25 o                         
  12  13   5        711.55        876.75        77.28 o                         
   0  14   5         97.26        159.04        41.52 o                         
   1  14   5       2259.78       2138.76        60.56 o                         
   2  14   5        213.49        227.27        31.63 o                         
   3  14   5        184.65        226.75        26.78 o                         
   4  14   5        254.38        222.22        19.36 o                         
   5  14   5         15.32         26.37        13.36 o                         
   6  14   5          2.30         66.29        37.11 o                         
   7  14   5        159.63        118.81        29.10 o                         
   8  14   5       1182.93       1197.74       106.56 o                         
   9  14   5         63.04         58.35        40.93 o                         
  10  14   5        529.51        509.87        61.23 o                         
  11  14   5        280.13        300.03        61.46 o                         
   1  15   5       5180.01       4929.91        97.81 o                         
   2  15   5         37.33         40.43        17.05 o                         
   3  15   5       2052.96       2030.74        75.46 o                         
   4  15   5        775.01        769.44        31.20 o                         
   5  15   5       6225.37       6254.93       104.54 o                         
   6  15   5        132.70         79.07        27.80 o                         
   7  15   5       1802.36       1762.17        75.79 o                         
   8  15   5        315.89        286.27        49.51 o                         
   9  15   5       3136.48       3148.13       127.91 o                         
  10  15   5        168.47        169.99        50.19 o                         
   0  16   5        872.57        749.03        52.25 o                         
   1  16   5         15.68         64.54        47.09 o                         
   2  16   5       1238.05       1159.39        35.74 o                         
   3  16   5       3879.15       3927.74        68.67 o                         
   4  16   5         39.99         22.56        25.29 o                         
   5  16   5       1117.43       1059.72        47.30 o                         
   6  16   5         58.83        113.16        34.74 o                         
   7  16   5       1619.61       1506.80        72.70 o                         
   8  16   5         26.92         -2.30        36.80 o                         
   9  16   5       2735.10       2711.76       123.26 o                         
   1  17   5        268.22        251.51        27.17 o                         
   2  17   5        360.70        357.79        27.01 o                         
   3  17   5        166.75        180.53        27.11 o                         
   4  17   5        293.53        379.55        53.77 o                         
   5  17   5       1013.28        960.45        59.14 o                         
   6  17   5          2.44         71.32        32.82 o                         
   7  17   5        127.97         74.29        33.68 o                         
   8  17   5          5.75        -42.23        43.02 o                         
   9  17   5        168.76         93.40        60.06 o                         
   0  18   5          3.94         -5.66        24.33 o                         
   1  18   5        222.63        200.68        25.65 o                         
   2  18   5        423.05        377.95        37.07 o                         
   3  18   5        146.84        104.41        32.12 o                         
   4  18   5          0.91         32.68        30.90 o                         
   5  18   5         78.77         78.27        31.84 o                         
   6  18   5          9.98         18.54        32.51 o                         
   7  18   5        548.42        614.56        55.02 o                         
   8  18   5        161.86        191.86        63.33 o                         
   1  19   5       3632.17       3789.33       170.21 o                         
   2  19   5        123.45        126.52        37.88 o                         
   3  19   5       5533.14       5657.53       135.10 o                         
   4  19   5        238.64        200.06        37.13 o                         
   5  19   5       4213.57       4520.18       124.61 o                         
   6  19   5         48.92         44.28        35.21 o                         
   7  19   5       1651.42       1796.90       145.26 o                         
   0  20   5        352.38        356.97        69.83 o                         
   1  20   5         25.50         61.71        29.04 o                         
   2  20   5        180.74        175.79        42.25 o                         
   3  20   5        352.82        345.26        48.46 o                         
   4  20   5        114.97        120.97        43.21 o                         
   5  20   5        560.76        553.46        51.71 o                         
   6  20   5        335.12        281.62        69.93 o                         
   1  21   5        131.60        213.85        47.18 o                         
   2  21   5        122.32        142.18        33.79 o                         
   3  21   5         22.56         -5.59        37.99 o                         
   4  21   5         32.25         -7.19        51.68 o                         
   5  21   5          2.68         61.09        53.96 o                         
   0  22   5         85.84        124.81        59.39 o                         
   1  22   5         17.27        -27.46        34.96 o                         
   2  22   5          0.69         21.09        35.91 o                         
   3  22   5          8.51         35.27        55.92 o                         
   4  22   5         24.07        111.45        65.66 o                         
   1  23   5       2821.42       2793.36       170.51 o                         
   0   0   6       6354.71       6007.77        71.19 o                         
   1   0   6       1617.06       1459.69        30.25 o                         
   2   0   6       4825.04       4025.70        91.42 o                         
   3   0   6       1547.76       1703.53        40.63 o                         
   4   0   6      33014.59      34104.57       162.59 o                         
   5   0   6        802.24        814.54        25.11 o                         
   6   0   6       2843.66       2498.88        52.38 o                         
   7   0   6       2071.67       1908.09        56.33 o                         
   8   0   6      13361.22      12714.18       162.39 o                         
   9   0   6      13990.57      14434.76       171.36 o                         
  10   0   6       7470.92       7248.65       125.81 o                         
  11   0   6        325.18        319.39        33.66 o                         
  12   0   6       1203.94       1243.50        61.01 o                         
  13   0   6       7085.82       7241.38       190.67 o                         
  14   0   6       3251.60       3327.60       164.15 o                         
  15   0   6       2986.34       3025.19       161.24 o                         
  16   0   6       1027.93        804.80        92.30 o                         
   1   1   6      82305.97      85835.79       314.54 o                         
   2   1   6        165.02        165.22        12.72 o                         
   3   1   6      52093.23      54525.88       178.46 o                         
   4   1   6      93351.08      97357.21       815.24 o                         
   5   1   6      14595.06      15508.44        95.04 o                         
   6   1   6        414.36        493.05        17.41 o                         
   7   1   6       4665.63       4905.44        51.13 o                         
   8   1   6       3989.58       3891.80        46.88 o                         
   9   1   6       1330.25       1427.05        38.94 o                         
  10   1   6        523.42        534.78        27.63 o                         
  11   1   6       1460.84       1488.11        43.80 o                         
  12   1   6       1027.72       1061.95        40.07 o                         
  13   1   6        457.71        459.06        36.35 o                         
  14   1   6       5224.59       5270.47       142.10 o                         
  15   1   6         98.83        108.29        35.00 o                         
  16   1   6       1663.44       1652.44        88.47 o                         
   0   2   6       3768.09       3780.72        50.16 o                         
   1   2   6       4180.83       4553.01        48.57 o                         
   2   2   6       2952.00       3157.65        50.19 o                         
   3   2   6      10175.93      10843.62       138.93 o                         
   4   2   6       4778.82       5429.79        42.66 o                         
   5   2   6       4662.92       4605.14        36.64 o                         
   6   2   6       2182.31       2246.70        30.67 o                         
   7   2   6       5176.33       5285.22        53.40 o                         
   8   2   6       1805.55       1702.17        34.10 o                         
   9   2   6        327.11        332.21        19.02 o                         
  10   2   6        878.70        810.43        32.60 o                         
  11   2   6        343.06        356.30        27.55 o                         
  12   2   6        203.43        222.38        25.73 o                         
  13   2   6          6.29          3.16        31.66 o                         
  14   2   6          4.83         -7.04        24.72 o                         
  15   2   6         63.95         60.20        32.62 o                         
  16   2   6          7.88        -52.90        52.90 o                         
  17   2   6        107.14        162.72        60.95 o                         
   1   3   6      11868.57      11352.05        83.23 o                         
   2   3   6       5094.21       5311.85        86.91 o                         
   3   3   6      84900.56      85290.64       496.80 o                         
   4   3   6        741.48        785.40        14.92 o                         
   5   3   6       5140.06       4414.46        59.23 o                         
   6   3   6       2393.48       2513.08        40.06 o                         
   7   3   6       4824.89       4651.50        61.53 o                         
   8   3   6      23138.50      22939.80       122.80 o                         
   9   3   6      10551.08      10775.50        98.02 o                         
  10   3   6       9199.72       9194.28       119.74 o                         
  11   3   6        116.63         85.01        16.33 o                         
  12   3   6       2057.45       2080.95        79.58 o                         
  13   3   6         12.23         30.58        22.72 o                         
  14   3   6        328.78        319.87        35.19 o                         
  15   3   6        662.55        649.86        73.62 o                         
  16   3   6        180.14        236.22        65.05 o                         
   0   4   6        126.92        188.88        12.50 o                         
   1   4   6        198.41        320.09        12.70 o                         
   2   4   6       3269.64       2940.25        27.21 o                         
   3   4   6        583.31        713.31        20.08 o                         
   4   4   6      16059.26      16979.01       168.27 o                         
   5   4   6       2709.91       2813.02        57.31 o                         
   6   4   6       6658.28       6357.06       106.66 o                         
   7   4   6       3275.64       3386.59        62.33 o                         
   8   4   6      10306.88      10012.49        73.64 o                         
   9   4   6       2394.63       2422.98        39.50 o                         
  10   4   6       3464.45       3452.47        50.85 o                         
  11   4   6       2925.54       3002.14        57.51 o                         
  12   4   6        783.40        852.74        59.69 o                         
  13   4   6         27.35         20.85        22.89 o                         
  14   4   6       2526.35       2542.18        87.93 o                         
  15   4   6        486.67        550.87        56.82 o                         
  16   4   6        186.40        225.52        66.12 o                         
   1   5   6       2417.87       2723.84        19.75 o                         
   2   5   6       1267.19       1283.56        19.79 o                         
   3   5   6       1612.00       1147.88        37.34 o                         
   4   5   6        375.51        482.49        31.53 o                         
   5   5   6         20.92         22.15         9.65 o                         
   6   5   6         72.17        115.62        10.01 o                         
   7   5   6       2219.73       2326.30        33.63 o                         
   8   5   6       8685.22       8897.29        76.12 o                         
   9   5   6       1201.75       1021.10        25.74 o                         
  10   5   6        651.26        616.59        21.18 o                         
  11   5   6        556.18        579.86        40.75 o                         
  12   5   6        759.23        715.30        56.83 o                         
  13   5   6         40.68         57.04        25.23 o                         
  14   5   6        703.06        608.55        44.61 o                         
  15   5   6          1.29        -15.44        83.33 o                         
   0   6   6       3643.19       4115.40        55.97 o                         
   1   6   6        288.13        426.27        10.73 o                         
   2   6   6      18892.24      18777.08       113.49 o                         
   3   6   6        400.83        502.92        25.08 o                         
   4   6   6       5439.36       5298.22        74.35 o                         
   5   6   6       1525.76       1505.45        32.77 o                         
   6   6   6       3621.38       3549.14       100.45 o                         
   7   6   6        680.63        715.52        18.91 o                         
   8   6   6       1552.40       1681.68        37.29 o                         
   9   6   6          9.29         31.00        15.95 o                         
  10   6   6        379.77        354.57        34.40 o                         
  11   6   6       2138.16       2084.73        71.88 o                         
  12   6   6       1121.41       1066.25        54.04 o                         
  13   6   6        632.10        656.50        45.02 o                         
  14   6   6        221.38        205.44        43.18 o                         
  15   6   6       1667.08       1628.97        93.77 o                         
   1   7   6      24932.36      24769.29       183.06 o                         
   2   7   6       4998.41       5130.16        73.45 o                         
   3   7   6      11149.89      11093.96        72.01 o                         
   4   7   6        386.90        398.08        39.46 o                         
   5   7   6      12610.67      12952.43       170.94 o                         
   6   7   6       1092.13       1178.32        46.16 o                         
   7   7   6       9008.11       9122.63       140.27 o                         
   8   7   6       1915.89       2079.56        39.13 o                         
   9   7   6       2747.79       2774.52        52.13 o                         
  10   7   6       2122.81       2109.97        69.28 o                         
  11   7   6       2934.62       2862.26        82.90 o                         
  12   7   6        779.93        827.19        50.58 o                         
  13   7   6        259.96        275.07        43.94 o                         
  14   7   6       1576.86       1753.49        95.12 o                         
  15   7   6         48.97        -31.53        47.67 o                         
  16   7   6       1063.56       1023.90       114.60 o                         
   0   8   6      11881.96      12149.97       253.35 o                         
   1   8   6        518.99        501.35        18.12 o                         
   2   8   6       2398.78       2568.61        43.25 o                         
   3   8   6       2563.37       2779.25        48.81 o                         
   4   8   6       1328.83       1508.61        81.51 o                         
   5   8   6       7797.25       7605.05       115.12 o                         
   6   8   6         99.20         96.42        23.86 o                         
   7   8   6        630.26        570.98        15.35 o                         
   8   8   6        611.64        564.06        17.74 o                         
   9   8   6        455.91        453.83        36.50 o                         
  10   8   6       1111.10       1041.68        52.10 o                         
  11   8   6        474.99        422.94        37.51 o                         
  12   8   6       1167.65       1241.10        61.97 o                         
  13   8   6         18.29         20.95        36.13 o                         
  14   8   6        904.16        945.87        74.57 o                         
  15   8   6        469.45        554.70        94.52 o                         
   1   9   6        129.34         82.02         8.16 o                         
   2   9   6       1203.94       1215.31        31.97 o                         
   3   9   6         15.60         27.46        11.90 o                         
   4   9   6        746.02        873.79        49.87 o                         
   5   9   6          3.12         20.19        20.58 o                         
   6   9   6         17.42         36.60        22.69 o                         
   7   9   6         81.84         70.26        12.82 o                         
   8   9   6         52.48         59.89        10.77 o                         
   9   9   6        754.97        694.89        43.09 o                         
  10   9   6          9.22          3.57        23.84 o                         
  11   9   6        105.23         93.33        27.82 o                         
  12   9   6          0.81         -5.39        26.26 o                         
  13   9   6        230.80        291.51        50.58 o                         
  14   9   6        438.55        449.32        59.44 o                         
  15   9   6         62.23        -25.76        53.71 o                         
   0  10   6        100.05        172.79        31.14 o                         
   1  10   6          0.44          6.11         7.38 o                         
   2  10   6      15100.92      14859.45       124.10 o                         
   3  10   6        464.16        436.06        24.70 o                         
   4  10   6      10618.53      10064.53       172.20 o                         
   5  10   6        915.46        929.86        23.03 o                         
   6  10   6       2351.24       2345.98        85.50 o                         
   7  10   6       1322.34       1364.73        60.57 o                         
   8  10   6       4998.29       5205.92        90.36 o                         
   9  10   6       1467.37       1395.60        58.12 o                         
  10  10   6        783.40        823.94        49.74 o                         
  11  10   6        377.08        439.58        41.72 o                         
  12  10   6         27.32         35.32        27.51 o                         
  13  10   6       2269.23       2115.55       107.22 o                         
  14  10   6         82.98         82.01        55.61 o                         
   1  11   6       4170.03       3885.30        50.68 o                         
   2  11   6        114.09        123.41        20.96 o                         
   3  11   6       9206.61       8792.27       107.71 o                         
   4  11   6       6877.99       6688.51        73.47 o                         
   5  11   6        264.25        256.55        17.42 o                         
   6  11   6        108.54        116.90        12.29 o                         
   7  11   6       2736.45       2742.25        81.50 o                         
   8  11   6        178.46        197.35        25.67 o                         
   9  11   6       3543.67       3567.83       128.35 o                         
  10  11   6       2163.16       2273.03        77.98 o                         
  11  11   6        529.93        661.72        48.65 o                         
  12  11   6       2087.60       2155.04       107.35 o                         
  13  11   6        281.61        310.19        51.90 o                         
   0  12   6       1021.48        947.99        45.48 o                         
   1  12   6        325.38        375.57        17.75 o                         
   2  12   6        848.10        887.45        28.90 o                         
   3  12   6          0.92         38.95        16.28 o                         
   4  12   6        386.81        324.19        18.85 o                         
   5  12   6        900.24       1006.47        39.16 o                         
   6  12   6        276.62        297.69        34.39 o                         
   7  12   6        522.63        583.08        45.53 o                         
   8  12   6        614.44        707.30        46.30 o                         
   9  12   6        236.10        267.62        33.10 o                         
  10  12   6          4.29          0.03        25.96 o                         
  11  12   6         73.34         55.24        38.44 o                         
  12  12   6        418.35        432.14        62.33 o                         
  13  12   6        516.18        503.94        92.20 o                         
   1  13   6        324.26        241.62        19.75 o                         
   2  13   6       1950.52       1757.09        46.67 o                         
   3  13   6        362.59        478.44        25.20 o                         
   4  13   6        244.83        297.73        19.52 o                         
   5  13   6        522.66        484.70        22.06 o                         
   6  13   6         77.57         76.98        30.97 o                         
   7  13   6         50.97         20.04        26.29 o                         
   8  13   6         92.73        133.99        25.14 o                         
   9  13   6       3566.30       3572.59        96.70 o                         
  10  13   6        237.85        257.61        62.83 o                         
  11  13   6        690.77        774.74        73.62 o                         
  12  13   6         24.08         47.82        63.36 o                         
   0  14   6      13377.14      13584.05       248.79 o                         
   1  14   6         25.71         78.26        89.17 o                         
   2  14   6       7591.35       7742.54       123.19 o                         
   3  14   6        289.93        385.07        43.92 o                         
   4  14   6       3645.34       3578.26        58.99 o                         
   5  14   6        697.54        719.80        39.44 o                         
   6  14   6       2968.12       3006.13        90.77 o                         
   7  14   6        400.24        366.63        40.65 o                         
   8  14   6       1544.94       1587.00        57.85 o                         
   9  14   6       1357.31       1430.18        90.65 o                         
  10  14   6       1068.12       1070.95        80.59 o                         
  11  14   6        112.12        166.08       113.26 o                         
   1  15   6       2183.01       2381.15        83.37 o                         
   2  15   6          0.71         43.43        22.08 o                         
   3  15   6        858.64        930.06        43.54 o                         
   4  15   6        866.82        853.89        42.75 o                         
   5  15   6        505.87        474.03        34.52 o                         
   6  15   6         10.83         -6.11        27.79 o                         
   7  15   6       2902.71       2896.08        96.47 o                         
   8  15   6       1447.22       1586.04        74.87 o                         
   9  15   6        718.06        721.00        70.20 o                         
  10  15   6        913.89        904.35       137.19 o                         
   0  16   6        171.14        410.40       307.71 o                         
   1  16   6        310.23        373.82        60.06 o                         
   2  16   6        272.55        293.68        28.23 o                         
   3  16   6        108.40        141.95        24.90 o                         
   4  16   6         95.07         62.25        22.32 o                         
   5  16   6         47.55         47.55        23.03 o                         
   6  16   6        377.95        363.65        42.64 o                         
   7  16   6        247.50        255.54        39.18 o                         
   8  16   6        155.71        114.54        32.64 o                         
   9  16   6         26.58         50.18        95.63 o                         
   1  17   6        789.00        826.75        45.55 o                         
   2  17   6        339.03        400.43        36.18 o                         
   3  17   6       1910.80       1892.38        62.19 o                         
   4  17   6         71.56         55.75        23.07 o                         
   5  17   6       4380.67       4607.21       120.27 o                         
   6  17   6        292.78        294.03        41.86 o                         
   7  17   6       1650.74       1641.77        79.56 o                         
   8  17   6         23.26        -14.62        32.11 o                         
   9  17   6        661.55        811.09       106.83 o                         
   0  18   6       2770.57       2707.65        98.00 o                         
   1  18   6         30.88         37.48        21.18 o                         
   2  18   6       3609.49       3572.31        94.79 o                         
   3  18   6        757.11        826.35        55.06 o                         
   4  18   6       1791.78       1857.60        79.57 o                         
   5  18   6        489.24        523.98        48.40 o                         
   6  18   6       1277.98       1310.72        71.59 o                         
   7  18   6         47.28         20.56        32.41 o                         
   8  18   6       1216.38       1090.45       118.06 o                         
   1  19   6        325.03        354.47        32.42 o                         
   2  19   6        161.23        130.13        35.11 o                         
   3  19   6        900.05       1051.82        89.59 o                         
   4  19   6        477.82        475.16        47.05 o                         
   5  19   6       1673.88       1991.91        86.45 o                         
   6  19   6         27.87        -43.29        43.29 o                         
   7  19   6        177.44        172.06        68.36 o                         
   0  20   6         47.40        155.59        57.74 o                         
   1  20   6         63.55         82.68        27.88 o                         
   2  20   6       1690.36       1755.04       107.57 o                         
   3  20   6        117.96        120.11        42.35 o                         
   4  20   6        806.43        775.34        57.46 o                         
   5  20   6         47.51         21.45        38.48 o                         
   6  20   6        567.10        573.28        90.64 o                         
   1  21   6       1315.92       1412.73        86.44 o                         
   2  21   6        100.24        137.87       136.85 o                         
   3  21   6        560.40        527.10        60.16 o                         
   4  21   6        135.72        105.62        58.48 o                         
   5  21   6        545.60        476.39        84.79 o                         
   0  22   6        236.48        258.71        65.80 o                         
   1  22   6         11.28         40.47        38.02 o                         
   2  22   6        755.57        785.12        95.77 o                         
   3  22   6         53.56         47.11        35.96 o                         
   1   1   7        192.30        350.64        17.07 o                         
   2   1   7        141.07        108.43        11.82 o                         
   3   1   7        102.11        225.07        18.26 o                         
   4   1   7        579.75        560.96        15.81 o                         
   5   1   7        759.92        769.95        19.16 o                         
   6   1   7       3377.14       3542.81        40.84 o                         
   7   1   7         74.01         61.09         9.32 o                         
   8   1   7      14068.89      13217.33       126.86 o                         
   9   1   7        418.69        458.52        25.27 o                         
  10   1   7       1718.47       1716.49        45.49 o                         
  11   1   7        276.71        270.59        29.49 o                         
  12   1   7        903.28        917.96        37.37 o                         
  13   1   7        147.10        125.39        24.84 o                         
  14   1   7        833.81        825.77        70.10 o                         
  15   1   7         23.16         31.78        29.39 o                         
  16   1   7        544.47        522.17        56.80 o                         
  17   1   7          6.63        -41.51        47.25 o                         
   0   2   7      45156.79      43173.34       184.06 o                         
   1   2   7       1372.71       1291.77        29.01 o                         
   2   2   7      70132.83      71608.70       296.58 o                         
   3   2   7        625.58        629.30        20.14 o                         
   4   2   7      74009.98      73918.78       388.28 o                         
   5   2   7        445.88        403.51        16.69 o                         
   6   2   7       8835.34       8372.39        86.35 o                         
   7   2   7       1647.69       1535.32        28.52 o                         
   8   2   7      21289.11      20747.53       181.73 o                         
   9   2   7        214.38        223.38        19.88 o                         
  10   2   7       8016.54       7683.24        92.71 o                         
  11   2   7        165.96        189.71        20.30 o                         
  12   2   7       1101.74       1145.21        40.64 o                         
  13   2   7        312.66        276.59        30.78 o                         
  14   2   7       2225.76       2185.32        82.75 o                         
  15   2   7         21.88         38.17        43.45 o                         
  16   2   7        818.69        781.84        95.70 o                         
   1   3   7      12562.31      12977.68       138.82 o                         
   2   3   7       1358.69       1477.43        27.39 o                         
   3   3   7       1623.36       1158.72        18.98 o                         
   4   3   7      13181.33      13731.72       168.43 o                         
   5   3   7         25.66          6.42        13.85 o                         
   6   3   7        770.71        705.78        21.70 o                         
   7   3   7       2546.51       2698.32        68.17 o                         
   8   3   7        341.99        367.48        20.27 o                         
   9   3   7         12.58         21.56        13.40 o                         
  10   3   7       1002.35       1015.74        29.89 o                         
  11   3   7        161.87        167.13        19.49 o                         
  12   3   7       1088.41       1027.01        63.20 o                         
  13   3   7         45.96         31.93        22.95 o                         
  14   3   7        249.39        331.23        43.45 o                         
  15   3   7        198.73        127.19        61.68 o                         
  16   3   7        170.36        203.49        62.47 o                         
   0   4   7        324.40        367.21        17.60 o                         
   1   4   7       5222.06       5920.07        57.36 o                         
   2   4   7         65.98        108.54        14.66 o                         
   3   4   7          0.58         -4.51         7.54 o                         
   4   4   7       8651.75       9006.77       141.88 o                         
   5   4   7       1861.68       1914.43        49.44 o                         
   6   4   7       2020.90       2120.74        93.15 o                         
   7   4   7         32.63         47.76        12.08 o                         
   8   4   7       4502.49       4010.90        64.20 o                         
   9   4   7       1052.62        943.42        25.35 o                         
  10   4   7       2937.71       2819.25        46.18 o                         
  11   4   7        521.30        527.23        40.50 o                         
  12   4   7        164.02        155.38        28.64 o                         
  13   4   7        689.17        671.48        44.15 o                         
  14   4   7         28.20         41.26        33.47 o                         
  15   4   7         10.04        -19.03        29.62 o                         
  16   4   7         10.85          3.08        50.57 o                         
   1   5   7       1067.95       1350.24        43.65 o                         
   2   5   7       2579.26       1968.89        30.30 o                         
   3   5   7         24.84         65.68        13.53 o                         
   4   5   7       2621.89       2614.47        60.92 o                         
   5   5   7       3895.70       3952.45       132.98 o                         
   6   5   7       1688.45       1584.13        52.21 o                         
   7   5   7        105.73         82.74        12.62 o                         
   8   5   7      11194.39      11521.91       106.75 o                         
   9   5   7         14.78         22.54        11.75 o                         
  10   5   7       3226.19       3189.96        81.56 o                         
  11   5   7        436.71        437.80        37.18 o                         
  12   5   7       2773.86       2921.38        86.71 o                         
  13   5   7         57.37        116.07        37.39 o                         
  14   5   7       3510.55       3564.03        98.35 o                         
  15   5   7        211.69        154.29        84.27 o                         
   0   6   7     100525.81     103494.65       265.92 o                         
   1   6   7       6281.59       6870.78        94.71 o                         
   2   6   7      36878.95      38098.00       187.82 o                         
   3   6   7        821.93        822.97        20.92 o                         
   4   6   7      35110.55      35482.93       406.15 o                         
   5   6   7          9.60         18.21         7.42 o                         
   6   6   7      35817.73      34733.28       197.41 o                         
   7   6   7        724.31        616.46        22.94 o                         
   8   6   7       8904.07       8238.91        82.09 o                         
   9   6   7       3489.96       3399.22        49.10 o                         
  10   6   7       3480.02       3383.43        86.36 o                         
  11   6   7       1166.68       1124.41        54.88 o                         
  12   6   7        275.56        303.51        35.30 o                         
  13   6   7        117.29        173.06        42.67 o                         
  14   6   7         72.13         67.48        25.97 o                         
  15   6   7         74.80        142.87        43.72 o                         
   1   7   7       6660.04       7246.65        97.58 o                         
   2   7   7         20.45         63.74        17.78 o                         
   3   7   7        251.84        308.55        14.96 o                         
   4   7   7        192.21        190.04        42.96 o                         
   5   7   7       1501.93       1350.06        49.00 o                         
   6   7   7         73.55         75.53        21.89 o                         
   7   7   7       1662.76       1700.61        48.79 o                         
   8   7   7       1250.31       1216.21        32.77 o                         
   9   7   7        159.24        134.52        17.72 o                         
  10   7   7         25.77         20.12        24.21 o                         
  11   7   7        605.02        608.51        43.77 o                         
  12   7   7        466.58        455.70        42.28 o                         
  13   7   7       1023.48       1039.04        59.64 o                         
  14   7   7        338.67        367.49        59.90 o                         
  15   7   7         44.48        134.71        60.29 o                         
   0   8   7        556.80        345.97        21.72 o                         
   1   8   7       1280.42       1589.15        29.01 o                         
   2   8   7      11890.58      11790.44        92.62 o                         
   3   8   7        469.39        488.41        21.33 o                         
   4   8   7      13892.79      12633.59       293.56 o                         
   5   8   7         64.77         91.21        22.47 o                         
   6   8   7      15407.09      14621.30       162.48 o                         
   7   8   7      11678.91      10930.13       151.22 o                         
   8   8   7       2068.62       2043.44        57.31 o                         
   9   8   7        658.60        522.02        38.87 o                         
  10   8   7       1231.19       1282.98        57.33 o                         
  11   8   7         21.53         47.91        26.06 o                         
  12   8   7       3120.94       3210.90        94.42 o                         
  13   8   7         24.57         36.45        28.98 o                         
  14   8   7       4566.22       4744.37       156.09 o                         
  15   8   7          8.41         64.51        54.75 o                         
   1   9   7       3584.42       3409.24        72.16 o                         
   2   9   7        550.08        519.80        22.41 o                         
   3   9   7       6833.35       7219.75        76.57 o                         
   4   9   7       5940.30       5833.95       101.08 o                         
   5   9   7       2073.41       2152.54        54.29 o                         
   6   9   7         53.18         78.40        22.67 o                         
   7   9   7        742.43        746.88        44.21 o                         
   8   9   7       2322.41       2435.23        85.63 o                         
   9   9   7        853.27        868.90        47.99 o                         
  10   9   7       3095.23       3301.84        89.37 o                         
  11   9   7        741.17        748.41        49.60 o                         
  12   9   7       1637.24       1559.07        69.36 o                         
  13   9   7        390.99        362.55        42.16 o                         
  14   9   7       1250.62       1272.07       123.76 o                         
  15   9   7        325.82        311.80        81.37 o                         
   0  10   7      13645.09      15051.89       129.75 o                         
   1  10   7       1028.88       1109.22        37.62 o                         
   2  10   7      10721.95      10493.16       142.53 o                         
   3  10   7       5248.29       4854.00        73.40 o                         
   4  10   7      18496.76      18318.60       283.36 o                         
   5  10   7        132.03        125.36        20.52 o                         
   6  10   7        309.58        303.71        33.49 o                         
   7  10   7       1006.01       1017.99        52.26 o                         
   8  10   7        573.65        538.14        34.85 o                         
   9  10   7        462.37        496.18        40.15 o                         
  10  10   7        548.59        617.18        44.38 o                         
  11  10   7        177.34        178.04        32.99 o                         
  12  10   7        737.36        787.98        53.40 o                         
  13  10   7         56.46         72.42        31.38 o                         
  14  10   7       1278.15       1324.66       129.90 o                         
   1  11   7        103.71        172.99        33.75 o                         
   2  11   7        278.42        208.66        16.03 o                         
   3  11   7         34.15         31.87        14.26 o                         
   4  11   7       2685.66       2584.66        61.85 o                         
   5  11   7        842.66        825.99        38.60 o                         
   6  11   7        839.12        886.62        49.35 o                         
   7  11   7         93.58         76.74        28.16 o                         
   8  11   7         42.94         53.17        21.48 o                         
   9  11   7        732.13        785.33        49.32 o                         
  10  11   7        609.71        586.00        47.36 o                         
  11  11   7          4.51         17.93        29.54 o                         
  12  11   7         51.82         66.90        29.94 o                         
  13  11   7         41.00         45.75        55.37 o                         
   0  12   7      14868.88      14782.17       171.93 o                         
   1  12   7        555.39        572.04        39.00 o                         
   2  12   7      28742.29      27720.30       150.90 o                         
   3  12   7       1923.77       2109.73        49.73 o                         
   4  12   7      14934.88      14088.82       145.17 o                         
   5  12   7        241.45        277.47        28.82 o                         
   6  12   7       3340.30       3359.54        89.18 o                         
   7  12   7          4.10        -27.12        27.12 o                         
   8  12   7      13197.78      13215.56       193.65 o                         
   9  12   7       1552.98       1418.89        56.53 o                         
  10  12   7       7693.90       7912.65       160.18 o                         
  11  12   7         82.55        107.93        31.96 o                         
  12  12   7        780.76        861.86        76.00 o                         
  13  12   7        632.96        554.21        91.83 o                         
   1  13   7        114.63        116.06        18.88 o                         
   2  13   7        298.75        209.33        33.17 o                         
   3  13   7        781.30        753.89        52.39 o                         
   4  13   7         13.86         10.68        20.94 o                         
   5  13   7        671.73        729.21        39.62 o                         
   6  13   7        223.39        304.90        38.18 o                         
   7  13   7        422.82        410.56        40.23 o                         
   8  13   7       1628.14       1727.83        60.43 o                         
   9  13   7        923.67        949.72        55.20 o                         
  10  13   7       1045.80       1017.03       103.70 o                         
  11  13   7          2.88         40.21        36.20 o                         
  12  13   7        753.96        802.69       109.03 o                         
   0  14   7       4369.03       4509.86       197.45 o                         
   1  14   7         13.12          2.98        24.74 o                         
   2  14   7        254.37        222.17        36.71 o                         
   3  14   7         20.65         28.89        16.66 o                         
   4  14   7          1.15         -7.39        23.12 o                         
   5  14   7        360.03        247.52        28.21 o                         
   6  14   7        746.21        730.83        50.59 o                         
   7  14   7         35.77         37.67        30.18 o                         
   8  14   7        276.18        268.04        31.17 o                         
   9  14   7        143.55        111.88        41.87 o                         
  10  14   7        238.13        196.99        49.34 o                         
  11  14   7         38.60        -38.94        38.94 o                         
   1  15   7       1928.65       1943.84       136.87 o                         
   2  15   7        486.55        522.01        44.71 o                         
   3  15   7        520.58        441.63        33.37 o                         
   4  15   7        210.76        175.55        26.96 o                         
   5  15   7        589.77        559.27        37.55 o                         
   6  15   7        635.12        577.32        48.30 o                         
   7  15   7         28.87        -31.99        31.99 o                         
   8  15   7        104.59         87.98        31.44 o                         
   9  15   7        369.30        322.20        92.22 o                         
  10  15   7        124.04        149.48        48.16 o                         
   0  16   7       8580.55       8915.82       165.90 o                         
   1  16   7         71.55         29.52        20.92 o                         
   2  16   7       7438.83       7639.48       118.02 o                         
   3  16   7         82.61         69.45        22.76 o                         
   4  16   7       3735.06       3752.31        86.81 o                         
   5  16   7        109.81        105.49        25.54 o                         
   6  16   7       6936.67       7310.61       150.42 o                         
   7  16   7          1.43        -12.44        31.21 o                         
   8  16   7       1528.44       1543.21        77.22 o                         
   9  16   7         79.46         63.36        39.38 o                         
   1  17   7         43.50         18.82        27.12 o                         
   2  17   7         27.81         40.01        28.65 o                         
   3  17   7          1.96         -9.85        24.82 o                         
   4  17   7        788.38        847.11        45.28 o                         
   5  17   7         15.38        -13.75        29.69 o                         
   6  17   7         64.15         46.39        31.02 o                         
   7  17   7        148.13        195.57        38.58 o                         
   8  17   7        375.68        356.41        44.80 o                         
   0  18   7        976.69        912.92        60.84 o                         
   1  18   7          0.62         11.05        23.40 o                         
   2  18   7        547.22        525.00        58.44 o                         
   3  18   7         70.46         65.61        25.16 o                         
   4  18   7         10.08        -21.41        27.70 o                         
   5  18   7          7.64         83.23        32.92 o                         
   6  18   7        124.36        107.17        35.71 o                         
   7  18   7         61.95         96.88        37.86 o                         
   1  19   7        485.51        515.12        37.74 o                         
   2  19   7         13.43          2.03        48.62 o                         
   3  19   7          4.04         35.41        36.06 o                         
   4  19   7        298.87        200.71        44.95 o                         
   5  19   7         37.44         71.39        41.75 o                         
   6  19   7        201.52        155.63        41.79 o                         
   7  19   7         41.76        136.21        59.02 o                         
   0  20   7       1852.89       1745.99       130.94 o                         
   1  20   7         16.19        176.41       128.58 o                         
   2  20   7       2779.93       2791.17       114.96 o                         
   3  20   7          0.45        -51.07        51.07 o                         
   4  20   7        713.47        734.71        66.62 o                         
   5  20   7         25.14         -1.50        49.69 o                         
   6  20   7        817.32        871.67       106.65 o                         
   1  21   7          9.20         16.73        32.42 o                         
   2  21   7         15.01        -59.76        59.76 o                         
   3  21   7        152.56        200.04        63.86 o                         
   4  21   7         13.30         71.61        49.13 o                         
   5  21   7         62.70         92.03        59.87 o                         
   0  22   7        200.91        185.75        63.60 o                         
   1  22   7          0.01         46.33        54.14 o                         
   2  22   7        967.90        904.86       102.65 o                         
   0   0   8      13136.82      13959.95       266.14 o                         
   2   0   8        926.05       1060.99        53.96 o                         
   3   0   8        737.75        527.29        29.11 o                         
   4   0   8      20572.44      22861.74       169.18 o                         
   5   0   8       2082.92       1930.97        46.56 o                         
   6   0   8       1402.66       1645.39        37.36 o                         
   7   0   8      21872.89      22800.26       154.90 o                         
   8   0   8        258.65        342.29        22.60 o                         
   9   0   8         47.95         79.64        16.44 o                         
  10   0   8       4714.38       4860.27       139.42 o                         
  11   0   8       4279.39       4385.54       111.08 o                         
  12   0   8       1837.13       1732.03        71.81 o                         
  13   0   8        619.95        666.64        77.91 o                         
  14   0   8       2069.04       2002.14       131.10 o                         
  15   0   8        207.98        201.64        57.63 o                         
  16   0   8        379.29        307.00        67.38 o                         
   1   1   8      10191.17      10094.16        97.28 o                         
   2   1   8       3739.86       3927.50        92.07 o                         
   3   1   8      18693.86      21632.61       125.97 o                         
   4   1   8        309.07        419.59        34.19 o                         
   5   1   8      10542.23      10425.80       100.72 o                         
   6   1   8       2119.61       2386.43        40.38 o                         
   7   1   8       6918.01       7087.95        66.53 o                         
   8   1   8         39.49         49.42        10.15 o                         
   9   1   8       2187.38       1989.40        40.13 o                         
  10   1   8        388.29        390.69        23.60 o                         
  11   1   8       1927.52       2004.63        51.56 o                         
  12   1   8       1076.94       1094.80        40.71 o                         
  13   1   8        104.89         87.95        24.46 o                         
  14   1   8         55.09         30.12        30.34 o                         
  15   1   8         45.43         85.26        35.32 o                         
  16   1   8         59.81         24.19        51.26 o                         
   0   2   8      40029.95      41207.95       290.31 o                         
   1   2   8       9349.13       9672.49       275.37 o                         
   2   2   8       2742.89       2758.19        51.95 o                         
   3   2   8       1514.97       1646.61        35.04 o                         
   4   2   8         82.07        340.65        53.05 o                         
   5   2   8       4497.33       4650.05        86.44 o                         
   6   2   8       4489.15       4568.25        53.64 o                         
   7   2   8        133.61         89.76        11.95 o                         
   8   2   8         66.99         66.14        15.22 o                         
   9   2   8       7285.16       6744.07        77.18 o                         
  10   2   8        364.22        377.55        25.31 o                         
  11   2   8         57.71         71.02        17.70 o                         
  12   2   8        796.50        763.24        52.78 o                         
  13   2   8         81.41         58.11        23.16 o                         
  14   2   8        170.51        174.37        43.85 o                         
  15   2   8        418.78        392.31        49.06 o                         
  16   2   8        350.60        351.44        50.17 o                         
   1   3   8      23605.23      23209.24       161.78 o                         
   2   3   8       5389.25       6055.71        55.13 o                         
   3   3   8      35015.67      34338.75       251.10 o                         
   4   3   8       1280.00       1254.42        66.68 o                         
   5   3   8      20113.31      20015.90       103.44 o                         
   6   3   8       3888.78       3863.68        66.17 o                         
   7   3   8      11625.78      11777.40        91.15 o                         
   8   3   8       5559.67       5771.29        90.52 o                         
   9   3   8       5481.76       5426.58        73.35 o                         
  10   3   8       1577.99       1654.20        43.35 o                         
  11   3   8       6363.79       6183.49        92.10 o                         
  12   3   8        551.62        549.41        42.11 o                         
  13   3   8        143.33        143.91        27.33 o                         
  14   3   8        246.01        278.47        33.23 o                         
  15   3   8        623.55        684.55        61.39 o                         
  16   3   8        353.91        306.17        71.16 o                         
   0   4   8      10656.90       9873.23       130.46 o                         
   1   4   8       1305.33       1389.32        36.85 o                         
   2   4   8       3862.98       3690.03        44.40 o                         
   3   4   8       1432.41       1704.50        55.63 o                         
   4   4   8       6166.68       6159.35       182.79 o                         
   5   4   8       5510.03       5446.20       103.06 o                         
   6   4   8       4177.17       4423.97        85.73 o                         
   7   4   8       8347.67       8003.16        85.01 o                         
   8   4   8       1685.91       1581.36        38.00 o                         
   9   4   8       3839.11       3830.21        84.45 o                         
  10   4   8         10.69         58.55        27.11 o                         
  11   4   8       5047.16       5168.02       107.66 o                         
  12   4   8          7.55         -6.10        24.01 o                         
  13   4   8        536.19        469.64        49.02 o                         
  14   4   8         34.50         80.94        26.78 o                         
  15   4   8       1537.36       1481.26       103.46 o                         
   1   5   8       9326.35       9791.19        74.70 o                         
   2   5   8        868.88       1090.49       115.29 o                         
   3   5   8        219.71        230.28        32.03 o                         
   4   5   8       1511.49       1522.04        87.48 o                         
   5   5   8       3804.07       4241.50        93.42 o                         
   6   5   8          2.64         33.44        24.70 o                         
   7   5   8       2303.57       2375.06        46.97 o                         
   8   5   8        570.81        589.75        25.04 o                         
   9   5   8       1017.68        941.59        38.90 o                         
  10   5   8        371.56        428.77        37.30 o                         
  11   5   8        607.27        616.44        43.30 o                         
  12   5   8        388.12        375.95        37.57 o                         
  13   5   8         14.71         10.81        26.25 o                         
  14   5   8        271.87        300.16        37.26 o                         
  15   5   8         44.85         71.55        46.86 o                         
   0   6   8        770.97        828.54        22.54 o                         
   1   6   8         17.75          7.18         5.55 o                         
   2   6   8        251.41        179.73        13.76 o                         
   3   6   8       2652.67       2729.51        39.65 o                         
   4   6   8       1195.78       1222.49        38.21 o                         
   5   6   8        577.10        607.72        21.28 o                         
   6   6   8        422.43        467.52        21.37 o                         
   7   6   8       5114.24       5078.27        60.74 o                         
   8   6   8        708.17        619.86        25.46 o                         
   9   6   8       1197.36       1168.67        38.01 o                         
  10   6   8        795.39        825.20        47.35 o                         
  11   6   8         64.17        122.26        30.02 o                         
  12   6   8        841.26        793.24        50.17 o                         
  13   6   8       3383.60       3409.56       100.52 o                         
  14   6   8        309.59        359.02        38.85 o                         
  15   6   8        361.37        368.84        53.00 o                         
   1   7   8      22657.89      22002.62       135.29 o                         
   2   7   8       4151.26       4624.03        66.00 o                         
   3   7   8      22636.82      22224.47       131.36 o                         
   4   7   8       9925.92      10156.71       151.90 o                         
   5   7   8      11166.31      10768.18       132.69 o                         
   6   7   8          8.10          5.82         9.24 o                         
   7   7   8       7250.67       7203.90        69.62 o                         
   8   7   8        652.57        645.76        24.87 o                         
   9   7   8       5038.19       5058.48       103.03 o                         
  10   7   8        708.02        728.71        45.48 o                         
  11   7   8       1292.06       1326.45        60.54 o                         
  12   7   8       1761.88       1896.79        74.31 o                         
  13   7   8        581.37        652.27        49.23 o                         
  14   7   8       1355.20       1403.26        88.24 o                         
  15   7   8        545.46        549.77        88.60 o                         
   0   8   8       7425.81       7142.40       212.33 o                         
   1   8   8       1034.41       1021.17        47.89 o                         
   2   8   8       3413.35       3749.63        53.60 o                         
   3   8   8         51.20         30.02         9.97 o                         
   4   8   8        712.83        687.48        47.23 o                         
   5   8   8       1547.64       1576.88        46.81 o                         
   6   8   8         90.70         93.62        23.88 o                         
   7   8   8       1315.86       1080.22        75.29 o                         
   8   8   8        365.02        401.86        30.06 o                         
   9   8   8        610.91        615.66        36.45 o                         
  10   8   8        990.65        925.45        55.37 o                         
  11   8   8       1988.30       2005.94        73.87 o                         
  12   8   8        359.55        370.75        40.43 o                         
  13   8   8       1572.84       1572.19        72.89 o                         
  14   8   8         37.26         18.01        36.35 o                         
  15   8   8        451.65        383.44        83.78 o                         
   1   9   8          6.39          5.00         7.71 o                         
   2   9   8        831.37        892.06        36.60 o                         
   3   9   8       1420.45       1435.25        34.45 o                         
   4   9   8       3485.26       3288.40        50.37 o                         
   5   9   8      11240.57      10498.76       119.71 o                         
   6   9   8        658.92        631.42        40.94 o                         
   7   9   8       1163.49       1023.79        51.79 o                         
   8   9   8        955.26        984.98        43.40 o                         
   9   9   8        589.64        542.29        40.74 o                         
  10   9   8        363.09        375.38        57.63 o                         
  11   9   8        116.65        114.43        28.70 o                         
  12   9   8        374.97        373.48        41.61 o                         
  13   9   8        674.97        676.77        51.37 o                         
  14   9   8        545.41        504.35        86.17 o                         
  15   9   8        192.89        245.71        75.25 o                         
   0  10   8       5419.56       5047.05       170.67 o                         
   1  10   8        468.77        470.19        19.13 o                         
   2  10   8       1058.12       1399.21        34.88 o                         
   3  10   8        288.32        290.85        22.29 o                         
   4  10   8       4474.65       4565.21       110.57 o                         
   5  10   8         13.46         11.11        20.53 o                         
   6  10   8       4779.41       4676.78       100.98 o                         
   7  10   8       1565.61       1566.44        63.45 o                         
   8  10   8         99.19        126.21        25.56 o                         
   9  10   8        273.35        243.14        29.27 o                         
  10  10   8         25.52         31.37        27.32 o                         
  11  10   8        617.14        582.45        46.88 o                         
  12  10   8        244.92        234.03        36.70 o                         
  13  10   8        554.20        558.36        49.18 o                         
  14  10   8        542.90        475.59        88.76 o                         
   1  11   8      14878.91      14909.34       149.50 o                         
   2  11   8       2111.28       1871.36        63.79 o                         
   3  11   8       7739.08       7450.27        84.88 o                         
   4  11   8       1211.94       1140.36        44.93 o                         
   5  11   8      13506.07      12820.47       197.70 o                         
   6  11   8       1592.32       1658.57        65.45 o                         
   7  11   8       4174.50       3721.99        97.07 o                         
   8  11   8       2230.48       2310.61        66.77 o                         
   9  11   8       1606.80       1690.20        59.96 o                         
  10  11   8       1435.03       1506.33        67.00 o                         
  11  11   8       1911.52       1856.36        76.68 o                         
  12  11   8        287.46        286.00        38.50 o                         
  13  11   8         17.99         80.47        66.06 o                         
   0  12   8        917.97       1067.77       380.67 o                         
   1  12   8         94.84        156.96        45.95 o                         
   2  12   8       1282.08       1223.90        35.92 o                         
   3  12   8       1098.82       1046.06        53.26 o                         
   4  12   8         93.96         75.31        22.36 o                         
   5  12   8         19.54         10.81        20.58 o                         
   6  12   8       1025.57        907.91        70.33 o                         
   7  12   8         41.05         80.03        31.17 o                         
   8  12   8        987.83        979.88        47.27 o                         
   9  12   8        124.00        113.63        26.39 o                         
  10  12   8          1.64         -4.37        27.23 o                         
  11  12   8          4.10         50.83        28.95 o                         
  12  12   8          2.34         46.02        39.93 o                         
   1  13   8        987.39        863.95        57.06 o                         
   2  13   8         39.53         68.18        35.12 o                         
   3  13   8       5620.59       5763.47       120.01 o                         
   4  13   8        836.70        888.76        41.83 o                         
   5  13   8        364.43        327.64        30.66 o                         
   6  13   8        505.05        546.67        44.03 o                         
   7  13   8        564.71        608.27        48.79 o                         
   8  13   8        195.25        188.32        28.35 o                         
   9  13   8       3135.10       3300.43        85.87 o                         
  10  13   8        240.12        322.65        43.09 o                         
  11  13   8       1677.61       1815.12       104.71 o                         
  12  13   8        479.43        426.13        90.51 o                         
   0  14   8       4226.31       4256.92       107.00 o                         
   1  14   8        669.29        601.37        46.72 o                         
   2  14   8       6462.79       6193.71       134.42 o                         
   3  14   8         17.76         40.60        19.31 o                         
   4  14   8        819.47        877.97        43.48 o                         
   5  14   8         14.85         31.97        21.50 o                         
   6  14   8        501.99        521.78        45.21 o                         
   7  14   8       1525.54       1468.49        70.52 o                         
   8  14   8        636.32        657.29        42.12 o                         
   9  14   8        723.58        717.06        45.64 o                         
  10  14   8        250.27        255.04        51.07 o                         
  11  14   8       1475.19       1474.26       143.08 o                         
   1  15   8       6875.37       7288.97       113.27 o                         
   2  15   8       1414.93       1366.57        67.93 o                         
   3  15   8       1370.87       1447.65        60.40 o                         
   4  15   8          5.82         29.45        22.83 o                         
   5  15   8       2767.94       2848.43        76.43 o                         
   6  15   8         69.15         23.21        30.50 o                         
   7  15   8       1929.35       1776.08        78.73 o                         
   8  15   8        265.50        197.88        52.19 o                         
   9  15   8        438.11        442.35        47.98 o                         
  10  15   8        197.61        170.46        53.65 o                         
   0  16   8        806.45        779.62        78.30 o                         
   1  16   8         81.72         60.34        22.48 o                         
   2  16   8       1577.00       1654.02        75.77 o                         
   3  16   8        172.93        228.13        32.21 o                         
   4  16   8        145.79        121.55        25.03 o                         
   5  16   8         83.72        110.53        25.87 o                         
   6  16   8        317.34        332.14        41.47 o                         
   7  16   8         12.03         22.03        32.05 o                         
   8  16   8        187.45        161.01        37.83 o                         
   9  16   8        741.79        762.98        61.44 o                         
   1  17   8       2734.39       2767.06        68.82 o                         
   2  17   8        341.87        375.49        37.71 o                         
   3  17   8       1159.08       1137.57        56.98 o                         
   4  17   8          9.34         -2.05        26.72 o                         
   5  17   8       2902.87       3059.19        82.32 o                         
   6  17   8         12.09         25.81        44.28 o                         
   7  17   8        945.95       1013.08       100.33 o                         
   8  17   8        101.48        131.88        40.82 o                         
   0  18   8        416.75        471.51        87.77 o                         
   1  18   8          1.91         12.76        25.73 o                         
   2  18   8        492.94        482.24        40.94 o                         
   3  18   8        829.02        859.76        53.25 o                         
   4  18   8        372.95        388.30        51.06 o                         
   5  18   8        137.82        121.90        32.58 o                         
   6  18   8        153.57         94.03        32.62 o                         
   7  18   8        225.26        251.34        46.95 o                         
   1  19   8          5.88         12.40        29.68 o                         
   2  19   8         36.48         55.95        35.40 o                         
   3  19   8        435.73        436.12        52.82 o                         
   4  19   8        800.25        763.05        65.87 o                         
   5  19   8         17.45         95.43        61.88 o                         
   6  19   8        260.38        249.69        68.78 o                         
   0  20   8        735.62        692.60        88.39 o                         
   1  20   8        203.41        261.79        48.71 o                         
   2  20   8        273.34        291.52        42.24 o                         
   3  20   8        316.04        243.40        48.33 o                         
   4  20   8        686.89        743.06        68.24 o                         
   5  20   8         60.41         53.27        56.46 o                         
   1  21   8       2318.22       2290.69       152.56 o                         
   2  21   8         44.91        172.34        70.01 o                         
   3  21   8       1080.30       1122.44       111.12 o                         
   4  21   8         59.95        111.75        59.44 o                         
   1   1   9      19960.52      19903.74       133.21 o                         
   2   1   9          3.55         26.10        11.92 o                         
   3   1   9      18036.03      17356.65       109.11 o                         
   4   1   9        255.47        317.21        19.80 o                         
   5   1   9      13305.05      13517.07        87.09 o                         
   6   1   9        166.45        148.28        11.16 o                         
   7   1   9       8935.04       8287.71        74.68 o                         
   8   1   9        574.78        583.56        20.16 o                         
   9   1   9       5346.52       5098.84        73.56 o                         
  10   1   9       1516.41       1456.42        44.44 o                         
  11   1   9       2102.15       2137.97        55.32 o                         
  12   1   9        324.54        313.56        31.75 o                         
  13   1   9        595.19        598.40        54.05 o                         
  14   1   9        583.59        528.67        52.27 o                         
  15   1   9        246.21        233.72        44.10 o                         
  16   1   9        554.15        500.37        70.30 o                         
   0   2   9       9974.08      10166.55       146.55 o                         
   1   2   9       1627.55       1658.35        34.04 o                         
   2   2   9      23037.23      24655.23       242.86 o                         
   3   2   9        154.52        318.95        22.99 o                         
   4   2   9      18227.48      18140.29        95.95 o                         
   5   2   9       1134.59       1090.07        28.06 o                         
   6   2   9        392.36        420.91        29.98 o                         
   7   2   9       4018.42       4178.95        58.77 o                         
   8   2   9       3597.27       3463.80        58.62 o                         
   9   2   9       1207.41       1190.06        49.14 o                         
  10   2   9       1447.71       1487.99        42.68 o                         
  11   2   9       5095.90       5246.75        82.16 o                         
  12   2   9         18.09         53.61        25.29 o                         
  13   2   9       2271.26       2181.07        91.43 o                         
  14   2   9        423.38        433.08        49.58 o                         
  15   2   9       1914.29       1763.85        91.60 o                         
  16   2   9         85.26         44.63        32.50 o                         
   1   3   9        136.12        144.76        12.76 o                         
   2   3   9         17.61         19.77         9.75 o                         
   3   3   9       4113.06       4982.41       167.44 o                         
   4   3   9        369.83        335.52        15.42 o                         
   5   3   9        853.81        839.28        24.35 o                         
   6   3   9       3213.61       3510.81        48.09 o                         
   7   3   9       1527.79       1376.35        31.81 o                         
   8   3   9        581.80        625.65        31.13 o                         
   9   3   9        320.65        286.48        26.44 o                         
  10   3   9        967.53        995.73        48.73 o                         
  11   3   9        533.73        507.57        40.78 o                         
  12   3   9         81.30         62.00        26.70 o                         
  13   3   9          9.40         38.24        23.98 o                         
  14   3   9         91.80         87.41        60.32 o                         
  15   3   9          7.37        -25.09        29.31 o                         
   0   4   9       3621.45       3671.83        85.85 o                         
   1   4   9       1044.20       1199.92        31.73 o                         
   2   4   9       4746.49       4581.25        66.59 o                         
   3   4   9        246.34        211.13        15.62 o                         
   4   4   9        699.63        732.08        76.08 o                         
   5   4   9       1946.93       1881.59        33.87 o                         
   6   4   9         34.42         39.89         9.86 o                         
   7   4   9       7329.19       7286.56        92.55 o                         
   8   4   9         17.68         34.01        16.92 o                         
   9   4   9       2020.08       1913.32        63.32 o                         
  10   4   9         32.00         45.98        40.36 o                         
  11   4   9       1051.85       1065.04        55.25 o                         
  12   4   9        441.33        415.91        38.60 o                         
  13   4   9        134.29        135.82        36.41 o                         
  14   4   9         79.24         70.92        26.72 o                         
  15   4   9         17.40         14.37        32.27 o                         
   1   5   9      16976.87      14405.20       173.85 o                         
   2   5   9       1712.09       1636.28        64.31 o                         
   3   5   9       8175.84       7279.97        97.40 o                         
   4   5   9       2023.75       2110.67        67.55 o                         
   5   5   9      27147.17      25972.43       233.48 o                         
   6   5   9        979.62       1014.38        43.36 o                         
   7   5   9      17092.75      17385.87       211.40 o                         
   8   5   9       8766.01       8345.10        86.78 o                         
   9   5   9       2282.75       2240.28        58.33 o                         
  10   5   9         24.82         29.47        23.94 o                         
  11   5   9       6066.08       6146.93       120.41 o                         
  12   5   9       1121.48       1168.86        58.21 o                         
  13   5   9       1244.04       1299.26        63.86 o                         
  14   5   9       4462.49       4294.71       111.02 o                         
  15   5   9        945.29       1055.76       113.72 o                         
   0   6   9       1127.05        807.29        33.41 o                         
   1   6   9       5348.13       5371.59       112.25 o                         
   2   6   9       2835.05       2383.40        45.51 o                         
   3   6   9        532.79        513.58        21.69 o                         
   4   6   9       2063.83       1926.62        68.10 o                         
   5   6   9        467.55        445.46        17.57 o                         
   6   6   9        893.41        840.27        26.50 o                         
   7   6   9         87.85        112.17        13.79 o                         
   8   6   9        323.09        349.12        20.72 o                         
   9   6   9       1766.01       1607.68        60.84 o                         
  10   6   9         54.60         66.75        25.38 o                         
  11   6   9       2303.59       2178.57        75.75 o                         
  12   6   9        330.49        352.66        37.35 o                         
  13   6   9        913.50        910.78        56.12 o                         
  14   6   9        665.49        591.36        61.73 o                         
  15   6   9       1142.89       1084.84       111.79 o                         
   1   7   9          0.43          8.85         5.75 o                         
   2   7   9          8.44         17.50         6.35 o                         
   3   7   9        622.20        682.29        29.05 o                         
   4   7   9       4121.83       3802.07        77.58 o                         
   5   7   9          0.33         20.34        22.70 o                         
   6   7   9       1065.14       1021.21        28.93 o                         
   7   7   9        216.05        222.57        22.78 o                         
   8   7   9       2548.62       2405.10        45.43 o                         
   9   7   9        318.03        357.12        29.65 o                         
  10   7   9         72.66         59.22        24.82 o                         
  11   7   9        414.51        476.28        42.40 o                         
  12   7   9          2.20         54.24        29.27 o                         
  13   7   9        128.00         82.75        28.53 o                         
  14   7   9        170.39        216.93       120.87 o                         
  15   7   9          3.26         10.71        52.83 o                         
   0   8   9        830.62        748.41        23.63 o                         
   1   8   9       1954.53       2161.48        31.00 o                         
   2   8   9       3258.35       3303.64        55.31 o                         
   3   8   9        293.28        342.18        39.62 o                         
   4   8   9       1851.30       1982.10        58.88 o                         
   5   8   9       2615.02       2503.60        59.16 o                         
   6   8   9         28.30         22.66        22.63 o                         
   7   8   9       4860.94       4443.64       135.84 o                         
   8   8   9       3454.28       3514.40        76.06 o                         
   9   8   9       1843.01       1814.31        57.68 o                         
  10   8   9       5077.39       5052.82       113.65 o                         
  11   8   9        413.64        442.02        41.94 o                         
  12   8   9        103.04        121.71        32.41 o                         
  13   8   9       1380.03       1381.36        69.57 o                         
  14   8   9        237.59        208.62        50.38 o                         
  15   8   9        949.99        981.56       114.21 o                         
   1   9   9       8666.94       8062.82        84.16 o                         
   2   9   9          4.93          8.21        14.58 o                         
   3   9   9       3472.59       3257.77        57.05 o                         
   4   9   9       5559.64       5053.34       162.94 o                         
   5   9   9       2848.03       2573.69        61.87 o                         
   6   9   9          5.69          8.85        23.95 o                         
   7   9   9       3932.30       4034.12        95.95 o                         
   8   9   9       2934.72       2971.24        72.69 o                         
   9   9   9       4812.95       4883.53        95.06 o                         
  10   9   9       4720.42       4801.46       112.37 o                         
  11   9   9        913.27        947.71        55.35 o                         
  12   9   9       1097.91       1146.95        62.88 o                         
  13   9   9         27.87         50.60        32.07 o                         
  14   9   9        602.02        611.88        64.00 o                         
  15   9   9        184.70         69.02        57.87 o                         
   0  10   9       2538.07       2629.39       123.19 o                         
   1  10   9          1.03          1.19        10.94 o                         
   2  10   9         16.30         38.82        12.10 o                         
   3  10   9       1456.98       1592.77        41.77 o                         
   4  10   9        423.07        407.89        19.20 o                         
   5  10   9         43.11         32.66        20.23 o                         
   6  10   9       1265.48       1183.73        54.50 o                         
   7  10   9       2380.25       2197.45        73.45 o                         
   8  10   9       2004.06       2036.10        62.79 o                         
   9  10   9        461.90        433.13        37.55 o                         
  10  10   9       1127.05       1146.78        60.69 o                         
  11  10   9        140.99        181.55        47.64 o                         
  12  10   9        220.96        212.45        35.77 o                         
  13  10   9        120.57        125.58        41.26 o                         
  14  10   9         69.92         49.79        60.06 o                         
   1  11   9        292.91        407.27        77.20 o                         
   2  11   9        667.06        774.05        28.16 o                         
   3  11   9        188.31        255.19        23.87 o                         
   4  11   9       1782.23       1864.11        41.64 o                         
   5  11   9       4434.94       4590.00        86.14 o                         
   6  11   9        703.72        654.63        45.63 o                         
   7  11   9        256.46        270.27        35.37 o                         
   8  11   9       1764.08       1801.18        61.06 o                         
   9  11   9         41.79         39.73        22.69 o                         
  10  11   9       1029.43       1098.87        59.57 o                         
  11  11   9        209.03        260.93        38.10 o                         
  12  11   9        371.36        411.48        45.32 o                         
  13  11   9        891.11        870.33       115.15 o                         
   0  12   9        253.26         96.71        44.23 o                         
   1  12   9        632.31        604.25        28.04 o                         
   2  12   9        626.05        720.33        34.59 o                         
   3  12   9       2762.37       2831.17        61.33 o                         
   4  12   9        749.93        831.64        49.73 o                         
   5  12   9       2162.84       2188.82        62.72 o                         
   6  12   9        387.21        506.06        43.98 o                         
   7  12   9       1281.45       1210.47        61.37 o                         
   8  12   9       1398.48       1356.07        61.18 o                         
   9  12   9       1366.68       1478.62        59.51 o                         
  10  12   9       1100.52       1070.41        62.48 o                         
  11  12   9       4082.94       4348.22       118.89 o                         
  12  12   9        905.14        801.01       111.77 o                         
   1  13   9       4772.27       5004.01       330.67 o                         
   2  13   9        316.48        276.18        37.22 o                         
   3  13   9       2450.00       2432.93        59.42 o                         
   4  13   9       1569.42       1549.46        54.07 o                         
   5  13   9       2455.11       2463.08        78.36 o                         
   6  13   9       1818.98       1516.94        66.66 o                         
   7  13   9       1054.88       1007.02        66.86 o                         
   8  13   9          4.20         24.54        29.63 o                         
   9  13   9        493.12        560.69        41.27 o                         
  10  13   9          4.52        -29.87        29.87 o                         
  11  13   9       1683.24       1679.77       100.90 o                         
   0  14   9         20.57          6.93        27.32 o                         
   1  14   9       1757.40       1769.42        74.92 o                         
   2  14   9        715.86        775.87        53.67 o                         
   3  14   9        289.61        249.49        37.21 o                         
   4  14   9         27.09         -4.67        21.91 o                         
   5  14   9         56.40         38.14        23.06 o                         
   6  14   9         89.86         61.51        28.45 o                         
   7  14   9        298.35        245.55        37.09 o                         
   8  14   9          2.30         49.73        32.29 o                         
   9  14   9          1.24          2.67        25.55 o                         
  10  14   9         58.87         87.95        45.64 o                         
  11  14   9        166.41         35.84        71.82 o                         
   1  15   9       4547.31       4725.51       129.20 o                         
   2  15   9          8.15          7.35        27.54 o                         
   3  15   9       3720.03       3639.19       111.59 o                         
   4  15   9        122.71        102.27        27.25 o                         
   5  15   9       1691.39       1785.11        62.81 o                         
   6  15   9         69.22         96.20        31.69 o                         
   7  15   9       1136.65       1106.75        65.12 o                         
   8  15   9        250.16        241.58        39.86 o                         
   9  15   9       2267.65       2224.43        91.77 o                         
  10  15   9        866.06        844.01       117.76 o                         
   0  16   9        253.97        293.76        38.58 o                         
   1  16   9       1462.37       1516.72        50.16 o                         
   2  16   9       2030.25       1918.93        81.84 o                         
   3  16   9        255.63        240.22        31.80 o                         
   4  16   9        742.65        775.74        48.81 o                         
   5  16   9         39.53         43.33        24.59 o                         
   6  16   9       1936.55       2081.77        84.71 o                         
   7  16   9       3706.56       3885.53       170.99 o                         
   8  16   9       1889.43       1841.74        84.40 o                         
   9  16   9       2221.22       2175.28       116.63 o                         
   1  17   9        403.34        417.53        38.69 o                         
   2  17   9          8.08         -4.78        28.62 o                         
   3  17   9       1074.34       1002.23        55.29 o                         
   4  17   9          7.63        -16.12        26.26 o                         
   5  17   9        469.15        438.88        37.37 o                         
   6  17   9         41.67         23.24        49.46 o                         
   7  17   9        324.98        277.30        40.30 o                         
   8  17   9        107.90         69.76        60.86 o                         
   0  18   9          3.21        -11.02        46.60 o                         
   1  18   9        115.37         71.35        26.85 o                         
   2  18   9         20.51        -10.06        26.24 o                         
   3  18   9        150.66        229.54        45.19 o                         
   4  18   9        279.51        233.73        34.78 o                         
   5  18   9        172.23        116.21        39.82 o                         
   6  18   9          7.00         12.60        31.50 o                         
   7  18   9         74.34         50.05        55.20 o                         
   1  19   9       4421.23       4744.12       205.06 o                         
   2  19   9         54.65         23.91        27.08 o                         
   3  19   9       3410.54       3707.47       131.22 o                         
   4  19   9         24.23         12.48        50.15 o                         
   5  19   9       4248.42       4252.31       146.29 o                         
   6  19   9        135.41         36.06        43.78 o                         
   0  20   9         15.26        -48.68        49.14 o                         
   1  20   9          8.16         29.69        83.91 o                         
   2  20   9        301.79        444.94       189.62 o                         
   3  20   9        813.05        760.13        78.31 o                         
   4  20   9         75.31        -54.90        54.90 o                         
   5  20   9        788.28        875.13       103.69 o                         
   2  21   9        212.49        142.03        60.47 o                         
   3  21   9         73.16         71.82        69.05 o                         
   4  21   9          1.81         28.57        47.83 o                         
   0   0  10      19542.07      17812.18       171.99 o                         
   1   0  10       6470.97       6557.55        79.37 o                         
   2   0  10      15994.93      15910.19       248.55 o                         
   3   0  10       3695.97       4377.72       110.37 o                         
   4   0  10       7034.26       6721.17       137.32 o                         
   5   0  10         36.49         70.90        14.97 o                         
   6   0  10       7092.06       7045.72       195.80 o                         
   7   0  10        203.23        185.04        18.59 o                         
   8   0  10      19909.81      19391.93       362.61 o                         
   9   0  10        881.17        867.63        35.89 o                         
  10   0  10       7180.92       7284.17       137.88 o                         
  11   0  10         15.92        -26.08        26.08 o                         
  12   0  10       1461.05       1344.55        65.80 o                         
  13   0  10        166.66        179.66        56.43 o                         
  14   0  10       1409.77       1391.89       113.48 o                         
  15   0  10         20.62         54.97        51.71 o                         
  16   0  10         12.68        -17.60        50.43 o                         
   1   1  10      16355.93      18598.00       189.51 o                         
   2   1  10      20063.69      20590.39       289.22 o                         
   3   1  10      21824.42      25487.30       202.57 o                         
   4   1  10       3078.05       3466.16       138.18 o                         
   5   1  10          7.03         44.19         9.69 o                         
   6   1  10        137.90        172.78        12.74 o                         
   7   1  10         10.00         12.05        11.81 o                         
   8   1  10      14199.58      13145.43       126.60 o                         
   9   1  10       3068.41       2979.75        57.16 o                         
  10   1  10       2253.97       2108.00        76.37 o                         
  11   1  10        851.33        900.56        35.19 o                         
  12   1  10        377.92        362.08        41.56 o                         
  13   1  10        744.02        791.51        65.30 o                         
  14   1  10       2200.52       2043.74        96.14 o                         
  15   1  10        117.62         85.80        42.08 o                         
  16   1  10        349.11        350.91        70.22 o                         
   0   2  10       3702.26       3707.84        57.92 o                         
   1   2  10       1485.72       1671.22        50.86 o                         
   2   2  10      10990.92      12761.38       108.82 o                         
   3   2  10       1236.51       1362.34        33.11 o                         
   4   2  10       4089.04       4531.65       169.47 o                         
   5   2  10          6.77         23.12        10.99 o                         
   6   2  10         60.91         83.88        12.89 o                         
   7   2  10          0.10         -5.54        14.58 o                         
   8   2  10         80.59         64.67        12.20 o                         
   9   2  10        167.26        176.57        26.40 o                         
  10   2  10        137.61        133.11        22.60 o                         
  11   2  10          2.60         -3.02        24.23 o                         
  12   2  10         41.71         42.43        24.57 o                         
  13   2  10        523.68        446.86        38.46 o                         
  14   2  10       1122.24       1070.10        71.63 o                         
  15   2  10          2.53         22.78        32.44 o                         
  16   2  10         54.43         15.21        45.34 o                         
   1   3  10          5.55         36.01        21.50 o                         
   2   3  10        187.18        263.08        24.19 o                         
   3   3  10       1369.00       1542.03        34.14 o                         
   4   3  10        708.75        564.84        17.08 o                         
   5   3  10      16190.30      16469.38        95.96 o                         
   6   3  10        619.31        576.71        22.50 o                         
   7   3  10       5550.37       5486.08        94.73 o                         
   8   3  10         36.67         26.51        11.52 o                         
   9   3  10        294.61        275.22        27.90 o                         
  10   3  10        339.00        335.24        33.44 o                         
  11   3  10          2.31         -5.49        24.74 o                         
  12   3  10       2285.48       2486.43        80.02 o                         
  13   3  10        221.05        198.68        32.73 o                         
  14   3  10       1837.88       1751.07        89.92 o                         
  15   3  10          8.95        -25.02        34.62 o                         
   0   4  10      23074.19      21949.08       224.81 o                         
   1   4  10       4120.30       4390.93        74.95 o                         
   2   4  10      19839.76      19777.95       163.57 o                         
   3   4  10         66.21         56.50        11.84 o                         
   4   4  10      33704.59      33933.18       261.31 o                         
   5   4  10         25.69         11.04        12.98 o                         
   6   4  10      11157.47      10835.95        77.57 o                         
   7   4  10       2184.14       2056.24        32.33 o                         
   8   4  10      12947.13      12950.34       123.02 o                         
   9   4  10         61.91         89.01        26.15 o                         
  10   4  10       3863.43       3675.60        90.59 o                         
  11   4  10          6.60        -11.93        25.33 o                         
  12   4  10       3564.44       3585.10        97.85 o                         
  13   4  10         90.61         55.73        27.62 o                         
  14   4  10       4640.26       4523.17       141.00 o                         
  15   4  10         49.06         97.69        35.64 o                         
   1   5  10        546.45        602.23        22.51 o                         
   2   5  10        361.71        436.03        19.10 o                         
   3   5  10       3268.83       3717.24       114.33 o                         
   4   5  10       6076.46       6417.90        89.35 o                         
   5   5  10       6969.46       6729.73       235.21 o                         
   6   5  10         12.85          8.83        20.14 o                         
   7   5  10         48.52         70.85        19.31 o                         
   8   5  10       1359.23       1275.76        35.90 o                         
   9   5  10        347.49        299.40        21.55 o                         
  10   5  10          4.64         10.70        26.23 o                         
  11   5  10          0.17         31.44        47.19 o                         
  12   5  10         74.97         72.36        26.44 o                         
  13   5  10          0.01        -29.79        29.79 o                         
  14   5  10        432.49        486.90        56.90 o                         
  15   5  10         49.97        122.52        53.74 o                         
   0   6  10      18701.50      18639.04       135.03 o                         
   1   6  10        367.52        553.53        18.00 o                         
   2   6  10      15617.96      14801.95       197.79 o                         
   3   6  10          0.19         64.48        98.27 o                         
   4   6  10       9932.94       9575.02        68.50 o                         
   5   6  10        710.13        700.29        24.26 o                         
   6   6  10       5274.36       5075.09        80.90 o                         
   7   6  10       1295.91       1267.29        32.51 o                         
   8   6  10       1178.59       1177.15        33.65 o                         
   9   6  10         95.39         85.87        22.14 o                         
  10   6  10        718.87        756.71        47.57 o                         
  11   6  10        229.13        271.37        35.57 o                         
  12   6  10        519.78        489.18        44.10 o                         
  13   6  10         38.96          7.53        30.55 o                         
  14   6  10         20.14         -7.27        36.58 o                         
   1   7  10       4227.42       4448.98        70.14 o                         
   2   7  10         52.42         74.14         6.88 o                         
   3   7  10          6.52         31.80        16.58 o                         
   4   7  10       1480.60       1428.73        32.44 o                         
   5   7  10        867.15        849.91        56.62 o                         
   6   7  10         31.08         30.01        12.42 o                         
   7   7  10       2447.35       2506.78        45.50 o                         
   8   7  10        476.48        525.09        34.49 o                         
   9   7  10         17.68         26.39        21.34 o                         
  10   7  10       4802.93       4777.49       109.29 o                         
  11   7  10         13.05         23.12        27.66 o                         
  12   7  10       2216.33       2268.94        83.36 o                         
  13   7  10        266.83        261.72        38.06 o                         
  14   7  10       1869.00       1898.43        82.75 o                         
  15   7  10        160.88        126.08        60.67 o                         
   0   8  10      13624.75      12997.07        92.62 o                         
   1   8  10       4445.41       4459.81        43.76 o                         
   2   8  10       4848.23       4667.97        82.52 o                         
   3   8  10        275.11        243.89        17.65 o                         
   4   8  10      13220.22      12038.57       259.43 o                         
   5   8  10        316.25        256.08        28.73 o                         
   6   8  10       7077.99       6838.61       117.15 o                         
   7   8  10        132.86        117.84        10.29 o                         
   8   8  10       6341.16       6416.32       103.95 o                         
   9   8  10       1513.55       1497.09        55.17 o                         
  10   8  10       5845.93       5979.77       125.03 o                         
  11   8  10        171.33        151.66        32.56 o                         
  12   8  10       1462.45       1535.93        70.88 o                         
  13   8  10          3.35         17.94        28.72 o                         
  14   8  10       1119.50       1104.21        81.83 o                         
  15   8  10         63.34        158.31        68.92 o                         
   1   9  10         12.48         12.80         8.09 o                         
   2   9  10        177.87        179.69        25.15 o                         
   3   9  10       2151.49       2411.32        49.25 o                         
   4   9  10          1.19         21.17        14.38 o                         
   5   9  10        177.45        204.32        25.86 o                         
   6   9  10         95.81         36.17        42.17 o                         
   7   9  10          8.60         35.70        26.24 o                         
   8   9  10         51.41         71.76        23.83 o                         
   9   9  10       1417.15       1282.21        53.72 o                         
  10   9  10        398.74        360.69        40.65 o                         
  11   9  10        259.03        273.65        38.54 o                         
  12   9  10          1.09         12.87        30.46 o                         
  13   9  10         24.88         11.97        28.72 o                         
  14   9  10        193.80        229.76        49.59 o                         
   0  10  10      13183.21      13151.13       278.30 o                         
   1  10  10       2078.55       1942.06        59.16 o                         
   2  10  10      24314.84      24875.54       171.69 o                         
   3  10  10          2.81         -4.81        12.24 o                         
   4  10  10      11435.13      11204.47        94.39 o                         
   5  10  10       1322.07       1203.47        45.89 o                         
   6  10  10       7308.40       7269.97       130.32 o                         
   7  10  10         21.64        -20.61        29.84 o                         
   8  10  10       7427.28       7330.73       140.63 o                         
   9  10  10        998.14        986.96        48.43 o                         
  10  10  10       1211.27       1101.53        59.77 o                         
  11  10  10       1030.21       1028.45        60.37 o                         
  12  10  10       1551.67       1795.88        80.42 o                         
  13  10  10         20.17        -38.88        41.86 o                         
  14  10  10        235.72        227.43        75.13 o                         
   1  11  10       3588.50       3250.39       150.15 o                         
   2  11  10          7.15         -4.66        14.98 o                         
   3  11  10       4438.77       4428.17        72.62 o                         
   4  11  10       3538.69       3662.20        59.50 o                         
   5  11  10        186.85        169.64        24.47 o                         
   6  11  10       1246.91       1155.33        56.64 o                         
   7  11  10         19.69         32.86        25.72 o                         
   8  11  10       4807.90       5238.25       119.10 o                         
   9  11  10        501.65        563.40        40.41 o                         
  10  11  10       2335.94       2469.76        76.14 o                         
  11  11  10        465.92        438.45        47.00 o                         
  12  11  10       1103.02       1149.15        68.10 o                         
  13  11  10         49.08         -0.36        61.00 o                         
   0  12  10         28.56        -41.25        47.52 o                         
   1  12  10         30.30        -23.59        73.44 o                         
   2  12  10        553.50        578.26        31.52 o                         
   3  12  10         81.81         71.25        17.76 o                         
   4  12  10        375.14        348.45        40.93 o                         
   5  12  10        238.82        220.46        28.42 o                         
   6  12  10        187.03        207.46        38.87 o                         
   7  12  10          9.14         11.23        28.54 o                         
   8  12  10        932.30        931.23        59.74 o                         
   9  12  10         32.23         40.03        25.94 o                         
  10  12  10        421.91        448.51        39.94 o                         
  11  12  10          9.31         11.97        35.57 o                         
  12  12  10        159.95        203.84        75.43 o                         
   1  13  10       1347.06       1236.11        61.03 o                         
   2  13  10         16.70         29.16        27.85 o                         
   3  13  10         93.94         64.50        16.85 o                         
   4  13  10        900.05        950.80        60.50 o                         
   5  13  10         13.69         52.74        23.84 o                         
   6  13  10       1662.77       1583.57        69.00 o                         
   7  13  10         98.01         88.79        30.16 o                         
   8  13  10         18.58         14.24        27.81 o                         
   9  13  10          0.96         39.12        24.70 o                         
  10  13  10        431.79        455.21        39.37 o                         
  11  13  10         12.77         23.22        43.39 o                         
   0  14  10       7438.09       8253.82       663.68 o                         
   1  14  10        225.17        260.92        36.81 o                         
   2  14  10      14324.65      14068.44       208.94 o                         
   3  14  10        446.13        469.31        46.84 o                         
   4  14  10       6019.63       5961.75       119.85 o                         
   5  14  10          2.04        -24.06        24.06 o                         
   6  14  10       4121.08       4336.40        95.16 o                         
   7  14  10        143.55        143.78        33.53 o                         
   8  14  10       3852.85       4293.46       119.79 o                         
   9  14  10          3.27         33.34        25.65 o                         
  10  14  10       2171.16       2208.51        92.70 o                         
   1  15  10       1582.68       1703.96        63.95 o                         
   2  15  10        636.34        633.58        60.77 o                         
   3  15  10        155.10        167.49        62.04 o                         
   4  15  10        997.85        964.13        53.05 o                         
   5  15  10        956.16        917.39        53.65 o                         
   6  15  10        212.01        250.85        32.22 o                         
   7  15  10         31.76         29.61        29.58 o                         
   8  15  10        121.41        114.12        37.29 o                         
   9  15  10        103.59         60.23        35.48 o                         
   0  16  10          4.36         58.30        37.36 o                         
   1  16  10          2.63         12.49        20.22 o                         
   2  16  10        324.60        364.35        77.70 o                         
   3  16  10        116.20        123.45        34.99 o                         
   4  16  10          7.22         28.23        25.86 o                         
   5  16  10         46.36         83.80        26.45 o                         
   6  16  10        411.24        406.10        36.92 o                         
   7  16  10        768.84        662.25        55.29 o                         
   8  16  10        262.91        238.40        43.22 o                         
   9  16  10        220.45        226.72        70.73 o                         
   1  17  10         51.32          2.54        26.42 o                         
   2  17  10        188.99        173.70        37.60 o                         
   3  17  10        102.59        139.67        32.10 o                         
   4  17  10          6.62          2.32        27.11 o                         
   5  17  10        114.46        101.82        29.65 o                         
   6  17  10       3080.72       3128.01       122.81 o                         
   7  17  10         32.61         -4.48        31.23 o                         
   8  17  10       1798.60       1894.53       147.16 o                         
   0  18  10       3977.60       4127.81       190.37 o                         
   1  18  10         25.61          4.73        24.74 o                         
   2  18  10       3615.08       3611.76       139.59 o                         
   3  18  10        152.77        152.45        32.44 o                         
   4  18  10       3850.66       3958.88       109.00 o                         
   5  18  10        187.63        154.00        43.29 o                         
   6  18  10       2633.32       2693.32       118.05 o                         
   7  18  10        116.47        198.75        65.90 o                         
   1  19  10          8.66         15.69        36.84 o                         
   2  19  10       1160.75       1330.68        59.38 o                         
   3  19  10        286.85        269.16        49.47 o                         
   4  19  10          3.67         25.64        36.12 o                         
   5  19  10        152.45        202.84        64.89 o                         
   6  19  10         15.64         12.93        52.30 o                         
   0  20  10         93.85         60.45        55.99 o                         
   1  20  10          0.67        -16.82        40.68 o                         
   2  20  10        220.55        295.00        59.72 o                         
   3  20  10         28.89         23.34        58.15 o                         
   4  20  10        467.70        320.44        68.16 o                         
   5  20  10         66.80        106.20        61.69 o                         
   1  21  10          1.28         58.59        55.06 o                         
   2  21  10        202.68         79.28        59.34 o                         
   3  21  10        191.72        343.58        91.51 o                         
   4  21  10        538.48        607.89        86.54 o                         
   1   1  11      11315.84      11618.85       145.34 o                         
   2   1  11       2507.48       2661.44       103.75 o                         
   3   1  11      13348.56      13121.22       289.85 o                         
   4   1  11         12.59          2.13        13.61 o                         
   5   1  11       3765.21       3530.66        71.18 o                         
   6   1  11        100.26         91.98        11.73 o                         
   7   1  11       8528.12       8472.55        89.57 o                         
   8   1  11       2415.94       2330.58        58.19 o                         
   9   1  11       3938.69       3998.59       147.04 o                         
  10   1  11       1635.20       1646.06        59.31 o                         
  11   1  11       3708.10       3657.23        91.36 o                         
  12   1  11        865.99        796.14        47.08 o                         
  13   1  11        697.49        690.22        58.03 o                         
  14   1  11       1212.24       1205.45        76.28 o                         
  15   1  11        257.36        250.28        46.34 o                         
  16   1  11        537.52        373.14        75.22 o                         
   0   2  11      21604.19      20905.70       220.28 o                         
   1   2  11       1009.53       1135.66        65.50 o                         
   2   2  11       7748.67       6652.93       318.04 o                         
   3   2  11       1720.62       1659.95       100.07 o                         
   4   2  11      11913.04      11688.14       111.57 o                         
   5   2  11          9.87         16.81         9.01 o                         
   6   2  11      12369.07      11721.50        89.94 o                         
   7   2  11        169.03        157.21        27.32 o                         
   8   2  11       4960.06       4890.32        67.72 o                         
   9   2  11         32.21         48.61        23.47 o                         
  10   2  11        576.57        570.25        40.62 o                         
  11   2  11        542.18        527.63        39.13 o                         
  12   2  11        159.27        143.72        29.44 o                         
  13   2  11       2081.52       1996.31       116.64 o                         
  14   2  11        688.17        607.61        58.25 o                         
  15   2  11       1347.49       1264.13        80.89 o                         
  16   2  11         99.65         99.76        50.78 o                         
   1   3  11        794.19        787.31        34.35 o                         
   2   3  11        228.24        244.79        21.86 o                         
   3   3  11       1214.12       1173.25        58.22 o                         
   4   3  11       1949.34       1832.18        55.86 o                         
   5   3  11       3557.47       3603.21        87.95 o                         
   6   3  11          6.21          2.41        10.92 o                         
   7   3  11       3555.56       3490.38        52.79 o                         
   8   3  11       1367.22       1235.19        31.21 o                         
   9   3  11        503.36        587.54        39.99 o                         
  10   3  11        348.58        358.19        31.05 o                         
  11   3  11       1231.95       1196.48        57.04 o                         
  12   3  11        988.40        975.72        53.91 o                         
  13   3  11         20.67         32.30        27.82 o                         
  14   3  11        695.14        676.98        60.91 o                         
  15   3  11          1.81         16.45        33.68 o                         
  16   3  11        107.79         76.32        47.02 o                         
   0   4  11         73.38        124.32        26.68 o                         
   1   4  11       2978.54       3474.68        54.20 o                         
   2   4  11      11929.04      12391.58       221.01 o                         
   3   4  11        536.41        627.90        30.68 o                         
   4   4  11         28.96         13.47        20.24 o                         
   5   4  11        116.05        104.15        14.20 o                         
   6   4  11       5354.86       5507.56       112.21 o                         
   7   4  11       6340.20       6021.78       120.05 o                         
   8   4  11        204.38        176.84        23.42 o                         
   9   4  11        306.48        280.02        24.05 o                         
  10   4  11        133.73        112.02        27.57 o                         
  11   4  11       1444.88       1454.18        64.19 o                         
  12   4  11        269.86        306.58        35.04 o                         
  13   4  11         52.60         70.15        39.88 o                         
  14   4  11         22.31        -20.29        50.23 o                         
  15   4  11         24.92         35.63        46.37 o                         
   1   5  11      20760.59      20285.51       458.25 o                         
   2   5  11       1985.35       2065.74        41.62 o                         
   3   5  11       8199.03       8469.47       136.52 o                         
   4   5  11      10230.58       9629.42        97.13 o                         
   5   5  11       4343.85       4209.90        69.13 o                         
   6   5  11        156.23        220.30        31.65 o                         
   7   5  11       2061.97       1945.50        47.96 o                         
   8   5  11        168.75        172.56        21.48 o                         
   9   5  11       4345.72       4286.26        82.41 o                         
  10   5  11       2792.45       2730.85        82.42 o                         
  11   5  11       3143.47       3181.67        92.88 o                         
  12   5  11       1658.82       1704.40        71.91 o                         
  13   5  11       1429.74       1447.02        69.22 o                         
  14   5  11       1014.67        940.36        74.95 o                         
  15   5  11        543.51        477.35        74.55 o                         
   0   6  11      10575.08      10825.32       109.56 o                         
   1   6  11       2660.41       2356.77       104.82 o                         
   2   6  11      10391.54      10189.57       136.75 o                         
   3   6  11       6394.25       6812.21       114.20 o                         
   4   6  11       1044.62        940.48        37.56 o                         
   5   6  11         77.01        103.23        26.56 o                         
   6   6  11         45.92         72.01        13.47 o                         
   7   6  11         11.13         36.06        19.31 o                         
   8   6  11       4279.90       4066.25        60.69 o                         
   9   6  11         75.41         71.65        27.60 o                         
  10   6  11       1000.70        988.80        53.89 o                         
  11   6  11       1548.10       1442.69        65.99 o                         
  12   6  11       2082.85       2119.36        80.14 o                         
  13   6  11         47.43         26.90        29.42 o                         
  14   6  11       1080.89       1027.88        62.97 o                         
   1   7  11        103.14        115.25         9.35 o                         
   2   7  11        262.84        239.27        10.11 o                         
   3   7  11        250.73        246.54        11.87 o                         
   4   7  11        998.01       1115.58        27.62 o                         
   5   7  11       1957.24       1977.93        35.21 o                         
   6   7  11         90.82        108.97        16.74 o                         
   7   7  11        271.74        267.94        14.64 o                         
   8   7  11        161.82        212.76        26.61 o                         
   9   7  11         16.62         25.26        21.85 o                         
  10   7  11        201.85        155.11        33.05 o                         
  11   7  11          2.59        -30.33        30.33 o                         
  12   7  11         61.79         54.00        29.78 o                         
  13   7  11          1.40         -1.85        30.89 o                         
  14   7  11        136.05        126.01        42.64 o                         
   0   8  11       7014.68       7703.76        69.07 o                         
   1   8  11        138.22         93.18         7.65 o                         
   2   8  11       2393.44       2172.04        33.55 o                         
   3   8  11        940.28        971.12        32.29 o                         
   4   8  11      11339.10      11329.59       208.91 o                         
   5   8  11       2990.96       3011.52        93.28 o                         
   6   8  11      29504.25      29024.74       384.04 o                         
   7   8  11         51.85         39.96        11.03 o                         
   8   8  11       1720.72       1590.75        55.68 o                         
   9   8  11        163.24        178.45        27.36 o                         
  10   8  11        248.12        262.71        31.01 o                         
  11   8  11        108.33        126.94        31.22 o                         
  12   8  11        793.62        794.34        65.41 o                         
  13   8  11        898.86        926.88        87.86 o                         
  14   8  11        216.20        197.29        84.83 o                         
   1   9  11       7876.29       7763.28        94.62 o                         
   2   9  11        144.05        156.39        18.97 o                         
   3   9  11       7525.14       7704.07        88.98 o                         
   4   9  11       4487.48       4412.89       115.54 o                         
   5   9  11       8729.69       8956.64       160.65 o                         
   6   9  11       1787.07       1643.49        63.64 o                         
   7   9  11       8628.82       8472.17       141.75 o                         
   8   9  11       3030.18       3046.30        77.13 o                         
   9   9  11        781.91        776.40        43.47 o                         
  10   9  11       6350.80       6365.71       115.07 o                         
  11   9  11       1818.21       1828.94        77.78 o                         
  12   9  11       1766.92       1736.60        79.93 o                         
  13   9  11        557.12        615.82        64.91 o                         
  14   9  11        564.67        565.90        63.49 o                         
   0  10  11       8317.48       7805.05       108.40 o                         
   1  10  11        155.87        198.00        40.08 o                         
   2  10  11        163.70        288.04        23.69 o                         
   3  10  11       2927.54       2855.60        83.49 o                         
   4  10  11       3866.79       3537.28        69.45 o                         
   5  10  11        406.72        320.42        51.34 o                         
   6  10  11        594.30        568.32        43.64 o                         
   7  10  11         38.21         47.25        27.47 o                         
   8  10  11       1448.64       1306.88        62.89 o                         
   9  10  11       1086.83       1144.40        51.86 o                         
  10  10  11        326.24        265.12        32.41 o                         
  11  10  11         43.58        -22.07        37.90 o                         
  12  10  11         78.02         74.13        33.07 o                         
  13  10  11        109.02         77.07        37.19 o                         
  14  10  11          0.91         46.63        58.81 o                         
   1  11  11       1979.31       1926.62        65.00 o                         
   2  11  11         56.70         78.78        18.69 o                         
   3  11  11        580.83        586.33        43.49 o                         
   4  11  11         54.69        -22.43        29.90 o                         
   5  11  11        233.24        223.73        49.35 o                         
   6  11  11        538.99        477.96        41.46 o                         
   7  11  11          8.56         25.81        26.82 o                         
   8  11  11        254.24        268.63        37.49 o                         
   9  11  11        293.31        315.05        34.15 o                         
  10  11  11          7.13        -30.21        30.21 o                         
  11  11  11          4.45         -0.52        29.76 o                         
  12  11  11          3.96        -43.75        43.75 o                         
  13  11  11          5.79         46.44        38.52 o                         
   0  12  11      11905.35      11611.85       170.16 o                         
   1  12  11         47.54         67.38        27.47 o                         
   2  12  11      14939.58      14318.45       143.84 o                         
   3  12  11       1389.76       1364.95        43.81 o                         
   4  12  11       4177.22       4064.42       113.61 o                         
   5  12  11         16.33         20.04        28.46 o                         
   6  12  11        561.05        585.68        46.30 o                         
   7  12  11       2276.05       2124.95        79.12 o                         
   8  12  11       4515.72       4452.29       116.93 o                         
   9  12  11       1123.02       1023.46        52.53 o                         
  10  12  11       5146.72       5212.95       113.79 o                         
  11  12  11        236.39        222.64        39.42 o                         
  12  12  11        749.15        784.44        71.75 o                         
   1  13  11       1540.59       1536.53        86.05 o                         
   2  13  11       1983.23       1889.26        76.42 o                         
   3  13  11       5424.87       5350.43       130.16 o                         
   4  13  11        960.53        896.94        59.27 o                         
   5  13  11       1798.61       1828.68        69.44 o                         
   6  13  11       1279.80       1343.61        55.08 o                         
   7  13  11       1857.42       1909.82        77.20 o                         
   8  13  11       2490.72       2456.59        91.27 o                         
   9  13  11        906.38        985.82        53.28 o                         
  10  13  11        137.55        102.38        29.43 o                         
  11  13  11         18.58        -20.69        38.25 o                         
   0  14  11        740.73        712.38        74.49 o                         
   1  14  11         57.49         52.83        21.14 o                         
   2  14  11          1.01         -8.69        27.48 o                         
   3  14  11         13.77         28.28        27.60 o                         
   4  14  11        103.82        119.10        34.73 o                         
   5  14  11         60.98         42.19        26.93 o                         
   6  14  11         89.70         58.01        34.17 o                         
   7  14  11         63.98         43.31        31.62 o                         
   8  14  11         27.59         10.51        31.10 o                         
   9  14  11         12.62          0.89        29.36 o                         
  10  14  11         21.62         10.96        33.69 o                         
   1  15  11       4740.43       4726.90        89.86 o                         
   2  15  11        210.30        221.19        37.51 o                         
   3  15  11       1772.20       1745.41        81.33 o                         
   4  15  11         62.67         40.32        25.26 o                         
   5  15  11       3302.73       3496.99        97.83 o                         
   6  15  11        434.71        342.54        39.45 o                         
   7  15  11        110.92        110.65        35.92 o                         
   8  15  11        534.91        419.35        45.90 o                         
   9  15  11       1471.21       1477.59        78.22 o                         
   0  16  11       1985.54       1927.41        81.17 o                         
   1  16  11        196.21        252.58        36.21 o                         
   2  16  11        933.68        936.44        62.50 o                         
   3  16  11         43.12         17.52        28.41 o                         
   4  16  11       1672.24       1674.74        71.54 o                         
   5  16  11         71.84        131.59        32.86 o                         
   6  16  11       2579.45       2573.64        89.34 o                         
   7  16  11        179.48        169.32        36.38 o                         
   8  16  11       1009.05       1100.05        91.15 o                         
   1  17  11       1503.21       1489.87        65.21 o                         
   2  17  11         89.46        119.60        32.89 o                         
   3  17  11        363.86        329.48        39.25 o                         
   4  17  11        664.43        686.73        50.51 o                         
   5  17  11       2641.33       2737.14       102.03 o                         
   6  17  11          5.48          0.28        29.97 o                         
   7  17  11        379.79        373.72        73.87 o                         
   0  18  11        803.86        823.98        95.28 o                         
   1  18  11         52.57        107.36        40.88 o                         
   2  18  11        314.61        305.50        38.41 o                         
   3  18  11        122.26        137.28        32.57 o                         
   4  18  11         15.87          9.39        27.30 o                         
   5  18  11         18.23        -37.32        37.66 o                         
   6  18  11        330.41        478.98        84.65 o                         
   7  18  11         23.20         87.72        57.36 o                         
   1  19  11       2183.39       2677.28       261.95 o                         
   2  19  11        187.50        188.70        88.42 o                         
   3  19  11       1708.71       1745.08        76.90 o                         
   4  19  11        455.30        513.63        81.62 o                         
   5  19  11       1468.83       1447.82       123.91 o                         
   6  19  11        320.55        286.00        74.12 o                         
   0  20  11        648.52        698.97        93.03 o                         
   1  20  11         95.77        194.37        47.71 o                         
   2  20  11       2715.00       2579.30       164.82 o                         
   3  20  11         35.77        205.80        84.30 o                         
   4  20  11        935.32        939.58       103.32 o                         
   5  20  11         16.52        -59.75        59.75 o                         
   1  21  11         88.43        170.77        66.87 o                         
   2  21  11         11.39        -12.48        61.19 o                         
   0   0  12        386.89        184.69        35.31 o                         
   1   0  12       8382.13       8938.46       120.98 o                         
   2   0  12       1168.62       1273.70       141.61 o                         
   3   0  12       2677.80       2889.52       103.20 o                         
   4   0  12        433.81        288.00        35.93 o                         
   5   0  12      11529.90      11161.31       320.36 o                         
   6   0  12        183.10         88.60        15.02 o                         
   7   0  12        823.94       1016.14       104.96 o                         
   8   0  12        423.31        414.80        34.45 o                         
   9   0  12       2733.50       2623.63       136.38 o                         
  10   0  12       3854.45       3840.78       167.05 o                         
  11   0  12      15171.48      15783.66       345.46 o                         
  12   0  12        598.53        721.68        91.00 o                         
  13   0  12       2872.78       2740.41       152.10 o                         
  14   0  12       1831.37       1897.53       132.32 o                         
  15   0  12       1868.89       1709.52       129.98 o                         
   1   1  12      14657.97      14259.47       125.06 o                         
   2   1  12        274.80        494.08        96.23 o                         
   3   1  12       2157.44       2096.68        59.68 o                         
   4   1  12        152.32        143.54        17.74 o                         
   5   1  12       4398.00       4249.98        70.56 o                         
   6   1  12         16.06         25.52        10.88 o                         
   7   1  12        921.66        931.94        30.57 o                         
   8   1  12       1385.06       1318.93        45.06 o                         
   9   1  12       4414.74       4523.91       121.48 o                         
  10   1  12       2756.95       2801.58       101.44 o                         
  11   1  12       6793.40       7243.88       166.97 o                         
  12   1  12       1301.01       1297.01        63.11 o                         
  13   1  12        970.88        994.60        58.37 o                         
  14   1  12         29.33         93.85        38.20 o                         
  15   1  12        422.32        433.27        54.94 o                         
   0   2  12       1486.99       1453.95        47.40 o                         
   1   2  12        110.75        179.77        22.16 o                         
   2   2  12         85.89        169.91        78.85 o                         
   3   2  12          4.22        -25.35        25.35 o                         
   4   2  12        416.06        414.47        29.51 o                         
   5   2  12          1.57          7.33        11.04 o                         
   6   2  12       2516.21       2578.08        68.25 o                         
   7   2  12      11494.84      11351.30       119.77 o                         
   8   2  12          3.10         24.29        27.86 o                         
   9   2  12       1975.94       1820.86        79.56 o                         
  10   2  12        125.88        146.77        38.21 o                         
  11   2  12       1070.98       1029.03        45.93 o                         
  12   2  12         13.40        -25.47        28.03 o                         
  13   2  12        512.91        518.94        56.73 o                         
  14   2  12         65.99         24.79        32.88 o                         
  15   2  12         12.16         76.28        52.86 o                         
   1   3  12      17657.58      17509.40       325.83 o                         
   2   3  12       2155.00       2190.77       170.97 o                         
   3   3  12      14449.08      14161.02       145.10 o                         
   4   3  12         39.35         69.49        14.73 o                         
   5   3  12      12345.42      12678.46        95.18 o                         
   6   3  12       2549.85       2637.87        62.17 o                         
   7   3  12      16579.39      16461.51       214.60 o                         
   8   3  12       1942.14       1990.95        61.68 o                         
   9   3  12       4090.59       4092.37        90.40 o                         
  10   3  12          1.09         33.21        21.15 o                         
  11   3  12       3561.90       3366.44        91.47 o                         
  12   3  12        442.05        392.96        38.49 o                         
  13   3  12        909.25        913.74        71.29 o                         
  14   3  12        172.25        115.69        53.20 o                         
  15   3  12        391.65        428.86        74.68 o                         
   0   4  12      10800.06      10836.43       177.16 o                         
   1   4  12       4337.22       4052.09        74.04 o                         
   2   4  12       1283.73       1574.35        46.86 o                         
   3   4  12        302.64        376.49        26.74 o                         
   4   4  12       3283.68       2918.62       109.66 o                         
   5   4  12       8537.97       8537.33        61.36 o                         
   6   4  12       3842.17       4035.91        61.09 o                         
   7   4  12      11843.93      11375.70       186.24 o                         
   8   4  12        910.80        978.78        47.06 o                         
   9   4  12       2204.00       2203.01        53.57 o                         
  10   4  12       2591.98       2645.61        80.46 o                         
  11   4  12       5650.66       5559.04       118.80 o                         
  12   4  12        222.41        211.85        33.44 o                         
  13   4  12       1693.31       1688.74        73.64 o                         
  14   4  12          7.24         37.52        34.43 o                         
  15   4  12       1395.59       1403.28       118.95 o                         
   1   5  12         87.77        124.37        15.45 o                         
   2   5  12       3285.93       3503.00        93.06 o                         
   3   5  12        348.61        375.73        22.78 o                         
   4   5  12          7.20          6.81        13.30 o                         
   5   5  12        473.25        626.35        23.31 o                         
   6   5  12       5793.35       5756.69       124.95 o                         
   7   5  12        625.89        642.99        37.91 o                         
   8   5  12       1237.28       1132.22        39.78 o                         
   9   5  12         43.15          1.25        21.98 o                         
  10   5  12         63.50         82.06        29.63 o                         
  11   5  12         84.18         97.59        27.31 o                         
  12   5  12        250.36        181.29        33.75 o                         
  13   5  12          7.90          6.85        30.81 o                         
  14   5  12          6.20         -9.36        37.95 o                         
  15   5  12         18.70          4.10        43.14 o                         
   0   6  12        910.71        916.60        35.59 o                         
   1   6  12        752.10        859.75        24.21 o                         
   2   6  12          7.06         -4.03        13.46 o                         
   3   6  12       2296.59       2342.23        47.31 o                         
   4   6  12        426.26        384.96        21.42 o                         
   5   6  12       3095.13       3083.43       132.16 o                         
   6   6  12       1822.02       1974.71        43.68 o                         
   7   6  12         22.02         31.27        23.87 o                         
   8   6  12         55.81         37.79        21.08 o                         
   9   6  12        611.46        666.68        38.89 o                         
  10   6  12          2.94         -7.44        26.42 o                         
  11   6  12       2237.77       2260.81        82.28 o                         
  12   6  12        459.02        449.08        42.93 o                         
  13   6  12       1740.97       1799.41        79.41 o                         
  14   6  12         46.87         80.04        41.86 o                         
   1   7  12      15980.15      15812.99       121.11 o                         
   2   7  12         55.85         59.63         7.85 o                         
   3   7  12       1626.21       1576.46        40.44 o                         
   4   7  12        760.36        862.69        26.09 o                         
   5   7  12       7962.25       8001.87       123.91 o                         
   6   7  12       1007.90        885.64        37.19 o                         
   7   7  12      11156.84      10888.22       181.65 o                         
   8   7  12         24.98         22.50        22.71 o                         
   9   7  12         87.72        125.97        25.64 o                         
  10   7  12        313.19        308.25        30.67 o                         
  11   7  12       2076.01       2113.25        80.49 o                         
  12   7  12          0.85          0.88        28.10 o                         
  13   7  12       1144.53       1270.71        70.06 o                         
  14   7  12        220.26        271.07        50.48 o                         
   0   8  12         85.28         25.42        18.81 o                         
   1   8  12        639.14        681.74        22.10 o                         
   2   8  12        642.16        659.53        16.03 o                         
   3   8  12        199.87        193.33        11.06 o                         
   4   8  12        593.39        524.41        20.99 o                         
   5   8  12        140.35        175.35        34.84 o                         
   6   8  12        240.51        298.95        80.93 o                         
   7   8  12        950.60        949.28        49.82 o                         
   8   8  12         49.67         47.47        22.69 o                         
   9   8  12       1734.63       1713.39        60.66 o                         
  10   8  12         95.54         69.66        25.99 o                         
  11   8  12       1463.64       1506.67        76.38 o                         
  12   8  12         32.34         65.71        30.98 o                         
  13   8  12       1829.53       1787.86        81.58 o                         
  14   8  12        252.55        212.63        62.59 o                         
   1   9  12       3566.81       3329.19        54.55 o                         
   2   9  12        135.77        120.58        17.92 o                         
   3   9  12        281.35        211.13        19.55 o                         
   4   9  12       6736.16       6595.74        76.20 o                         
   5   9  12       3476.79       3207.58       100.49 o                         
   6   9  12        325.24        335.07        62.19 o                         
   7   9  12        464.23        445.42        42.57 o                         
   8   9  12         60.14         59.18        23.75 o                         
   9   9  12        691.80        620.33        40.90 o                         
  10   9  12        403.42        431.78        37.79 o                         
  11   9  12         65.38         22.36        27.45 o                         
  12   9  12         81.03        111.92        34.33 o                         
  13   9  12        420.44        413.18        59.86 o                         
  14   9  12          6.23         77.08        43.36 o                         
   0  10  12       3638.49       3456.85        65.70 o                         
   1  10  12         61.14         63.26        11.52 o                         
   2  10  12       1263.32       1292.63        42.73 o                         
   3  10  12         27.91         47.14        20.41 o                         
   4  10  12          3.31         17.79        11.46 o                         
   5  10  12       1296.19       1226.95        65.82 o                         
   6  10  12        541.68        585.22        60.27 o                         
   7  10  12       1907.28       1756.96        69.44 o                         
   8  10  12        802.01        785.50        50.87 o                         
   9  10  12        390.60        379.39        36.16 o                         
  10  10  12       1097.49       1048.97        52.90 o                         
  11  10  12       1665.66       1762.54        78.84 o                         
  12  10  12        607.04        524.82        49.99 o                         
  13  10  12        639.84        590.01        66.15 o                         
  14  10  12         52.55        164.84        64.75 o                         
   1  11  12      11641.00      11093.08       140.82 o                         
   2  11  12       1031.99        912.81        38.54 o                         
   3  11  12      12662.12      12432.20       223.70 o                         
   4  11  12         16.18         26.94        28.94 o                         
   5  11  12       5532.49       5274.45       133.13 o                         
   6  11  12          7.27         33.46        69.36 o                         
   7  11  12       1645.26       1711.50        71.70 o                         
   8  11  12         41.02          7.15        26.68 o                         
   9  11  12       4413.03       4551.12       101.45 o                         
  10  11  12         11.46         11.36        38.50 o                         
  11  11  12        772.97        738.64        56.66 o                         
  12  11  12          5.08         16.57        59.59 o                         
  13  11  12         90.96        146.48        65.99 o                         
   0  12  12        862.16        791.64        48.41 o                         
   1  12  12        663.08        620.83        38.76 o                         
   2  12  12        716.13        539.51        53.87 o                         
   3  12  12       1422.11       1315.29        44.01 o                         
   4  12  12         40.66         62.09        29.76 o                         
   5  12  12         81.35        104.86        28.56 o                         
   6  12  12        130.52        169.51        31.52 o                         
   7  12  12       1622.14       1458.07        67.17 o                         
   8  12  12        527.10        538.41        48.01 o                         
   9  12  12        181.48        189.51        31.75 o                         
  10  12  12        665.76        731.22        49.11 o                         
  11  12  12        162.39        140.17        49.42 o                         
  12  12  12        100.30         14.14        62.37 o                         
   1  13  12       3425.93       3490.55       102.44 o                         
   2  13  12        576.63        545.28        49.52 o                         
   3  13  12       1332.24       1254.85        66.42 o                         
   4  13  12        183.01        169.72        36.84 o                         
   5  13  12       2959.18       2978.24        87.46 o                         
   6  13  12         23.18         -7.65        25.59 o                         
   7  13  12        556.65        577.91        57.80 o                         
   8  13  12        312.88        320.01        42.48 o                         
   9  13  12       1001.78        998.56        53.16 o                         
  10  13  12          0.32         15.24        49.26 o                         
  11  13  12        584.65        616.99        66.86 o                         
   0  14  12         27.22         37.59        28.93 o                         
   1  14  12        299.85        299.86        26.30 o                         
   2  14  12        301.63        348.35        43.90 o                         
   3  14  12        168.47        167.57        37.39 o                         
   4  14  12       1636.56       1567.18        78.80 o                         
   5  14  12        229.78        185.60        36.07 o                         
   6  14  12        553.67        595.40        47.94 o                         
   7  14  12       2217.26       2109.22       100.16 o                         
   8  14  12         51.49         86.82        34.35 o                         
   9  14  12       1288.86       1132.41        57.71 o                         
  10  14  12          1.40        -37.04        43.71 o                         
   1  15  12       3539.93       3581.85        93.26 o                         
   2  15  12        490.14        486.93        42.13 o                         
   3  15  12       2467.81       2279.01        93.58 o                         
   4  15  12         23.07         15.48        30.49 o                         
   5  15  12       4348.15       4765.50       130.82 o                         
   6  15  12         39.81         63.15        29.12 o                         
   7  15  12       1800.70       1842.73        97.36 o                         
   8  15  12          3.65        -10.02        38.59 o                         
   9  15  12        402.09        356.47        45.02 o                         
   0  16  12        146.79         90.13        39.31 o                         
   1  16  12         93.97         91.02        29.29 o                         
   2  16  12        357.23        321.72        37.82 o                         
   3  16  12          0.02         18.75        33.08 o                         
   4  16  12        192.62        150.51        33.31 o                         
   5  16  12        478.26        431.06        42.85 o                         
   6  16  12        537.14        517.23        48.36 o                         
   7  16  12        359.63        374.46        50.55 o                         
   8  16  12         54.30         52.52        51.93 o                         
   1  17  12       2743.89       2637.95        85.01 o                         
   2  17  12         86.94         82.81        29.45 o                         
   3  17  12       2677.29       2608.04       103.97 o                         
   4  17  12          0.11        -10.49        40.14 o                         
   5  17  12       2665.07       2506.55        90.54 o                         
   6  17  12        119.53         84.71        42.86 o                         
   7  17  12       1613.62       1543.93       129.73 o                         
   0  18  12        561.52        519.08        80.48 o                         
   1  18  12         33.66        -15.42        42.61 o                         
   2  18  12         32.58         29.92        27.37 o                         
   3  18  12        893.99        837.01        51.15 o                         
   4  18  12         52.52         78.47        29.40 o                         
   5  18  12         33.35         17.18        33.00 o                         
   6  18  12        140.01        192.45        63.41 o                         
   1  19  12        229.33        156.00        45.31 o                         
   2  19  12         11.02        -39.99        39.99 o                         
   3  19  12         43.45         36.77        50.51 o                         
   4  19  12         18.54        104.64        56.17 o                         
   5  19  12        100.49         62.18        49.82 o                         
   6  19  12         14.80         82.49        50.38 o                         
   0  20  12          7.20          5.26        50.74 o                         
   1  20  12        110.81         75.57        50.12 o                         
   2  20  12         84.90        108.23        58.37 o                         
   3  20  12         29.75         71.41        62.50 o                         
   4  20  12        103.26        130.42        60.18 o                         
   5  20  12        269.79        221.11        64.92 o                         
   1  21  12       2900.24       2917.92       179.50 o                         
   1   1  13      14744.86      14425.14       113.94 o                         
   2   1  13       2039.72       1988.30        67.51 o                         
   3   1  13       2772.58       2558.87       164.78 o                         
   4   1  13       1928.85       1853.37        50.67 o                         
   5   1  13       2983.63       2676.19        72.97 o                         
   6   1  13       1753.69       1634.05        39.73 o                         
   7   1  13       3064.51       2799.95        52.53 o                         
   8   1  13       3449.36       3456.33       104.96 o                         
   9   1  13        478.05        466.25        49.58 o                         
  10   1  13         58.28         35.57        30.66 o                         
  11   1  13       1600.50       1598.74       101.59 o                         
  12   1  13       1166.04       1158.22        78.34 o                         
  13   1  13        110.63         85.75        36.96 o                         
  14   1  13        765.60        721.83        63.02 o                         
  15   1  13         44.43          9.24        42.93 o                         
   0   2  13      29219.51      29908.99       188.33 o                         
   1   2  13        910.52        809.47        39.76 o                         
   2   2  13       4171.69       4221.91        86.67 o                         
   3   2  13         76.44         64.55        26.42 o                         
   4   2  13      10791.76      10570.22       110.96 o                         
   5   2  13       1860.61       1735.24        58.12 o                         
   6   2  13      11948.58      11851.37       134.34 o                         
   7   2  13        974.47       1020.37        33.96 o                         
   8   2  13       7136.31       7309.08       123.77 o                         
   9   2  13        505.22        474.08        46.85 o                         
  10   2  13       3163.97       3306.19       146.60 o                         
  11   2  13       1454.28       1620.38       104.31 o                         
  12   2  13       1338.09       1358.92        79.68 o                         
  13   2  13        128.98        136.54        39.07 o                         
  14   2  13        994.45       1018.98        72.86 o                         
  15   2  13        105.67         51.60        46.46 o                         
   1   3  13       3741.11       3757.80        88.63 o                         
   2   3  13       1542.88       1620.31        55.28 o                         
   3   3  13       6238.62       5680.10        96.93 o                         
   4   3  13       1017.37        914.86        42.45 o                         
   5   3  13        229.16        167.86        13.61 o                         
   6   3  13       3831.13       3846.85        51.06 o                         
   7   3  13        379.17        337.88        21.05 o                         
   8   3  13        281.92        285.55        30.05 o                         
   9   3  13         47.73         26.19        22.42 o                         
  10   3  13        139.95        105.06        38.94 o                         
  11   3  13         49.60        125.71        31.58 o                         
  12   3  13        186.00        235.21        43.58 o                         
  13   3  13          4.76         69.06        37.72 o                         
  14   3  13        132.90        130.73        54.39 o                         
  15   3  13         89.63        -41.36        54.07 o                         
   0   4  13       1192.94       1298.03        65.71 o                         
   1   4  13        224.97        172.51        18.36 o                         
   2   4  13       1437.23       1336.24        41.61 o                         
   3   4  13        227.16        274.82        22.29 o                         
   4   4  13         92.12         86.17        20.75 o                         
   5   4  13       1973.09       1862.61        41.02 o                         
   6   4  13        290.97        311.19        21.57 o                         
   7   4  13       1166.17       1205.96        49.63 o                         
   8   4  13        576.08        614.66        40.55 o                         
   9   4  13         61.17         58.72        24.05 o                         
  10   4  13        575.86        610.14        45.34 o                         
  11   4  13        114.98         55.66        35.54 o                         
  12   4  13        953.45        996.14        98.64 o                         
  13   4  13        260.18        257.53        48.54 o                         
  14   4  13        116.96        175.45        44.78 o                         
  15   4  13          2.25         50.27        41.87 o                         
   1   5  13      14746.25      14344.68       180.84 o                         
   2   5  13       5517.27       5633.30        71.10 o                         
   3   5  13       6406.16       5954.98        81.09 o                         
   4   5  13       7356.08       7535.09        93.55 o                         
   5   5  13      24704.46      24384.50       310.03 o                         
   6   5  13         37.90         28.23        16.54 o                         
   7   5  13       3413.24       3439.45        82.86 o                         
   8   5  13        770.34        704.83        42.63 o                         
   9   5  13       1555.44       1574.04        54.40 o                         
  10   5  13       5406.04       5334.06       144.87 o                         
  11   5  13        434.94        415.65        40.08 o                         
  12   5  13       3089.12       2899.85        92.27 o                         
  13   5  13         40.70         36.54        27.75 o                         
  14   5  13       1694.18       1784.20       143.77 o                         
   0   6  13      16445.18      16488.45       134.10 o                         
   1   6  13       4410.87       4030.90        82.09 o                         
   2   6  13      14274.38      13837.08       259.48 o                         
   3   6  13        943.12        919.41        32.70 o                         
   4   6  13       9206.70       9315.50       125.65 o                         
   5   6  13          5.18          3.67        11.37 o                         
   6   6  13       5282.38       5572.57       102.04 o                         
   7   6  13       1338.95       1403.49        40.33 o                         
   8   6  13       1486.68       1399.91        49.60 o                         
   9   6  13          9.69         -2.22        22.85 o                         
  10   6  13       1302.72       1411.52        55.08 o                         
  11   6  13        730.88        729.25        50.58 o                         
  12   6  13        606.24        628.38        49.64 o                         
  13   6  13        878.23        914.08        59.03 o                         
  14   6  13        364.37        412.58        82.28 o                         
   1   7  13       9638.04       9436.92       104.18 o                         
   2   7  13       6925.09       7001.29       112.92 o                         
   3   7  13       7339.29       6801.61       124.28 o                         
   4   7  13        688.39        614.43        25.76 o                         
   5   7  13       4780.76       4577.32        68.21 o                         
   6   7  13       1530.04       1500.00        37.75 o                         
   7   7  13        168.69        155.71        19.60 o                         
   8   7  13       2243.11       2093.45        71.01 o                         
   9   7  13        311.66        308.30        34.81 o                         
  10   7  13        137.69        142.71        26.62 o                         
  11   7  13        460.00        466.52        44.24 o                         
  12   7  13         38.80         52.03        36.45 o                         
  13   7  13        723.88        793.02        57.70 o                         
  14   7  13        124.63         51.71        51.23 o                         
   0   8  13      11906.38      11121.66       108.25 o                         
   1   8  13        127.61        129.14         9.86 o                         
   2   8  13       7891.64       7727.45        55.14 o                         
   3   8  13         96.20        106.89        10.97 o                         
   4   8  13       2993.71       2813.64        40.88 o                         
   5   8  13          5.18         14.47        15.46 o                         
   6   8  13       8115.60       8109.85       368.32 o                         
   7   8  13        819.00        840.91        59.15 o                         
   8   8  13       3198.52       3104.10        88.01 o                         
   9   8  13        297.09        294.58        31.67 o                         
  10   8  13       3861.98       3943.37        91.82 o                         
  11   8  13         39.98         53.08        31.82 o                         
  12   8  13       2327.50       2338.15        90.76 o                         
  13   8  13        321.16        249.39        49.15 o                         
  14   8  13        637.62        433.26        85.59 o                         
   1   9  13       7838.48       7532.01       134.60 o                         
   2   9  13       5456.03       5338.41        83.98 o                         
   3   9  13        417.79        468.44        55.08 o                         
   4   9  13       4374.75       4392.60        72.09 o                         
   5   9  13       4105.92       4082.31       114.51 o                         
   6   9  13       1235.87       1271.13        76.08 o                         
   7   9  13       1753.70       1742.41        81.85 o                         
   8   9  13       2736.23       2754.48       104.51 o                         
   9   9  13       1646.94       1748.12        63.18 o                         
  10   9  13       1304.80       1285.24        57.41 o                         
  11   9  13       1343.03       1406.33        70.53 o                         
  12   9  13       2609.54       2659.22        97.33 o                         
  13   9  13         44.35         39.65        40.26 o                         
  14   9  13        991.35        876.70       113.90 o                         
   0  10  13       7940.27       7966.10       115.63 o                         
   1  10  13        621.85        601.07        22.91 o                         
   2  10  13       3761.42       3600.24        73.46 o                         
   3  10  13       1688.75       1767.77        48.38 o                         
   4  10  13       6065.76       6076.38       136.65 o                         
   5  10  13        288.62        283.49        38.60 o                         
   6  10  13         51.78         45.86        46.68 o                         
   7  10  13         58.47         69.36        47.69 o                         
   8  10  13       1159.90       1209.35        82.58 o                         
   9  10  13         32.20         24.42        25.01 o                         
  10  10  13        704.76        707.81        46.32 o                         
  11  10  13          9.25          5.58        45.87 o                         
  12  10  13         29.88         17.73        57.72 o                         
  13  10  13          3.02        -25.47        40.44 o                         
   1  11  13        602.82        546.70        79.63 o                         
   2  11  13        447.81        535.97        78.43 o                         
   3  11  13         96.93        132.52        19.77 o                         
   4  11  13          0.80        -27.36        37.72 o                         
   5  11  13        413.28        410.46        46.72 o                         
   6  11  13        758.53        795.42        59.78 o                         
   7  11  13         54.51         62.67        36.68 o                         
   8  11  13         51.21         61.47        37.57 o                         
   9  11  13         92.29        129.38        29.36 o                         
  10  11  13        543.53        573.50        44.77 o                         
  11  11  13          4.43         19.13        30.87 o                         
  12  11  13         36.82         64.91        40.68 o                         
  13  11  13        212.61        242.81        72.73 o                         
   0  12  13       6962.25       7157.72       137.50 o                         
   1  12  13          4.65        -23.89        29.43 o                         
   2  12  13       2812.48       2645.23        92.62 o                         
   3  12  13          4.00        -28.66        28.66 o                         
   4  12  13       4938.45       4970.25       131.26 o                         
   5  12  13        692.62        702.05        58.49 o                         
   6  12  13       6822.54       6854.50       132.88 o                         
   7  12  13        337.40        304.96        47.73 o                         
   8  12  13       2990.44       2889.43       148.34 o                         
   9  12  13        205.65        186.24        31.50 o                         
  10  12  13        959.33       1076.01        57.76 o                         
  11  12  13       1130.78       1037.91        80.53 o                         
  12  12  13        703.96        648.96        93.70 o                         
   1  13  13       3460.18       3384.60        69.75 o                         
   2  13  13          1.33          5.07        26.61 o                         
   3  13  13       1870.89       2017.79        92.22 o                         
   4  13  13          8.84         25.35        33.70 o                         
   5  13  13        528.59        504.26        42.93 o                         
   6  13  13        775.56        714.69        50.32 o                         
   7  13  13        486.52        513.31        56.47 o                         
   8  13  13       1489.29       1394.99        84.69 o                         
   9  13  13        167.91         87.92        49.81 o                         
  10  13  13       1088.72       1056.61        57.23 o                         
  11  13  13        197.67        176.49        62.27 o                         
   0  14  13       1145.90       1312.65        65.61 o                         
   1  14  13        382.36        399.20        28.41 o                         
   2  14  13       1375.77       1348.31        62.07 o                         
   3  14  13        274.67        289.36        46.68 o                         
   4  14  13         73.03         76.04        35.46 o                         
   5  14  13         26.49         23.34        26.89 o                         
   6  14  13        262.93        253.91        36.62 o                         
   7  14  13        380.05        371.79        52.79 o                         
   8  14  13        212.98        191.55        47.73 o                         
   9  14  13         20.48         78.14        30.47 o                         
  10  14  13          6.59         66.73        61.23 o                         
   1  15  13        843.97        826.98        49.95 o                         
   2  15  13         57.62         42.54        27.36 o                         
   3  15  13        239.20        275.15        42.37 o                         
   4  15  13          3.42         16.30        36.87 o                         
   5  15  13       1028.49       1054.32        58.62 o                         
   6  15  13        595.32        600.69        84.70 o                         
   7  15  13        658.94        716.62        65.48 o                         
   8  15  13        247.82        173.34        43.79 o                         
   9  15  13         43.75        132.19        60.06 o                         
   0  16  13       2323.65       2202.05       146.28 o                         
   1  16  13        276.49        275.19        48.24 o                         
   2  16  13       8569.10       8853.37       155.13 o                         
   3  16  13          3.96         44.78        45.43 o                         
   4  16  13       1672.35       1587.11        71.49 o                         
   5  16  13        146.44        125.00        36.71 o                         
   6  16  13        436.10        432.94        44.44 o                         
   7  16  13        246.74        301.13       111.41 o                         
   8  16  13       1322.92       1446.42       127.27 o                         
   1  17  13          5.83        -15.25        38.56 o                         
   2  17  13        110.67         83.16        28.18 o                         
   3  17  13        685.29        689.47        53.56 o                         
   4  17  13         13.03         19.85        27.82 o                         
   5  17  13        975.08       1042.96        62.59 o                         
   6  17  13        114.46         71.30        36.49 o                         
   7  17  13        591.99        545.33        86.46 o                         
   0  18  13         43.35        -35.47        56.75 o                         
   1  18  13          1.61         98.16       115.41 o                         
   2  18  13         90.46        276.11       297.59 o                         
   3  18  13         72.19        -31.31        36.30 o                         
   4  18  13        542.21        473.17        80.01 o                         
   5  18  13        120.94         33.39        36.52 o                         
   6  18  13        864.99        963.43       107.23 o                         
   1  19  13        404.81        411.76        56.84 o                         
   2  19  13         72.70        121.38        48.41 o                         
   3  19  13        416.59        398.10        57.72 o                         
   4  19  13          5.63          1.98        46.68 o                         
   5  19  13        373.88        396.84        78.28 o                         
   0  20  13        181.34        141.69        62.56 o                         
   1  20  13         33.68         75.68        41.73 o                         
   2  20  13        250.81        281.96        53.91 o                         
   0   0  14      33529.05      30457.28       345.11 o                         
   1   0  14        118.46        161.06        31.49 o                         
   2   0  14      36827.80      35317.53       268.23 o                         
   3   0  14        620.07        812.87        64.05 o                         
   4   0  14       4728.60       4406.67       146.10 o                         
   5   0  14       1884.98       1820.87       101.44 o                         
   6   0  14       3323.50       3207.31       137.15 o                         
   7   0  14        214.77        220.82        54.68 o                         
   8   0  14      10136.91      10405.84       256.26 o                         
   9   0  14        341.61        300.34        63.39 o                         
  10   0  14        341.77        325.55        62.60 o                         
  11   0  14       2619.48       3054.43       162.63 o                         
  12   0  14       1608.70       1773.07       132.01 o                         
  13   0  14        233.14        248.15        43.09 o                         
  14   0  14         29.89         90.28        52.42 o                         
   1   1  14       1872.17       1593.63        42.34 o                         
   2   1  14        708.86        897.46        39.47 o                         
   3   1  14       9339.84       8962.29       132.10 o                         
   4   1  14       3879.99       3923.30       117.32 o                         
   5   1  14        767.85        689.53        41.54 o                         
   6   1  14       4659.91       4391.68        66.14 o                         
   7   1  14        129.28        153.01        17.51 o                         
   8   1  14       3559.17       3336.01        78.19 o                         
   9   1  14        104.18        124.64        38.27 o                         
  10   1  14        915.28        940.19        66.80 o                         
  11   1  14        735.37        637.60        61.69 o                         
  12   1  14         19.40         39.08        37.26 o                         
  13   1  14         22.94         -9.36        34.59 o                         
  14   1  14        627.21        598.57        84.29 o                         
   0   2  14       5194.57       5174.35       111.60 o                         
   1   2  14         44.79         55.85        15.73 o                         
   2   2  14          8.20        -12.07        17.98 o                         
   3   2  14         55.67         46.80        18.39 o                         
   4   2  14        737.54        702.13        32.84 o                         
   5   2  14          7.07         20.89        16.20 o                         
   6   2  14       4080.44       4124.84        69.77 o                         
   7   2  14          1.99          1.21        10.42 o                         
   8   2  14        309.52        335.88        31.61 o                         
   9   2  14          0.29         -3.81        21.25 o                         
  10   2  14       1197.70       1196.44        73.49 o                         
  11   2  14        345.26        435.30        52.68 o                         
  12   2  14        681.30        749.60       100.45 o                         
  13   2  14        410.93        437.59        54.81 o                         
  14   2  14        175.75        161.89        53.85 o                         
   1   3  14      13098.18      12673.03       204.60 o                         
   2   3  14        532.39        602.20        31.86 o                         
   3   3  14       4504.80       4224.70        67.52 o                         
   4   3  14       4100.98       3722.78        85.48 o                         
   5   3  14       3380.92       2904.20        46.51 o                         
   6   3  14        129.16        105.99        13.69 o                         
   7   3  14       6285.31       6176.16       105.77 o                         
   8   3  14        931.35        899.33        45.43 o                         
   9   3  14        571.14        531.09        38.30 o                         
  10   3  14       7130.50       7161.09       166.39 o                         
  11   3  14       1221.17       1160.67        60.66 o                         
  12   3  14       2410.68       2385.23       105.33 o                         
  13   3  14        979.46       1007.40        75.33 o                         
   0   4  14      24253.82      22308.87       297.17 o                         
   1   4  14        294.01        333.42        26.01 o                         
   2   4  14      14454.68      14056.63       117.44 o                         
   3   4  14        211.02        199.36        21.80 o                         
   4   4  14      29489.08      29237.24       195.36 o                         
   5   4  14       1562.60       1540.65        30.84 o                         
   6   4  14      19150.75      18711.75       363.27 o                         
   7   4  14          3.77          7.30        22.53 o                         
   8   4  14       7639.05       7473.61       134.92 o                         
   9   4  14         31.45         23.03        23.54 o                         
  10   4  14       2893.01       2790.73        86.73 o                         
  11   4  14        472.46        402.24       103.67 o                         
  12   4  14        815.59        779.53        67.63 o                         
  13   4  14         45.24          9.27       102.62 o                         
   1   5  14        614.94        579.02        32.97 o                         
   2   5  14       1171.79       1193.58        43.75 o                         
   3   5  14          6.07         24.32        14.95 o                         
   4   5  14        877.55        849.04        68.09 o                         
   5   5  14        958.28       1065.25        48.75 o                         
   6   5  14        111.59         98.11        22.48 o                         
   7   5  14        305.49        200.26        23.44 o                         
   8   5  14       1353.94       1319.79        55.72 o                         
   9   5  14         36.41         62.56        22.00 o                         
  10   5  14       1172.04       1052.69        55.73 o                         
  11   5  14        580.12        588.41        89.89 o                         
  12   5  14        247.39        196.05        46.49 o                         
  13   5  14         10.33          8.76        39.15 o                         
   0   6  14      10554.90      10384.09       160.41 o                         
   1   6  14       1361.96       1246.87        45.77 o                         
   2   6  14       8481.89       8424.29       134.02 o                         
   3   6  14          9.89         26.64        14.50 o                         
   4   6  14       4407.72       4178.57        70.22 o                         
   5   6  14         20.95         13.96        11.03 o                         
   6   6  14         92.64         80.59        19.36 o                         
   7   6  14          7.90          8.10        18.80 o                         
   8   6  14       1300.67       1309.50        39.34 o                         
   9   6  14        343.81        301.65        35.20 o                         
  10   6  14       3720.22       3612.90        97.66 o                         
  11   6  14        191.02        176.04        42.25 o                         
  12   6  14        582.54        552.35        60.98 o                         
  13   6  14         86.61          5.34        53.00 o                         
   1   7  14       2492.78       2184.20        83.80 o                         
   2   7  14       2083.30       2014.75        44.38 o                         
   3   7  14       2574.38       2322.29       125.83 o                         
   4   7  14       2904.54       2604.03        83.98 o                         
   5   7  14       2022.19       2047.17        89.35 o                         
   6   7  14        502.25        467.06        26.22 o                         
   7   7  14        958.29        912.06        32.97 o                         
   8   7  14       1041.31       1020.43        54.32 o                         
   9   7  14        296.63        264.25        33.24 o                         
  10   7  14        991.86        897.93        53.55 o                         
  11   7  14         49.92         48.88        34.15 o                         
  12   7  14       2132.15       2190.77       106.25 o                         
  13   7  14        209.70        245.13        70.82 o                         
   0   8  14      26440.12      25819.18       514.76 o                         
   1   8  14        319.21        269.60        20.63 o                         
   2   8  14      14324.96      13845.84        77.56 o                         
   3   8  14        323.18        310.86        15.73 o                         
   4   8  14       8333.11       8394.52        87.52 o                         
   5   8  14         65.09         54.65        22.25 o                         
   6   8  14       1482.03       1438.37       105.33 o                         
   7   8  14        528.77        498.33        49.94 o                         
   8   8  14       1780.82       1698.17        68.04 o                         
   9   8  14        847.72        754.51        50.55 o                         
  10   8  14       1788.07       1764.47        74.78 o                         
  11   8  14          1.66         12.74        36.21 o                         
  12   8  14        229.54        137.94        39.59 o                         
  13   8  14          8.67        -23.93        54.44 o                         
   1   9  14        914.24        909.13        19.86 o                         
   2   9  14         56.71         63.93        14.03 o                         
   3   9  14         14.79         11.09         7.91 o                         
   4   9  14        459.88        484.33        26.57 o                         
   5   9  14         42.66         49.65        30.83 o                         
   6   9  14        270.79        182.45        56.47 o                         
   7   9  14        113.70        130.59        37.36 o                         
   8   9  14        190.83        184.57        41.65 o                         
   9   9  14        312.89        347.03        38.84 o                         
  10   9  14         39.65         68.72        31.18 o                         
  11   9  14        184.63        171.71        41.64 o                         
  12   9  14         78.14         27.18        55.04 o                         
  13   9  14          4.70        -66.93        66.93 o                         
   0  10  14       4089.67       4273.75       105.14 o                         
   1  10  14        636.45        605.32        45.91 o                         
   2  10  14       6132.09       6417.79       185.92 o                         
   3  10  14         41.83         57.46        15.97 o                         
   4  10  14       4389.59       4313.25       120.89 o                         
   5  10  14        660.06        680.97        56.13 o                         
   6  10  14      10407.78      10690.96       223.39 o                         
   7  10  14         32.15         55.55        32.35 o                         
   8  10  14       3575.20       3588.37       136.17 o                         
   9  10  14         49.30         40.34        27.88 o                         
  10  10  14        697.85        669.47        51.23 o                         
  11  10  14        178.11        184.48        38.54 o                         
  12  10  14       1424.67       1395.62       124.25 o                         
   1  11  14        358.82        348.84        40.92 o                         
   2  11  14        184.25        169.81        32.97 o                         
   3  11  14        722.51        751.87        55.04 o                         
   4  11  14        721.55        670.14        53.70 o                         
   5  11  14        146.01        138.85        41.51 o                         
   6  11  14         38.85         34.87        32.04 o                         
   7  11  14        548.84        592.06        58.00 o                         
   8  11  14        918.26        926.28        69.70 o                         
   9  11  14        514.01        476.58        47.07 o                         
  10  11  14       1307.05       1255.41        69.16 o                         
  11  11  14        115.77        118.97        41.90 o                         
  12  11  14        487.52        455.85        82.58 o                         
   0  12  14        571.75        611.35        52.65 o                         
   1  12  14         23.37        -73.51        73.51 o                         
   2  12  14        418.94        497.76        56.18 o                         
   3  12  14         48.65         86.87        31.84 o                         
   4  12  14       2320.68       2311.27       100.35 o                         
   5  12  14        312.55        313.26        76.35 o                         
   6  12  14        545.64        480.01        42.31 o                         
   7  12  14         68.55         36.53        33.17 o                         
   8  12  14         60.68         53.61        47.98 o                         
   9  12  14        238.26        238.00        39.08 o                         
  10  12  14         18.36          8.57        34.82 o                         
  11  12  14          0.70         23.22        39.64 o                         
  12  12  14        141.55        109.02        58.47 o                         
   1  13  14         31.10         42.74        19.48 o                         
   2  13  14          2.72         10.38        26.90 o                         
   3  13  14         20.94         29.62        31.53 o                         
   4  13  14          6.58         61.95        33.70 o                         
   5  13  14        401.57        439.45        50.42 o                         
   6  13  14       1495.54       1442.78        68.14 o                         
   7  13  14       1514.53       1561.48        86.83 o                         
   8  13  14          5.91        -21.53        47.96 o                         
   9  13  14        121.28        100.95        42.49 o                         
  10  13  14        846.38        827.53        72.76 o                         
  11  13  14        111.99        116.21        58.52 o                         
   0  14  14       4090.63       4344.39       124.57 o                         
   1  14  14         84.72         99.60        26.64 o                         
   2  14  14       6814.06       7090.85       134.22 o                         
   3  14  14         41.10         -1.53        29.79 o                         
   4  14  14       3056.93       3062.90       141.92 o                         
   5  14  14        197.64        172.76        32.53 o                         
   6  14  14       1920.51       1886.05        79.74 o                         
   7  14  14        172.33        133.66        42.02 o                         
   8  14  14       3861.77       4293.46       146.43 o                         
   9  14  14         33.22        -13.37        34.22 o                         
  10  14  14       1296.54       1221.49       117.40 o                         
   1  15  14        168.06        114.18        27.45 o                         
   2  15  14         76.31         94.13        29.85 o                         
   3  15  14       1412.39       1397.54        67.95 o                         
   4  15  14         41.08         14.12        30.47 o                         
   5  15  14         64.39         53.17        30.44 o                         
   6  15  14        120.23        110.21        48.32 o                         
   7  15  14        544.70        618.67        64.60 o                         
   8  15  14        230.65        331.64        74.36 o                         
   9  15  14        727.06        622.66        89.93 o                         
   0  16  14        574.67        529.98        83.33 o                         
   1  16  14          5.49         19.69        24.82 o                         
   2  16  14          9.46         -8.89        26.29 o                         
   3  16  14          2.44         14.67        27.90 o                         
   4  16  14         25.52         34.57        35.43 o                         
   5  16  14          1.76        -12.31        27.34 o                         
   6  16  14          4.32         41.37        29.88 o                         
   7  16  14        224.64        339.69        73.11 o                         
   1  17  14       1314.07       1436.88        92.37 o                         
   2  17  14         79.22        109.82        32.16 o                         
   3  17  14       1695.49       1707.03        75.61 o                         
   4  17  14          5.83         -3.22        29.88 o                         
   5  17  14        850.16        764.93        66.72 o                         
   6  17  14       1092.18       1032.98        77.13 o                         
   7  17  14        111.23         28.79        54.06 o                         
   0  18  14       3014.53       3203.35       183.50 o                         
   1  18  14          5.10        -11.23        36.84 o                         
   2  18  14       3521.65       3782.66       142.85 o                         
   3  18  14         39.61         20.40        52.87 o                         
   4  18  14       2103.30       2396.83       117.93 o                         
   5  18  14         70.10         65.05        37.10 o                         
   6  18  14       1496.12       1542.88       130.33 o                         
   1  19  14        745.30        722.74        69.28 o                         
   2  19  14        237.30        206.25        47.33 o                         
   3  19  14        349.93        358.07        77.45 o                         
   4  19  14         52.51        -41.99        50.85 o                         
   5  19  14         61.08         34.96        51.54 o                         
   0  20  14        180.84        210.46        68.94 o                         
   1  20  14         83.83        114.17        65.08 o                         
   2  20  14         20.19        -10.00        56.19 o                         
   1   1  15      26786.02      27113.52       168.49 o                         
   2   1  15         36.23         78.64        21.16 o                         
   3   1  15      16202.37      16264.58       186.01 o                         
   4   1  15        171.91        209.32        40.14 o                         
   5   1  15       4373.77       4429.60       105.28 o                         
   6   1  15          7.43         25.15        19.22 o                         
   7   1  15       7831.95       7832.43       109.69 o                         
   8   1  15       1270.07       1298.71        51.80 o                         
   9   1  15       2435.88       2376.02        97.62 o                         
  10   1  15        212.72        173.66        39.21 o                         
  11   1  15       2174.92       2192.79       101.50 o                         
  12   1  15         35.05         94.40        64.43 o                         
  13   1  15       1233.20       1198.51        67.41 o                         
  14   1  15        410.81        289.45        65.74 o                         
   0   2  15        256.39        385.54        34.83 o                         
   1   2  15        325.22        316.80        24.17 o                         
   2   2  15       1517.57       1593.83        73.71 o                         
   3   2  15       2196.65       2237.23        59.37 o                         
   4   2  15        428.73        453.49        28.30 o                         
   5   2  15       5697.91       5222.85       133.39 o                         
   6   2  15       1188.64       1190.64        35.08 o                         
   7   2  15       1199.11       1110.91        35.94 o                         
   8   2  15        107.48        109.16        24.82 o                         
   9   2  15       3144.30       2988.42        80.39 o                         
  10   2  15        504.05        483.42        52.69 o                         
  11   2  15       3566.47       3631.74       127.20 o                         
  12   2  15        124.50        114.59        33.84 o                         
  13   2  15       1914.44       1865.65        98.41 o                         
   1   3  15       1823.30       1909.94        55.38 o                         
   2   3  15       1116.43       1210.81        45.22 o                         
   3   3  15       7200.22       7253.28        90.65 o                         
   4   3  15          2.36        -13.86        22.18 o                         
   5   3  15        183.46        251.29        25.22 o                         
   6   3  15        158.32        157.69        14.64 o                         
   7   3  15       2088.53       2204.79        66.49 o                         
   8   3  15         17.25         19.96        22.33 o                         
   9   3  15        869.84        921.35        48.74 o                         
  10   3  15         79.25         80.63        66.51 o                         
  11   3  15       1212.67       1330.16        81.72 o                         
  12   3  15         70.43        143.22        42.51 o                         
  13   3  15        155.93        124.48        42.81 o                         
   0   4  15       3404.00       3739.61       143.05 o                         
   1   4  15        132.79        107.00        21.47 o                         
   2   4  15          3.38        -13.39        16.03 o                         
   3   4  15       1448.08       1227.88        38.79 o                         
   4   4  15        124.34        151.43        21.90 o                         
   5   4  15        210.54        227.04        21.79 o                         
   6   4  15        441.36        395.29        23.53 o                         
   7   4  15        189.69        173.88        21.88 o                         
   8   4  15        417.33        437.93        37.93 o                         
   9   4  15        120.81        157.84        28.60 o                         
  10   4  15         26.36         90.65        27.64 o                         
  11   4  15        711.63        780.63        53.71 o                         
  12   4  15        451.75        478.10        71.65 o                         
  13   4  15        792.42        761.51        83.63 o                         
   1   5  15      16652.27      16462.10       160.50 o                         
   2   5  15       2045.20       1795.22        44.94 o                         
   3   5  15      11461.03      11645.22       234.03 o                         
   4   5  15       1542.21       1566.23        63.51 o                         
   5   5  15      12638.85      12244.25        93.21 o                         
   6   5  15         13.39         36.54        21.45 o                         
   7   5  15       5324.41       5557.22        93.14 o                         
   8   5  15         24.67         28.44        19.05 o                         
   9   5  15       2012.49       1976.64        61.78 o                         
  10   5  15        492.91        469.96        36.17 o                         
  11   5  15       1742.16       1766.79       157.02 o                         
  12   5  15        318.53        318.93        51.59 o                         
  13   5  15        766.74        684.68        95.79 o                         
   0   6  15      13010.83      13500.34       311.19 o                         
   1   6  15       1211.91       1235.37        50.47 o                         
   2   6  15       4823.22       4830.82        90.29 o                         
   3   6  15        287.17        307.09        26.77 o                         
   4   6  15       1748.66       1871.63        66.99 o                         
   5   6  15       2688.16       2542.86        67.05 o                         
   6   6  15        225.12        256.45        26.24 o                         
   7   6  15       1542.59       1609.07        50.71 o                         
   8   6  15        595.89        574.14        28.78 o                         
   9   6  15       2042.76       2036.57        76.84 o                         
  10   6  15        936.49        894.11        53.43 o                         
  11   6  15       5301.35       5586.49       181.34 o                         
  12   6  15        226.29        223.42        54.21 o                         
  13   6  15        862.43        888.48       106.12 o                         
   1   7  15        862.95        792.25        33.45 o                         
   2   7  15        311.69        371.99        26.93 o                         
   3   7  15        646.51        635.00        45.36 o                         
   4   7  15          0.06        -33.50        33.50 o                         
   5   7  15          5.51          0.97        15.53 o                         
   6   7  15        798.17        697.08        31.48 o                         
   7   7  15         33.11         51.79        32.39 o                         
   8   7  15          0.24         35.32        22.40 o                         
   9   7  15        205.32        203.88        32.97 o                         
  10   7  15         34.04         59.11        27.46 o                         
  11   7  15          0.83         23.17        55.71 o                         
  12   7  15          1.71         -7.10        74.77 o                         
  13   7  15          2.20        -27.62        58.22 o                         
   0   8  15        749.49        647.45        31.52 o                         
   1   8  15       1533.60       1528.69        40.72 o                         
   2   8  15       5014.64       4950.42       106.72 o                         
   3   8  15        214.17        240.31        15.87 o                         
   4   8  15        799.17        794.30        23.13 o                         
   5   8  15       1320.54       1441.67        56.63 o                         
   6   8  15       1229.70       1203.08        64.50 o                         
   7   8  15        205.93        273.51        42.61 o                         
   8   8  15        164.24        120.62        37.77 o                         
   9   8  15        296.58        211.39        34.61 o                         
  10   8  15         42.69         52.85        29.65 o                         
  11   8  15        406.21        355.48        61.51 o                         
  12   8  15         64.41         50.81        57.96 o                         
   1   9  15      10941.96      11316.33       131.30 o                         
   2   9  15        405.10        435.03        28.61 o                         
   3   9  15       7884.49       8363.52       103.85 o                         
   4   9  15        152.00        109.89        26.06 o                         
   5   9  15       5493.09       5745.68       142.03 o                         
   6   9  15        496.56        390.18        68.51 o                         
   7   9  15       8086.81       7972.33       172.70 o                         
   8   9  15       1082.08       1059.41        70.86 o                         
   9   9  15       2662.54       2710.26        91.21 o                         
  10   9  15        550.78        585.17        49.08 o                         
  11   9  15       1679.75       1737.54        78.30 o                         
  12   9  15        113.70         72.67        59.84 o                         
   0  10  15       1875.45       1933.48        72.89 o                         
   1  10  15        247.64        281.04        31.39 o                         
   2  10  15        551.31        485.83        60.01 o                         
   3  10  15          1.73         22.39        15.57 o                         
   4  10  15        832.44        904.99        84.46 o                         
   5  10  15       2175.86       2238.73        92.04 o                         
   6  10  15       2084.43       2146.72        93.64 o                         
   7  10  15       4386.32       4290.25       208.34 o                         
   8  10  15         65.46         43.85        38.29 o                         
   9  10  15       1630.87       1473.84        70.20 o                         
  10  10  15        370.46        321.63        40.80 o                         
  11  10  15        102.78        121.32        43.80 o                         
  12  10  15         59.91         58.23        55.12 o                         
   1  11  15        882.11        797.06        55.97 o                         
   2  11  15         56.44         78.29        39.30 o                         
   3  11  15         22.34        -19.77        28.57 o                         
   4  11  15        262.37        185.44        37.36 o                         
   5  11  15        959.72        984.22        67.48 o                         
   6  11  15         69.49         26.92        31.48 o                         
   7  11  15        436.98        468.67        54.28 o                         
   8  11  15          1.06          3.91        31.87 o                         
   9  11  15        255.86        275.08        39.40 o                         
  10  11  15          7.36         48.71        34.17 o                         
  11  11  15        184.78        218.36        46.74 o                         
  12  11  15         38.03          1.82        61.37 o                         
   0  12  15        170.16        215.24        67.37 o                         
   1  12  15          5.22         -3.69        18.87 o                         
   2  12  15         35.34          2.63        24.52 o                         
   3  12  15        276.98        298.88        42.59 o                         
   4  12  15        456.31        499.90        51.32 o                         
   5  12  15         79.47        128.61        39.25 o                         
   6  12  15        287.83        313.05        36.94 o                         
   7  12  15        153.80        119.74        76.34 o                         
   8  12  15        155.54        238.53        48.10 o                         
   9  12  15        553.70        530.94        49.89 o                         
  10  12  15       1702.70       1618.93        95.94 o                         
  11  12  15        279.83        183.25        71.36 o                         
   1  13  15       1183.62       1222.97        45.12 o                         
   2  13  15        385.53        321.75        36.50 o                         
   3  13  15       4334.51       4327.74       111.01 o                         
   4  13  15        458.68        445.70        49.02 o                         
   5  13  15       1637.42       1607.91        84.64 o                         
   6  13  15         15.15         18.24        33.31 o                         
   7  13  15       3245.68       3348.03       171.38 o                         
   8  13  15         25.33         11.88        35.59 o                         
   9  13  15       2482.22       2493.86        95.12 o                         
  10  13  15       1264.77       1235.16       117.32 o                         
  11  13  15        702.02        686.67        97.55 o                         
   0  14  15         15.49         50.65        30.61 o                         
   1  14  15          6.68         12.52        24.75 o                         
   2  14  15        407.03        407.84        39.69 o                         
   3  14  15          3.59         -8.81        26.64 o                         
   4  14  15         70.72          9.27        32.16 o                         
   5  14  15         54.41         52.71        35.75 o                         
   6  14  15        443.98        465.13        46.11 o                         
   7  14  15          0.45        -24.78        39.06 o                         
   8  14  15         34.52         20.33        41.90 o                         
   9  14  15          6.75        -59.12        59.12 o                         
  10  14  15          9.13         15.00        56.10 o                         
   1  15  15       3607.58       3669.84        99.60 o                         
   2  15  15          2.40         17.41        40.81 o                         
   3  15  15       3206.77       3359.06       100.61 o                         
   4  15  15         49.50         11.93        32.37 o                         
   5  15  15       3846.59       3826.82       110.24 o                         
   6  15  15        148.82        135.77        34.32 o                         
   7  15  15        974.84        968.32        76.72 o                         
   8  15  15        495.51        454.69        79.29 o                         
   9  15  15       1880.30       1838.93       145.47 o                         
   0  16  15        240.27        272.44        75.98 o                         
   1  16  15          1.08         85.51        43.04 o                         
   2  16  15         68.51         75.48        29.83 o                         
   3  16  15        148.54        133.23        49.91 o                         
   4  16  15         48.16         25.39        32.96 o                         
   5  16  15        272.27        317.84        41.99 o                         
   6  16  15        208.98        228.98        51.84 o                         
   7  16  15        697.27        770.39        97.21 o                         
   1  17  15        928.26        777.47        70.51 o                         
   2  17  15          2.54         44.35        68.62 o                         
   3  17  15       1701.72       1711.81        91.31 o                         
   4  17  15        317.48        313.90        48.52 o                         
   5  17  15       2168.55       2048.35       102.64 o                         
   6  17  15        147.32        159.69        45.35 o                         
   0  18  15        728.44        664.68        96.77 o                         
   1  18  15         15.66         25.42        38.74 o                         
   2  18  15        501.72        505.47        63.65 o                         
   3  18  15        267.59        233.29        51.03 o                         
   4  18  15         37.19        105.27        41.38 o                         
   5  18  15         99.71        115.65        38.35 o                         
   1  19  15       1814.70       1940.96       107.01 o                         
   2  19  15         58.98         90.09        58.13 o                         
   3  19  15       1009.25        921.15       109.36 o                         
   4  19  15         34.92          0.33        51.78 o                         
   5  19  15       1577.36       1610.47       132.58 o                         
   0   0  16       8376.84       7138.40       182.86 o                         
   1   0  16      11122.72      11036.15       157.92 o                         
   2   0  16       2253.19       2394.03        90.86 o                         
   3   0  16      11018.73      11454.57       228.25 o                         
   4   0  16      10471.26       9184.42       209.96 o                         
   5   0  16         21.53         25.28        26.89 o                         
   6   0  16      20587.88      20379.13       347.67 o                         
   7   0  16        539.19        596.21        73.61 o                         
   8   0  16        982.50       1024.60        94.35 o                         
   9   0  16        701.29        778.70        88.61 o                         
  10   0  16       1462.54       1424.98       115.13 o                         
  11   0  16       3008.31       2965.00       167.24 o                         
  12   0  16         22.64         47.62        46.34 o                         
   1   1  16       2155.71       1862.41        48.81 o                         
   2   1  16       2604.64       2687.89        76.45 o                         
   3   1  16        147.38        116.87        27.79 o                         
   4   1  16         88.80         78.37        42.67 o                         
   5   1  16       7303.64       6933.73       149.35 o                         
   6   1  16        154.78        166.70        35.75 o                         
   7   1  16        997.92       1072.23        48.52 o                         
   8   1  16       1399.65       1382.93        54.84 o                         
   9   1  16       1886.31       1816.99        62.60 o                         
  10   1  16          9.65          3.74        34.77 o                         
  11   1  16       1534.17       1606.91        90.55 o                         
  12   1  16         11.18         25.82        40.71 o                         
  13   1  16         97.43        128.65        60.01 o                         
   0   2  16        776.48        772.73        47.17 o                         
   1   2  16       3885.61       3798.54        97.33 o                         
   2   2  16       3626.50       4077.50       117.44 o                         
   3   2  16       5625.88       5532.27        94.79 o                         
   4   2  16         63.28         38.96        25.64 o                         
   5   2  16       2463.20       2474.19        78.55 o                         
   6   2  16       4112.68       3866.64       121.69 o                         
   7   2  16       1194.24       1030.01        35.92 o                         
   8   2  16        204.66        244.39        31.69 o                         
   9   2  16        348.68        337.68        33.26 o                         
  10   2  16        116.38        163.34        45.76 o                         
  11   2  16        163.31        212.00        60.86 o                         
  12   2  16        107.09        135.48        46.57 o                         
  13   2  16        177.04        222.19        65.95 o                         
   1   3  16       9801.62      10064.05       154.31 o                         
   2   3  16       4483.22       4281.33        83.61 o                         
   3   3  16      10415.47      10188.59       143.87 o                         
   4   3  16       1678.18       1600.72       106.13 o                         
   5   3  16        490.08        577.22        32.69 o                         
   6   3  16       1498.17       1426.89        47.26 o                         
   7   3  16       1049.39       1155.00        43.18 o                         
   8   3  16       1172.38       1176.40        52.99 o                         
   9   3  16       2074.40       2262.55        74.08 o                         
  10   3  16        488.16        482.07        60.23 o                         
  11   3  16       2196.11       2227.87       105.02 o                         
  12   3  16       2594.75       2541.76       131.16 o                         
   0   4  16      27827.16      27927.29       397.46 o                         
   1   4  16         90.76         44.56        20.70 o                         
   2   4  16      10976.37      10647.43       138.15 o                         
   3   4  16       1140.72       1145.11        44.53 o                         
   4   4  16       5353.65       5473.20        99.75 o                         
   5   4  16        608.80        570.25        41.32 o                         
   6   4  16       1405.07       1396.64        72.66 o                         
   7   4  16        568.45        633.84        59.12 o                         
   8   4  16        929.82        858.25        47.71 o                         
   9   4  16       1757.39       1750.39        67.71 o                         
  10   4  16       2094.39       2248.38        78.09 o                         
  11   4  16       1624.69       1689.55        74.28 o                         
  12   4  16        601.20        587.81        62.85 o                         
   1   5  16          6.79         -9.90        23.17 o                         
   2   5  16       1725.00       1700.44        49.65 o                         
   3   5  16         42.78         20.46        17.13 o                         
   4   5  16       1032.77        960.74        40.46 o                         
   5   5  16        883.02        874.45        46.51 o                         
   6   5  16         74.16         56.54        22.08 o                         
   7   5  16        683.36        701.89        60.11 o                         
   8   5  16          5.46         13.92        17.56 o                         
   9   5  16        669.07        750.71        48.49 o                         
  10   5  16          2.58         13.61        25.18 o                         
  11   5  16        670.87        714.62        66.09 o                         
  12   5  16        564.11        510.01        59.41 o                         
   0   6  16         80.56        111.22        42.93 o                         
   1   6  16        222.41        213.40        46.81 o                         
   2   6  16         80.33        103.13        27.36 o                         
   3   6  16        402.91        307.65        34.29 o                         
   4   6  16         71.34         68.65        18.55 o                         
   5   6  16        535.93        513.49        36.61 o                         
   6   6  16       3745.31       3750.26        84.46 o                         
   7   6  16         59.31         47.51        18.37 o                         
   8   6  16        288.07        279.40        30.03 o                         
   9   6  16         20.20         42.81        24.01 o                         
  10   6  16        241.62        210.05        36.21 o                         
  11   6  16        620.75        512.10        60.79 o                         
  12   6  16       1144.40       1138.40        81.98 o                         
   1   7  16       5006.46       4845.12        83.09 o                         
   2   7  16       2213.95       2076.19        63.00 o                         
   3   7  16       8681.02       8647.10       288.73 o                         
   4   7  16        515.21        553.04        46.49 o                         
   5   7  16       1215.20       1293.98        42.21 o                         
   6   7  16       1384.60       1444.93        49.78 o                         
   7   7  16       3360.27       3573.05        91.31 o                         
   8   7  16        658.42        687.36        41.53 o                         
   9   7  16        757.19        802.02        52.40 o                         
  10   7  16       3043.79       2971.35        96.33 o                         
  11   7  16        626.77        689.92        67.06 o                         
  12   7  16        925.04        842.16       107.73 o                         
   0   8  16       4854.28       4861.66       107.23 o                         
   1   8  16        111.93        116.98        29.44 o                         
   2   8  16        584.39        568.49        61.45 o                         
   3   8  16        116.98        131.82        34.97 o                         
   4   8  16       2206.99       2173.23        48.61 o                         
   5   8  16        368.67        326.07        33.53 o                         
   6   8  16       1372.91       1333.97        71.07 o                         
   7   8  16        745.63        758.65        47.68 o                         
   8   8  16         68.58         63.02        33.68 o                         
   9   8  16        745.18        697.38        49.94 o                         
  10   8  16        323.00        340.76        41.93 o                         
  11   8  16        968.00        935.17        61.26 o                         
  12   8  16        151.90        100.43        59.29 o                         
   1   9  16       1076.99       1092.47        45.79 o                         
   2   9  16        209.50        170.48        21.50 o                         
   3   9  16        597.99        645.69        22.04 o                         
   4   9  16         53.64         57.35        27.71 o                         
   5   9  16       2922.84       3161.00        84.59 o                         
   6   9  16        128.04        125.94        52.96 o                         
   7   9  16        108.28        164.31        38.29 o                         
   8   9  16        566.76        532.03        54.59 o                         
   9   9  16        138.70        168.38        34.99 o                         
  10   9  16          0.79         -2.31        31.70 o                         
  11   9  16         55.93         60.21        42.17 o                         
  12   9  16          1.11        -46.19        56.18 o                         
   0  10  16       5046.16       5489.86       108.37 o                         
   1  10  16       1173.96       1111.50        30.73 o                         
   2  10  16       2177.91       2373.29       171.36 o                         
   3  10  16        447.69        436.66        46.13 o                         
   4  10  16       2355.75       2300.51        93.36 o                         
   5  10  16        687.23        726.10        59.74 o                         
   6  10  16       5435.33       5065.34       196.59 o                         
   7  10  16       3134.87       3339.05       119.40 o                         
   8  10  16       2874.49       2794.17       223.57 o                         
   9  10  16        678.61        791.99        56.96 o                         
  10  10  16       1581.38       1586.84        97.95 o                         
  11  10  16        218.56        200.25        64.18 o                         
   1  11  16       2833.62       2858.42        65.77 o                         
   2  11  16       2196.72       2165.06        87.49 o                         
   3  11  16       2506.06       2476.58        82.04 o                         
   4  11  16          2.72        -23.52        32.09 o                         
   5  11  16       7212.84       7523.79       170.79 o                         
   6  11  16        300.10        311.30        46.94 o                         
   7  11  16       4993.90       4944.46       146.60 o                         
   8  11  16        748.32        702.00        64.08 o                         
   9  11  16       2114.50       2138.58        86.49 o                         
  10  11  16          7.77         -4.49        30.49 o                         
  11  11  16        747.17        700.53        70.48 o                         
   0  12  16        167.93        148.76        31.87 o                         
   1  12  16          3.54         -2.13        35.04 o                         
   2  12  16          4.14         -7.01        27.25 o                         
   3  12  16         42.37         -5.70        26.08 o                         
   4  12  16        175.75        188.45        37.78 o                         
   5  12  16       1555.67       1471.50        81.42 o                         
   6  12  16         20.44         76.71        30.71 o                         
   7  12  16       1140.58       1215.55        80.26 o                         
   8  12  16        271.28        208.75        43.62 o                         
   9  12  16         55.66         10.44        31.41 o                         
  10  12  16        416.26        341.61        54.83 o                         
  11  12  16        269.12        184.04        60.71 o                         
   1  13  16       4186.69       4304.95       104.67 o                         
   2  13  16          0.60        -17.99        25.44 o                         
   3  13  16       1762.16       1778.25        74.73 o                         
   4  13  16          1.23         40.93        31.78 o                         
   5  13  16        324.97        269.62        43.48 o                         
   6  13  16         82.75         82.88        30.56 o                         
   7  13  16         71.05         43.83        44.33 o                         
   8  13  16        235.08        227.86        48.21 o                         
   9  13  16        672.54        712.21        71.32 o                         
  10  13  16        109.78         87.85        64.69 o                         
   0  14  16       2423.76       2456.03       152.23 o                         
   1  14  16        253.91        228.91        33.06 o                         
   2  14  16       2062.04       2046.49        77.64 o                         
   3  14  16        113.78        124.17        32.56 o                         
   4  14  16       1700.57       1735.61        89.04 o                         
   5  14  16        169.27        161.57        42.21 o                         
   6  14  16        974.14       1004.67        62.25 o                         
   7  14  16        694.12        642.44        63.39 o                         
   8  14  16        388.72        367.94        72.67 o                         
   9  14  16       1068.97        891.46       115.48 o                         
  10  14  16        926.92        976.49       114.90 o                         
   1  15  16       1800.13       1683.78        71.14 o                         
   2  15  16        146.24        143.19        31.85 o                         
   3  15  16        463.21        464.56        46.20 o                         
   4  15  16        408.29        396.53        44.81 o                         
   5  15  16       1171.99       1229.62        67.46 o                         
   6  15  16        410.41        390.07        43.54 o                         
   7  15  16        374.16        342.73        77.23 o                         
   9  15  16        217.31         61.24        58.84 o                         
   0  16  16         67.45         42.40        54.48 o                         
   1  16  16          3.02        -40.43        40.43 o                         
   2  16  16        382.72        327.95        38.13 o                         
   3  16  16        612.64        738.56        53.10 o                         
   4  16  16         10.74         21.28        37.56 o                         
   5  16  16         32.56          3.98        34.33 o                         
   6  16  16          5.88          4.41        39.25 o                         
   7  16  16         21.36         59.27        56.87 o                         
   1  17  16        575.16        583.04        68.23 o                         
   2  17  16        114.24        126.12        45.96 o                         
   3  17  16       1227.56       1175.75        91.04 o                         
   4  17  16         81.80        145.55        42.01 o                         
   5  17  16       1592.54       1581.84        93.22 o                         
   6  17  16         83.64         71.73        42.18 o                         
   0  18  16        285.44        273.00        76.16 o                         
   1  18  16         59.18         -3.00        85.12 o                         
   2  18  16         59.93        143.09        46.33 o                         
   3  18  16        549.66        655.60        98.17 o                         
   4  18  16         20.73         13.93        33.56 o                         
   5  18  16        225.16        235.23        49.58 o                         
   2  19  16         23.67        114.29        61.41 o                         
   3  19  16        114.50        141.22        67.08 o                         
   1   1  17        672.33        677.49        32.63 o                         
   2   1  17         33.39         19.43        19.45 o                         
   3   1  17        540.59        694.60       109.66 o                         
   4   1  17         15.82          9.09        24.12 o                         
   5   1  17         54.20         99.28        26.79 o                         
   6   1  17        681.81        615.12        41.30 o                         
   7   1  17         44.32         53.43        23.44 o                         
   8   1  17       2616.27       2433.85        71.75 o                         
   9   1  17        575.20        551.64        38.89 o                         
  10   1  17        743.22        764.45        65.75 o                         
  11   1  17        106.35         90.71        40.05 o                         
  12   1  17        468.63        454.73        57.74 o                         
   0   2  17      18962.69      18902.68       214.95 o                         
   1   2  17        562.38        551.13        39.45 o                         
   2   2  17       8238.18       8099.97       144.01 o                         
   3   2  17          2.62         20.49        25.88 o                         
   4   2  17      15575.81      15489.61       160.76 o                         
   5   2  17        887.14       1002.11        48.69 o                         
   6   2  17      10615.10      10701.53       121.54 o                         
   7   2  17        205.89        272.65        23.63 o                         
   8   2  17       6160.52       5982.72       113.71 o                         
   9   2  17        187.68        142.38        26.74 o                         
  10   2  17       7164.03       7540.91       180.47 o                         
  11   2  17          6.89         20.65        40.17 o                         
  12   2  17        805.15        865.66        79.51 o                         
   1   3  17        428.84        466.85        38.18 o                         
   2   3  17       2903.17       2959.30       137.19 o                         
   3   3  17        955.69        887.46        37.17 o                         
   4   3  17          2.68         25.29        24.76 o                         
   5   3  17        322.11        321.94        34.96 o                         
   6   3  17          7.38         24.83        16.30 o                         
   7   3  17        199.33        182.86        21.95 o                         
   8   3  17         87.60         67.20        23.61 o                         
   9   3  17          0.18         14.64        25.31 o                         
  10   3  17        149.63        126.75        28.46 o                         
  11   3  17         17.26         65.07        38.39 o                         
  12   3  17        764.57        772.36        75.17 o                         
   0   4  17       1244.92       1178.82        89.11 o                         
   1   4  17        105.19        122.45        24.32 o                         
   2   4  17       4774.96       4661.00       115.61 o                         
   3   4  17        325.21        330.48        25.39 o                         
   4   4  17        685.44        740.39        35.37 o                         
   5   4  17          9.93        -11.45        22.51 o                         
   6   4  17        881.00        945.51        58.72 o                         
   7   4  17        128.73        182.39        23.67 o                         
   8   4  17        435.31        452.95        31.26 o                         
   9   4  17         53.20         93.96        28.70 o                         
  10   4  17        256.55        239.57        32.87 o                         
  11   4  17          7.53         -4.91        27.44 o                         
  12   4  17       1095.83       1064.47        79.63 o                         
   1   5  17       1738.07       1712.71        61.75 o                         
   2   5  17       3031.41       2771.68        58.62 o                         
   3   5  17        864.76        825.86        35.17 o                         
   4   5  17       1418.57       1349.37        44.34 o                         
   5   5  17          4.98          8.14        19.76 o                         
   6   5  17        775.72        791.61        45.98 o                         
   7   5  17       2063.04       2003.93        61.22 o                         
   8   5  17       1141.06       1071.47        42.53 o                         
   9   5  17       1486.24       1511.99        65.91 o                         
  10   5  17         38.88         36.67        23.74 o                         
  11   5  17          8.63         15.88        36.51 o                         
  12   5  17       1447.70       1408.52       130.01 o                         
   0   6  17      10620.10      10809.93       296.13 o                         
   1   6  17        267.45        231.13        27.13 o                         
   2   6  17       6344.39       6445.04       259.74 o                         
   3   6  17          5.40         48.17        36.86 o                         
   4   6  17       8933.25       9090.68       286.10 o                         
   5   6  17        371.75        367.23        31.87 o                         
   6   6  17       3511.39       3427.42        85.60 o                         
   7   6  17         66.13        108.81        33.40 o                         
   8   6  17       2726.64       2691.96        85.15 o                         
   9   6  17        143.10         84.46        25.66 o                         
  10   6  17        843.66        869.19        62.89 o                         
  11   6  17          3.63        -37.18        37.18 o                         
  12   6  17        880.66        955.68       112.53 o                         
   1   7  17       1856.31       1846.12        47.96 o                         
   2   7  17         61.63        -39.94        39.94 o                         
   3   7  17         13.69         -5.44        25.41 o                         
   4   7  17         94.80         91.32        44.09 o                         
   5   7  17        125.42        102.15        19.23 o                         
   6   7  17         60.19         32.48        37.77 o                         
   7   7  17        123.07         69.90        28.14 o                         
   8   7  17          3.98        -24.87        24.87 o                         
   9   7  17        696.34        686.20        50.49 o                         
  10   7  17       2199.97       2255.13        85.86 o                         
  11   7  17        339.14        337.36        41.13 o                         
   0   8  17       8594.32       8383.94       188.98 o                         
   1   8  17        617.14        610.63        30.25 o                         
   2   8  17       7044.03       6917.65       117.27 o                         
   3   8  17        501.78        521.97        30.18 o                         
   4   8  17       9556.86       9640.55       171.13 o                         
   5   8  17        250.45        257.34        32.52 o                         
   6   8  17       4673.79       4682.32       125.47 o                         
   7   8  17        473.89        527.79        43.02 o                         
   8   8  17       3015.37       3170.32       133.57 o                         
   9   8  17          3.02         15.47        29.18 o                         
  10   8  17       2242.86       2301.44        87.92 o                         
  11   8  17         98.17        131.24        43.34 o                         
   1   9  17         36.35         49.68        13.19 o                         
   2   9  17         29.69         32.88        14.51 o                         
   3   9  17          9.96         20.83        22.76 o                         
   4   9  17        409.27        389.32        43.04 o                         
   5   9  17       3077.47       3061.87        86.30 o                         
   6   9  17        193.72        246.18        57.98 o                         
   7   9  17        120.34        107.88        36.11 o                         
   8   9  17        281.10        302.06        47.46 o                         
   9   9  17          2.84         -0.75        28.05 o                         
  10   9  17       2852.72       3007.55       101.52 o                         
  11   9  17          9.95         26.99        36.04 o                         
   0  10  17       5289.23       5048.21       104.43 o                         
   1  10  17        409.57        365.42        19.44 o                         
   2  10  17       1963.58       2037.24        57.85 o                         
   3  10  17         10.12         -3.78        19.75 o                         
   4  10  17       1705.19       1706.40        83.35 o                         
   5  10  17        744.05        802.88        63.56 o                         
   6  10  17       3284.37       3226.78       162.15 o                         
   7  10  17         45.19         27.26        33.89 o                         
   8  10  17        570.15        585.92        59.52 o                         
   9  10  17         95.74         90.35        31.29 o                         
  10  10  17        849.73        833.24        58.38 o                         
  11  10  17          0.20         18.67        38.85 o                         
   1  11  17          0.25         23.38        18.11 o                         
   2  11  17       1583.55       1514.24        64.81 o                         
   3  11  17        172.46        154.12        32.49 o                         
   4  11  17        899.58        920.69        56.39 o                         
   5  11  17       2489.24       2460.23       103.02 o                         
   6  11  17       3618.33       4127.73       185.24 o                         
   7  11  17         30.65         10.16        34.07 o                         
   8  11  17       1685.13       1824.74        97.63 o                         
   9  11  17         15.43        -20.22        32.18 o                         
  10  11  17         11.71          0.11        40.33 o                         
   0  12  17       7288.64       7733.48       311.96 o                         
   1  12  17         40.74          8.88        24.25 o                         
   2  12  17       7949.13       8267.78       146.93 o                         
   3  12  17         19.62         50.83        27.71 o                         
   4  12  17       3336.57       3429.43       137.59 o                         
   5  12  17        216.68        145.35        39.75 o                         
   6  12  17       2390.27       2588.69       110.18 o                         
   7  12  17        237.97        192.75        44.61 o                         
   8  12  17        953.10       1021.99       112.06 o                         
   9  12  17         80.17         80.39        33.39 o                         
  10  12  17       1011.04        932.31       114.49 o                         
   1  13  17          1.57          4.56        24.99 o                         
   2  13  17        115.58        135.29        31.57 o                         
   3  13  17        256.50        306.73        37.28 o                         
   4  13  17        647.96        654.59        51.38 o                         
   5  13  17         80.25        135.46        39.60 o                         
   6  13  17       1714.57       1713.45        94.03 o                         
   7  13  17        103.31        107.18        42.40 o                         
   8  13  17        553.70        466.21        57.59 o                         
   9  13  17          0.71        -65.51        65.51 o                         
   0  14  17         75.69        -10.81        57.05 o                         
   1  14  17         40.05         37.37        26.59 o                         
   2  14  17          9.73        -14.51        26.47 o                         
   3  14  17          0.73         21.56        31.71 o                         
   4  14  17        257.32        325.26        41.87 o                         
   5  14  17         11.60         32.63        56.26 o                         
   6  14  17        120.72         89.91        33.83 o                         
   7  14  17        215.54        152.22        43.58 o                         
   9  14  17          4.30        171.94        73.09 o                         
   1  15  17          0.31         -7.48        40.34 o                         
   2  15  17         45.54         46.35        27.71 o                         
   3  15  17          2.71         32.53        31.77 o                         
   4  15  17        130.44         78.61        31.66 o                         
   5  15  17          0.34         44.24        34.33 o                         
   6  15  17         86.20         82.04        97.12 o                         
   7  15  17          2.37         51.06        49.50 o                         
   0  16  17       5135.42       5276.55       239.19 o                         
   1  16  17        129.45         65.43        40.96 o                         
   2  16  17       2679.73       3066.46       451.90 o                         
   3  16  17          0.55         34.19        36.94 o                         
   4  16  17       2560.96       2762.56        99.81 o                         
   5  16  17          2.30         47.73        37.74 o                         
   6  16  17       3209.29       3470.52       136.99 o                         
   1  17  17          5.92         50.82        56.88 o                         
   2  17  17         27.24         39.36        44.39 o                         
   3  17  17        246.15        231.65        68.84 o                         
   4  17  17        306.07        312.12        97.48 o                         
   5  17  17        179.93        182.74        61.65 o                         
   6  17  17          4.16         37.92        52.34 o                         
   1  18  17          1.52         90.94        59.00 o                         
   2  18  17        605.10        640.65        96.29 o                         
   3  18  17         31.15        -59.44        59.44 o                         
   5  18  17         12.43         20.69        52.54 o                         
   0   0  18       3498.83       3448.89       136.22 o                         
   1   0  18       1557.20       1353.81        64.31 o                         
   2   0  18       2258.18       1904.93        74.93 o                         
   3   0  18       1578.57       1490.27        92.74 o                         
   4   0  18        118.89        173.96        44.59 o                         
   5   0  18        465.77        401.45        57.64 o                         
   6   0  18       1440.48       1605.20       210.26 o                         
   7   0  18        228.62        281.70        34.38 o                         
   8   0  18       3881.08       3803.23       174.95 o                         
   9   0  18        963.71        966.59       100.52 o                         
  10   0  18        621.15        708.94        89.36 o                         
  11   0  18        681.14        851.98       101.86 o                         
   1   1  18        120.90        174.59        22.58 o                         
   2   1  18       3577.50       3448.50        79.18 o                         
   3   1  18       4744.48       4854.15       113.95 o                         
   4   1  18         70.87        107.74        31.05 o                         
   5   1  18       1736.68       1694.25        59.31 o                         
   6   1  18        103.50         68.90        33.38 o                         
   7   1  18       6274.94       6404.25        99.02 o                         
   8   1  18        158.02        130.97        26.03 o                         
   9   1  18       1155.52       1215.67        78.93 o                         
  10   1  18        132.47        137.72        41.22 o                         
  11   1  18        357.54        471.59        61.12 o                         
   0   2  18       8411.50       8257.81       146.12 o                         
   1   2  18       1104.30       1061.01        46.54 o                         
   2   2  18        232.39        156.69        25.56 o                         
   3   2  18        865.18        810.51        50.89 o                         
   4   2  18       1396.57       1414.10        53.93 o                         
   5   2  18          4.05        -23.89        23.89 o                         
   6   2  18        827.59       1023.82        81.48 o                         
   7   2  18         80.20         39.70        20.22 o                         
   8   2  18          1.21         -2.74        20.12 o                         
   9   2  18        126.64        101.36        25.23 o                         
  10   2  18         40.41         63.48        39.00 o                         
  11   2  18         20.94        -34.12        34.12 o                         
   1   3  18       9224.77       8920.69       126.84 o                         
   2   3  18       5668.34       5426.53        99.64 o                         
   3   3  18      12973.67      12626.27       131.48 o                         
   4   3  18       1002.63        919.46        43.38 o                         
   5   3  18       5226.18       5061.07        97.40 o                         
   6   3  18       2784.44       2440.44        83.15 o                         
   7   3  18       5430.50       5261.59        90.44 o                         
   8   3  18       2685.07       2862.02        68.74 o                         
   9   3  18       2933.54       2783.65        84.73 o                         
  10   3  18        656.89        661.32        61.74 o                         
  11   3  18       2103.39       2170.89       106.30 o                         
   0   4  18        145.10        181.19        51.67 o                         
   1   4  18        334.97        306.21        29.86 o                         
   2   4  18       7892.20       7726.23       100.71 o                         
   3   4  18        404.68        455.32        30.43 o                         
   4   4  18       6943.31       6512.74        95.69 o                         
   5   4  18         66.17         66.72        23.15 o                         
   6   4  18        566.52        462.58        42.16 o                         
   7   4  18         23.26         35.54        21.16 o                         
   8   4  18        996.00        976.46        42.90 o                         
   9   4  18        710.30        627.25        46.08 o                         
  10   4  18        183.40        204.49        33.62 o                         
  11   4  18        328.87        259.34        54.33 o                         
   1   5  18       1044.92        968.11        46.83 o                         
   2   5  18        690.14        645.98        40.29 o                         
   3   5  18       1066.41       1022.33        39.43 o                         
   4   5  18        370.89        348.75        35.64 o                         
   5   5  18          9.94        -13.94        20.80 o                         
   6   5  18        337.57        387.45        36.70 o                         
   7   5  18        279.62        246.19        27.50 o                         
   8   5  18          4.80         23.53        25.56 o                         
   9   5  18          6.56         21.70        26.86 o                         
  10   5  18        102.24         88.33        25.89 o                         
  11   5  18        258.36        233.25        39.29 o                         
   0   6  18        645.50        639.80        51.69 o                         
   1   6  18         27.96         36.02        21.87 o                         
   2   6  18        391.36        362.58        35.75 o                         
   3   6  18         57.67         11.76        38.17 o                         
   4   6  18       1258.92       1258.27       116.23 o                         
   5   6  18        242.82        238.84        35.19 o                         
   6   6  18        205.39        161.92        25.30 o                         
   7   6  18       1438.76       1412.10        73.67 o                         
   8   6  18        105.93        120.70        31.87 o                         
   9   6  18        670.45        665.71        42.76 o                         
  10   6  18       2529.80       2600.40       103.00 o                         
  11   6  18        241.44        205.10        42.33 o                         
   1   7  18       4598.68       4536.41        76.75 o                         
   2   7  18       1043.12       1068.17        49.95 o                         
   3   7  18       9928.37      10336.41       251.62 o                         
   4   7  18        186.54        211.74        37.49 o                         
   5   7  18       3645.34       3712.33       151.77 o                         
   6   7  18         27.87         30.18        38.56 o                         
   7   7  18       3978.60       3975.53       121.73 o                         
   8   7  18       1025.16        939.58        48.60 o                         
   9   7  18       3612.69       3845.15        92.49 o                         
  10   7  18        914.82        943.15        60.01 o                         
  11   7  18        902.39        844.31        71.54 o                         
   0   8  18       6335.17       6118.22       195.36 o                         
   1   8  18         22.27         52.70        18.88 o                         
   2   8  18         52.08         39.27        30.11 o                         
   3   8  18       1071.45       1136.63        52.10 o                         
   4   8  18        499.09        514.09        44.68 o                         
   5   8  18         42.37         66.91        27.02 o                         
   6   8  18       1089.64       1036.47        66.32 o                         
   7   8  18         19.02         26.04        25.87 o                         
   8   8  18         79.50         87.78        34.36 o                         
   9   8  18         49.27         52.47        30.69 o                         
  10   8  18         98.87         69.59        29.94 o                         
  11   8  18        365.32        238.16        49.77 o                         
   1   9  18          4.50         -7.61        12.79 o                         
   2   9  18       1335.20       1343.99        50.89 o                         
   3   9  18         34.89         49.47        22.70 o                         
   4   9  18         53.76         48.65        22.22 o                         
   5   9  18        828.99        896.97        50.87 o                         
   6   9  18         59.53         -1.59        29.62 o                         
   7   9  18         31.86        103.39        40.26 o                         
   8   9  18         23.92         29.23        35.55 o                         
   9   9  18        241.02        243.96        37.95 o                         
  10   9  18         31.43         26.62        37.72 o                         
  11   9  18          3.59        -16.63        49.38 o                         
   0  10  18        334.14        310.81        27.86 o                         
   1  10  18        137.77        140.56        18.86 o                         
   2  10  18       2765.56       2869.44        88.98 o                         
   3  10  18       2191.53       2214.77        63.33 o                         
   4  10  18        915.95        917.85        45.53 o                         
   5  10  18       1868.03       1833.81        91.38 o                         
   6  10  18        123.54        134.37        60.08 o                         
   7  10  18        871.32        876.47        78.14 o                         
   8  10  18        979.73        988.45        74.78 o                         
   9  10  18       1096.47       1033.79        64.37 o                         
  10  10  18        172.47        132.06        44.01 o                         
  11  10  18        222.80        180.59        62.98 o                         
   1  11  18       5000.54       5164.13        91.08 o                         
   2  11  18         85.18        115.00        30.25 o                         
   3  11  18       4028.19       4135.85       107.00 o                         
   4  11  18        318.79        271.77        38.73 o                         
   5  11  18       2454.30       2495.97       105.69 o                         
   6  11  18          8.86         92.92        53.51 o                         
   7  11  18       3816.55       4337.94       144.56 o                         
   8  11  18        523.77        425.49        56.25 o                         
   9  11  18       1216.30       1229.76        71.00 o                         
  10  11  18        284.26        390.92        88.15 o                         
   0  12  18        205.43        141.48        64.72 o                         
   1  12  18        104.70         74.91        27.99 o                         
   2  12  18        142.85        110.15        32.45 o                         
   3  12  18        494.77        490.25        44.95 o                         
   4  12  18        147.38        105.62        32.71 o                         
   5  12  18        414.25        455.93        54.21 o                         
   6  12  18          4.60        -46.60        49.76 o                         
   7  12  18          6.48         51.11        36.07 o                         
   8  12  18         31.44         64.72        40.52 o                         
   9  12  18         73.49        135.07        45.92 o                         
   1  13  18       1618.92       1813.57        72.81 o                         
   2  13  18         53.56         25.97        29.22 o                         
   3  13  18       1327.76       1510.73        70.93 o                         
   4  13  18         34.67         40.76        29.55 o                         
   5  13  18       1089.77       1047.93        75.18 o                         
   6  13  18        565.33        491.32        56.89 o                         
   7  13  18        265.21        237.35        46.60 o                         
   8  13  18        114.58        102.98        60.85 o                         
   0  14  18       2564.67       2488.76       162.61 o                         
   1  14  18        284.32        294.95        62.06 o                         
   2  14  18       2174.42       2039.58        79.68 o                         
   3  14  18         30.63         -3.43        28.35 o                         
   4  14  18        888.14        880.92        57.87 o                         
   5  14  18         78.23         86.19        94.95 o                         
   6  14  18        815.04        767.35        57.50 o                         
   7  14  18        216.67        147.72        59.36 o                         
   1  15  18       1703.57       1565.54        97.52 o                         
   2  15  18        492.03        557.00        67.36 o                         
   3  15  18       1891.19       2075.86       100.78 o                         
   4  15  18        603.74        549.72        49.38 o                         
   5  15  18        406.60        347.27       106.53 o                         
   6  15  18        598.04        470.65        58.77 o                         
   0  16  18        123.45        178.78        69.23 o                         
   1  16  18          4.93          8.36        42.28 o                         
   2  16  18         18.35         55.13        42.66 o                         
   3  16  18         79.51        156.08        65.79 o                         
   4  16  18          0.64        -10.33        35.77 o                         
   5  16  18          0.93        -38.39        38.39 o                         
   6  16  18          0.42         64.48        53.13 o                         
   1  17  18       2992.55       3075.68       193.02 o                         
   2  17  18        296.12        333.28        81.05 o                         
   3  17  18       2361.97       2638.30       180.80 o                         
   5  17  18       1763.89       1777.69       135.41 o                         
   1   1  19       3662.27       3771.50        73.59 o                         
   2   1  19        226.49        252.55        28.91 o                         
   3   1  19       4024.57       4023.97       107.69 o                         
   4   1  19          2.92         -0.71        27.38 o                         
   5   1  19       2372.53       2650.61       124.87 o                         
   6   1  19         92.89        142.06        30.17 o                         
   7   1  19       4502.02       4453.93        93.74 o                         
   8   1  19          2.65         27.86        28.38 o                         
   9   1  19       1533.24       1598.49        87.73 o                         
  10   1  19         47.02         81.47        42.00 o                         
  11   1  19       1321.72       1368.43        88.70 o                         
   0   2  19        460.01        489.92        44.67 o                         
   1   2  19       1551.71       1501.59        55.85 o                         
   2   2  19       1232.57       1130.93        49.58 o                         
   3   2  19       1654.31       1694.98        59.24 o                         
   4   2  19       1244.54       1242.62        52.46 o                         
   5   2  19       2562.68       2595.31       134.37 o                         
   6   2  19        468.88        534.30        87.11 o                         
   7   2  19       3431.50       3450.78        75.13 o                         
   8   2  19        416.84        382.12        30.92 o                         
   9   2  19       3157.67       3139.08        93.91 o                         
  10   2  19        572.54        581.31        62.23 o                         
  11   2  19       1740.14       1721.06        98.72 o                         
   1   3  19        111.51        133.86        25.56 o                         
   2   3  19         38.53         17.88        32.42 o                         
   3   3  19       4642.87       4662.04        82.98 o                         
   4   3  19         19.77          6.86        23.88 o                         
   5   3  19        527.67        521.67        35.57 o                         
   6   3  19          6.96        -14.48        30.76 o                         
   7   3  19       2891.28       2842.39        68.97 o                         
   8   3  19        328.44        359.98        30.05 o                         
   9   3  19        712.80        771.08        40.68 o                         
  10   3  19        121.38        176.77        74.55 o                         
  11   3  19       1064.77       1102.77        81.16 o                         
   0   4  19        524.43        556.22        74.78 o                         
   1   4  19       1039.31        941.23        62.74 o                         
   2   4  19         82.31         81.64        21.57 o                         
   3   4  19         71.37         -8.52        19.28 o                         
   4   4  19        686.12        673.53        46.10 o                         
   5   4  19        151.45        116.62        32.00 o                         
   6   4  19       1533.61       1597.45        59.73 o                         
   7   4  19         32.69          1.68        19.28 o                         
   8   4  19         72.79         24.68        24.56 o                         
   9   4  19       1489.53       1404.72        65.18 o                         
  10   4  19        143.35        131.34        43.58 o                         
  11   4  19        352.10        439.48       100.74 o                         
   1   5  19       4621.20       4843.70       101.73 o                         
   2   5  19         26.89         40.42        24.09 o                         
   3   5  19      12687.81      13057.10       175.42 o                         
   4   5  19        754.52        744.20        36.52 o                         
   5   5  19       3622.14       3863.89       182.06 o                         
   6   5  19          1.97        -14.16        23.59 o                         
   7   5  19       1176.98       1221.97        74.51 o                         
   8   5  19        130.68        109.53        28.53 o                         
   9   5  19       2678.74       2828.96        91.48 o                         
  10   5  19         16.68         25.92        27.48 o                         
  11   5  19        377.86        457.81        61.06 o                         
   0   6  19       1139.47       1086.79        57.96 o                         
   1   6  19         33.97         48.99        24.41 o                         
   2   6  19        676.45        827.26        99.61 o                         
   3   6  19        964.06        981.36       112.31 o                         
   4   6  19        483.79        424.40        40.97 o                         
   5   6  19       1652.45       1680.56        82.84 o                         
   6   6  19       2171.85       2041.89       120.82 o                         
   7   6  19        677.17        665.68        56.68 o                         
   8   6  19       1728.47       1677.26        70.20 o                         
   9   6  19       3962.54       3779.67        92.57 o                         
  10   6  19       3244.00       3310.78        89.28 o                         
   1   7  19        258.31        320.81        26.68 o                         
   2   7  19          0.67        -36.73        42.66 o                         
   3   7  19         76.80         44.41        37.44 o                         
   4   7  19        375.68        404.20        38.54 o                         
   5   7  19        138.11        117.77        35.71 o                         
   6   7  19          0.24          6.13        40.62 o                         
   7   7  19         86.54         62.53        42.69 o                         
   8   7  19        198.76        167.66        30.22 o                         
   9   7  19        228.73        225.91        31.27 o                         
  10   7  19         15.87         79.26        32.51 o                         
  11   7  19          1.17        -35.21        47.33 o                         
   0   8  19       3181.66       3213.63       172.23 o                         
   1   8  19         32.83         48.25        21.30 o                         
   2   8  19       4394.43       4583.60        83.93 o                         
   3   8  19        198.41        153.72        29.89 o                         
   4   8  19       2579.23       2782.21        85.58 o                         
   5   8  19        206.77        190.94        33.06 o                         
   6   8  19        146.88        143.26        34.53 o                         
   7   8  19       3255.29       3380.84        98.00 o                         
   8   8  19          8.03         80.35        30.17 o                         
   9   8  19        550.36        534.93        49.08 o                         
  10   8  19         62.92         -8.91        38.50 o                         
  11   8  19         17.34         10.17        43.09 o                         
   1   9  19       8053.28       8434.24       105.66 o                         
   2   9  19         34.78         39.92        16.08 o                         
   3   9  19       7156.61       7274.33       112.64 o                         
   4   9  19        331.17        297.60        29.74 o                         
   5   9  19       4134.30       4161.50        93.08 o                         
   6   9  19        182.44        100.18        36.23 o                         
   7   9  19       4142.69       4335.85       390.03 o                         
   8   9  19         92.07        108.61        39.63 o                         
   9   9  19       3110.26       3204.54       189.37 o                         
  10   9  19         11.67         40.33        39.39 o                         
  11   9  19        650.23        546.54        83.79 o                         
   0  10  19       1111.01       1020.89        45.25 o                         
   1  10  19        353.39        343.26        24.86 o                         
   2  10  19         55.76         51.68        21.65 o                         
   3  10  19          1.54          4.81        21.46 o                         
   4  10  19        365.71        366.43        32.67 o                         
   5  10  19       1998.75       1980.20        81.73 o                         
   6  10  19         23.61         55.93        51.53 o                         
   7  10  19       2248.20       2386.29       106.21 o                         
   8  10  19         49.56         58.76        34.31 o                         
   9  10  19       1757.88       1780.69        82.01 o                         
  10  10  19        146.05        153.71        55.20 o                         
   1  11  19        294.00        319.12        36.76 o                         
   2  11  19        735.93        677.84        48.59 o                         
   3  11  19       1215.47       1195.24        62.22 o                         
   4  11  19         78.79        117.23        33.35 o                         
   5  11  19       1378.99       1312.17        70.03 o                         
   6  11  19         30.50         48.63        47.88 o                         
   7  11  19        612.00        519.23        59.10 o                         
   8  11  19         76.26         39.74        37.23 o                         
   9  11  19        182.23        116.36        42.54 o                         
   0  12  19        137.29        199.44        70.47 o                         
   1  12  19         52.43         71.42        28.04 o                         
   2  12  19        405.04        438.94        75.28 o                         
   3  12  19        482.07        446.93        43.64 o                         
   4  12  19        283.62        309.25        56.13 o                         
   5  12  19        198.01        178.89        40.02 o                         
   6  12  19       1570.13       1469.82       122.21 o                         
   7  12  19         47.37        106.74        41.81 o                         
   8  12  19        769.93        677.09        66.13 o                         
   1  13  19       2340.88       2355.84        82.66 o                         
   2  13  19        324.34        357.29        41.44 o                         
   3  13  19       1775.88       1734.31        76.31 o                         
   4  13  19          8.25         13.26        41.83 o                         
   5  13  19       1520.52       1424.62        75.06 o                         
   6  13  19         31.36         34.03        40.05 o                         
   7  13  19       1654.97       1691.78        98.54 o                         
   0  14  19          5.88        -19.45        63.64 o                         
   1  14  19          1.89         88.45        60.72 o                         
   2  14  19        164.67        195.47        36.57 o                         
   3  14  19        292.49        341.62        49.86 o                         
   4  14  19         89.46        105.95        41.22 o                         
   5  14  19        161.28        141.78        44.17 o                         
   6  14  19          1.73          7.20        48.04 o                         
   1  15  19       3234.94       3545.46       143.61 o                         
   2  15  19       1792.14       1849.11       105.90 o                         
   3  15  19       3244.29       3212.38       104.59 o                         
   4  15  19        242.00        216.37        45.93 o                         
   5  15  19       1087.07       1104.07        81.77 o                         
   6  15  19        184.93        216.05        60.33 o                         
   0  16  19        401.08        474.04        93.88 o                         
   1  16  19         12.17        -56.18        56.18 o                         
   2  16  19        781.28        854.75       110.80 o                         
   3  16  19          7.01         12.67        56.03 o                         
   4  16  19        204.38        224.95        60.42 o                         
   5  16  19        205.09        141.32        58.12 o                         
   5  17  19        156.18        128.36        60.39 o                         
   0   0  20      14000.79      14998.91       295.36 o                         
   1   0  20        703.30        604.42        47.63 o                         
   2   0  20      13581.98      13457.26       280.36 o                         
   3   0  20        309.41        258.74        50.18 o                         
   4   0  20      16415.90      16694.72       318.07 o                         
   5   0  20        143.76         95.59        46.51 o                         
   6   0  20       2328.22       2386.88        93.58 o                         
   7   0  20        528.12        480.97        50.95 o                         
   8   0  20       2242.12       2374.09       147.12 o                         
   9   0  20       1574.70       1574.04       127.25 o                         
  10   0  20        574.08        671.60        90.74 o                         
   1   1  20       2315.87       2151.33        58.13 o                         
   2   1  20          9.24          7.86        22.43 o                         
   3   1  20        759.93        600.77        46.44 o                         
   4   1  20          4.01        -27.39        27.59 o                         
   5   1  20         97.37         73.53        27.85 o                         
   6   1  20       1609.89       1597.24        54.73 o                         
   7   1  20        322.65        308.62        25.90 o                         
   8   1  20        389.94        404.43        35.75 o                         
   9   1  20        548.02        537.47        47.77 o                         
  10   1  20         32.27          4.54        36.54 o                         
   0   2  20       1347.83       1463.20        70.86 o                         
   1   2  20         95.91         40.98        22.61 o                         
   2   2  20         53.20         72.64        24.20 o                         
   3   2  20        188.31        218.51        37.65 o                         
   4   2  20        368.19        405.33        35.42 o                         
   5   2  20          2.82          9.41        26.60 o                         
   6   2  20       1282.85       1259.04        55.98 o                         
   7   2  20          2.16         22.01        18.66 o                         
   8   2  20        414.17        389.47        38.28 o                         
   9   2  20         57.93         44.74        25.73 o                         
  10   2  20        504.21        563.30        62.63 o                         
   1   3  20       1316.11       1286.55        55.37 o                         
   2   3  20        181.31        174.81        29.49 o                         
   3   3  20        999.29        925.25        41.61 o                         
   4   3  20         21.55         23.45        23.08 o                         
   5   3  20       1922.10       2031.76        85.55 o                         
   6   3  20        230.73        239.47        39.43 o                         
   7   3  20       1465.05       1390.23        54.37 o                         
   8   3  20       3161.30       3066.21        74.19 o                         
   9   3  20         28.62         60.61        38.88 o                         
  10   3  20       2806.36       2620.78       115.96 o                         
   0   4  20      12199.84      12163.21       296.45 o                         
   1   4  20        599.02        572.48        53.25 o                         
   2   4  20       3966.61       4086.69        78.25 o                         
   3   4  20       1073.34       1039.02        43.05 o                         
   4   4  20       6434.67       6502.10       163.50 o                         
   5   4  20       1327.80       1341.16        55.52 o                         
   6   4  20       6670.15       6911.83       154.36 o                         
   7   4  20         46.07         56.47        22.00 o                         
   8   4  20       2163.10       2092.46        77.87 o                         
   9   4  20        360.41        290.31        38.10 o                         
  10   4  20       3295.75       3573.87       135.19 o                         
   1   5  20        536.05        514.34        39.20 o                         
   2   5  20         42.80         19.42        25.27 o                         
   3   5  20        544.82        488.23        32.75 o                         
   4   5  20        124.33         97.41        20.51 o                         
   5   5  20       2386.47       2237.38        68.77 o                         
   6   5  20         18.90          2.35        20.97 o                         
   7   5  20         98.78         61.15        36.62 o                         
   8   5  20          9.08        -27.02        27.02 o                         
   9   5  20        107.14         65.73        30.06 o                         
  10   5  20        199.93        126.08        44.23 o
[truncated: 66,178 more chars]
